# Supplementary material for: Transcriptomic response of yeast cells to ATX1 deletion under different copper levels
Source: BMC Genomics. 2016 Jul 11;17:489. doi: 10.1186/s12864-016-2771-6 (PMC4940881; doi:10.1186/s12864-016-2771-6)
Supplement: Additional file 1: — The sequences of the reverse and forward primers of the genes of interest and the housekeeping genes. (XLSX 10 kb) [file 12864_2016_2771_MOESM1_ESM.xlsx]

## Sheet: Sheet1
Primer Name	Primer Sequence
CLC3-F	GTCACTGAGCATCCCACA
CLC3-R	GCCATGGGTCTAACAGGA
MSA1-F	CCAAGTCGACTACTGCATCT
MSA1-R	CTACAGTGGTGCCATTTACC
MSA2-F	CATATCGGACTGGAACACC
MSA2-R	CCTGTGGAATCACCTCATC
SIC1-F	GCAGCCTAGTGGCAATACTA
SIC1-R	AGTTGTTGAGGGAGTGACAG
IME1-F	CTCAGCTGCAGAACTTGG
IME1-R	CATTGTGCAGTCCTTCGT
PCL9-F	ACTGGACCACGTACACAGA
PCL9-R	CCCGAGGAAGTAAGAAAGAG
ACE2-F	ACACTGAACCCATCCACA
ACE2-R	TGCTGGAACCAGGAATAG
PCL8-F	TGGAGCCACCTATCTACTTC
PCL8-R	TGATCCTATGGGCTTGGT
FBA1-F	GACTTGTACACCAAGCCAGA
FBA1-R	GATGTCACCAGCGTACAAAC
TDH3-F	CAAGGAAACCACCTACGA
TDH3-R	CGAAGATGGAAGAGTGAGAG
ARF1-F	CTAACGATAGATCGCGTATTGG
ARF1-R	TCTGGCAAATCTTGCTTGTTAG
