# Supplementary material for: Transcriptomic response of yeast cells to ATX1 deletion under different copper levels
Source: BMC Genomics. 2016 Jul 11;17:489. doi: 10.1186/s12864-016-2771-6 (PMC4940881; doi:10.1186/s12864-016-2771-6)
Supplement: Additional file 2: — The raw Cq values obtained for each gene for each sample. The values were provided as the average of the duplicate assays. (XLSX 9 kb) [file 12864_2016_2771_MOESM2_ESM.xlsx]

## Sheet: Sheet1
	Reference-Cu deficient-1	Reference-Cu deficient-2	Reference-High Cu-1	Reference-High Cu-2	ATX1 deleted-Cu deficient-1	ATX1 deleted-Cu deficient-2	ATX1 deleted-High Cu-1	ATX1 deleted-High Cu-2
FBA1	11.9	11.2	11.1	11.2	10.9	11.5	10.7	11.8
ARF1	16.1	14.3	15.1	15.3	14.8	14.6	14.4	16.1
TDH3	12.5	11.3	10.7	11	11.2	11.7	11.4	12
ACE2	18.9	17.9	17.7	18.2	18.9	18.2	18.5	19.4
CLN3	36.5	35.7	36	34.2	36.1	35.3	37.1	39
IME1	19.4	19.1	18.6	19.6	20.1	19.1	20.4	20.1
MSA1	19.2	19	18	18.9	19.3	20.3	19.6	18.6
MSA2	27.9	25.1	26.4	23.2	27.3	28.4	31.4	30.5
PCL9	18.9	17.6	18	18.7	17.5	17.5	19	19
SIC1	20	18.6	18.1	19.7	19.9	19.5	18.9	20.1
