# Supplementary material for: Transcriptomic response of yeast cells to ATX1 deletion under different copper levels
Source: BMC Genomics. 2016 Jul 11;17:489. doi: 10.1186/s12864-016-2771-6 (PMC4940881; doi:10.1186/s12864-016-2771-6)
Supplement: Additional file 4: — The genes that were identified as significantly and differentially expressed in this study. The lists of the genes that have been identified to be significantly and differentially expressed in response to mutant effect (G1), copper effect (G2), additive effect (G3) and interaction effect (G4) are provided in the corresponding sheets together with the enriched GO process terms within in each group. (XLSX 446 kb) [file 12864_2016_2771_MOESM4_ESM.xlsx]

## Sheet: only mutant effect
	ORF	gene name	p-values	FC (atx1-ref) under High Cu	FC (atx1-ref) under Cu def				Gene Ontology term	Cluster frequency	Genome frequency	Corrected	Genes annotated to the term
G1-DOWN	YPL190C	NAB3	3.46902e-06	-1.82853	-1.75285							P-value
	YFL012W	YFL012W	0.00463035	-1.74774	-0.815713			G1-Down	transcription from RNA polymerase II promoter	22 of 116 genes, 19.0%	499 of 7166 genes, 7.0%	0.00717	MSN4	IXR1	MSA2	NAB3	CAF40	ACA1	PTI1	MSA1	RPO21	SFL1	POG1	RPH1	ROX1	IME1	MCM1	CLN3	NRD1	CDC39	ASK10	MED7	MIG1	CCR4
	YAL021C	CCR4	1.2965e-05	-1.70794	-1.59063
	YJR086W	STE18	0.000593676	-1.57537	-1.42182
	YLR094C	GIS3	2.69711e-05	-1.34484	-1.17997
	YLR139C	SLS1	3.90893e-05	-1.31835	-1.22315
	YDL140C	RPO21	6.51293e-05	-1.31154	-1.25601
	YPL056C	LCL1	1.05878e-05	-1.27072	-1.07382
	YIR006C	PAN1	0.000175192	-1.26776	-1.36847
	YFR012W	YFR012W	0.0210735	-1.19315	-0.184546
	YOR140W	SFL1	3.0479e-05	-1.1707	-1.29457
	YDL195W	SEC31	0.000122984	-1.1625	-0.865769
	YER188C-A	YER188C-A	0.0011455	-1.15402	-0.663586
	YKL198C	PTK1	4.42282e-05	-1.09094	-0.948804
	YJR094C	IME1	0.000499168	-0.99088	-0.787129
	YEL057C	YEL057C	0.0295213	-0.979616	-0.142643
	YAL040C	CLN3	0.000127796	-0.963588	-0.920856
	YNR014W	YNR014W	0.00308996	-0.942122	-1.51208
	YPL014W	YPL014W	0.0015612	-0.939167	-0.840848
	YMR109W	MYO5	2.43207e-05	-0.935151	-0.882837
	YOR214C	YOR214C	0.0121886	-0.930392	-0.929314
	YJL079C	PRY1	0.000593789	-0.904146	-0.867651
	YKL054C	DEF1	0.000331782	-0.893443	-1.00458
	YMR183C	SSO2	4.04347e-05	-0.880428	-0.926782
	YKL032C	IXR1	0.000809187	-0.876249	-0.826307
	YOR109W	INP53	0.000229994	-0.85958	-0.611684
	YPR065W	ROX1	0.00553983	-0.852857	-0.536701
	YLR116W	MSL5	0.000174616	-0.847918	-0.631736
	YBL081W	YBL081W	0.00248826	-0.844196	-0.489244
	YBR212W	NGR1	0.0001512	-0.799667	-0.860896
	YHR126C	ANS1	0.0225198	-0.786197	-0.48259
	YNL251C	NRD1	0.000490552	-0.785874	-0.600832
	YDR523C	SPS1	0.00105938	-0.784392	-0.760727
	YNL190W	YNL190W	0.000104683	-0.777605	-0.765583
	YPL229W	YPL229W	0.000974826	-0.777442	-0.743017
	YGL033W	HOP2	0.00300265	-0.774517	-0.853605
	YNR034W	SOL1	0.00935176	-0.760988	-0.527022
	YKR011C	YKR011C	0.00111004	-0.744417	-0.543946
	YLR056W	ERG3	0.000108841	-0.744132	-0.516122
	YNL288W	CAF40	8.97685e-05	-0.741905	-0.698994
	YBR019C	GAL10	0.0315276	-0.725633	-0.159054
	YDL130W-A	STF1	0.000172724	-0.718917	-0.888396
	YMR043W	MCM1	0.00056137	-0.714928	-0.52339
	YLR446W	YLR446W	0.00226087	-0.709225	-0.427037
	YMR206W	YMR206W	0.012458	-0.708458	-1.02529
	YBL016W	FUS3	0.00339126	-0.706057	-0.466088
	YLL066W-B	YLL066W-B	0.00258673	-0.703681	-0.347976
	YDR143C	SAN1	8.16182e-05	-0.698788	-0.755386
	YKL204W	EAP1	4.29829e-05	-0.695962	-0.800528
	YBR285W	YBR285W	0.00109691	-0.695581	-0.971734
	YDR540C	IRC4	0.000107916	-0.693287	-0.583358
	YCL008C	STP22	0.000316899	-0.689517	-0.75817
	YDL123W	SNA4	0.000138925	-0.688464	-0.766583
	YLR437C	DIF1	0.000681459	-0.683319	-0.785932
	YJL073W	JEM1	0.000714946	-0.675014	-0.582059
	YJR117W	STE24	0.000363102	-0.674909	-0.568045
	YKL165C	MCD4	0.00102562	-0.672974	-0.380506
	YOL030W	GAS5	5.96235e-05	-0.672189	-0.636281
	YGR097W	ASK10	0.000108416	-0.671537	-0.674589
	YGR156W	PTI1	0.000119107	-0.67009	-0.808829
	YGR068C	ART5	0.00154065	-0.657625	-0.565547
	YNL197C	WHI3	0.000151102	-0.65731	-0.620929
	YKR046C	PET10	0.00133203	-0.653646	-0.605985
	YDR309C	GIC2	0.00387525	-0.647535	-0.278351
	YNR030W	ALG12	0.00012755	-0.644982	-0.533444
	YKL068W-A	YKL068W-A	0.00421566	-0.641546	-0.366493
	YIL123W	SIM1	0.000446705	-0.640155	-0.560747
	YMR291W	YMR291W	0.00173009	-0.632069	-0.357133
	YHR025W	THR1	0.000118173	-0.631556	-0.494243
	YJL034W	KAR2	0.00108187	-0.630048	-0.479278
	YPL085W	SEC16	0.000718458	-0.627364	-0.67321
	YLR064W	PER33	0.000502677	-0.626435	-0.716854
	YDL014W	NOP1	0.000865935	-0.624597	-0.418401
	YGR146C	ECL1	0.0388424	-0.623953	-0.308551
	YFL008W	SMC1	0.000608489	-0.619997	-0.59182
	YCR061W	YCR061W	0.0052636	-0.619439	-0.381875
	YLR380W	CSR1	0.000217973	-0.61726	-0.48377
	YJR116W	YJR116W	0.000147527	-0.617011	-0.563335
	YNL106C	INP52	0.000745702	-0.613822	-0.361128
	YOL060C	MAM3	0.00101149	-0.609173	-0.497421
	YDL012C	YDL012C	0.00117136	-0.608809	-0.514605
	YEL017C-A	PMP2	0.000286629	-0.608461	-0.458804
	YOL123W	HRP1	0.0013611	-0.603476	-0.341925
	YER169W	RPH1	0.0148201	-0.6013	-0.366123
	YPL204W	HRR25	0.00186922	-0.599319	-0.443618
	YOL135C	MED7	0.000148599	-0.596409	-0.738094
	YGL018C	JAC1	9.31925e-05	-0.588432	-0.60427
	YKR077W	MSA2	0.00464902	-0.583923	-0.628482
	YKL062W	MSN4	0.0143007	-0.56481	-0.736708
	YOR188W	MSB1	0.000400946	-0.561248	-0.602981
	YDL110C	TMA17	0.0057217	-0.549786	-0.674616
	YCR093W	CDC39	8.47076e-05	-0.549218	-0.645515
	YER045C	ACA1	0.000249114	-0.545755	-0.658449
	YIL122W	POG1	0.000593093	-0.54409	-0.616427
	YLL025W	PAU17	0.00579075	-0.537061	-0.639911
	YLR439W	MRPL4	0.000430829	-0.52437	-0.643657
	YKL104C	GFA1	8.02484e-05	-0.520623	-0.688206
	YLR390W-A	CCW14	0.000265465	-0.483766	-0.617913
	YNL327W	EGT2	0.00035909	-0.47095	-0.757318
	YCR067C	SED4	0.000279384	-0.469556	-0.603864
	YIL135C	VHS2	0.000712182	-0.459875	-0.687413
	YIL049W	DFG10	0.000190803	-0.45874	-0.686059
	YGR049W	SCM4	0.00393412	-0.444047	-0.642393
	YKL105C	YKL105C	0.0032191	-0.443787	-0.653133
	YKL175W	ZRT3	0.00211536	-0.439668	-0.92019
	YMR244C-A	YMR244C-A	0.000459948	-0.432798	-0.671006
	YMR311C	GLC8	0.000508879	-0.418482	-0.602692
	YML058W	SML1	0.00176123	-0.411066	-0.682561
	YGL139W	FLC3	0.00162849	-0.399879	-0.638842
	YIL011W	TIR3	0.0413319	-0.364742	-0.599226
	YOR066W	MSA1	0.00931065	-0.33123	-0.705809
	YNL166C	BNI5	0.0424141	-0.308503	-0.60016
	YOR204W	DED1	0.0200171	-0.304568	-0.641339
	YGL028C	SCW11	0.0071012	-0.291144	-0.742575
	YGL035C	MIG1	0.00361306	-0.285522	-0.628692
	YPL272C	YPL272C	0.0103407	-0.260774	-0.846846
G1-UP	YGL146C	RRT6	0.0343498	0.0838878	0.6083
	YOR381W	FRE3	0.0439197	0.23527	0.654865
	YOL110W	SHR5	0.00584017	0.268786	0.613079
	YPR153W	YPR153W	0.0221162	0.325929	0.777864
	YAR066W	YAR066W	0.0159587	0.327516	0.672625
	YEL073C	YEL073C	0.00585593	0.349353	0.978546
	YER061C	CEM1	0.0021369	0.418939	0.724429
	YMR230W-A	YMR230W-A	0.0304067	0.469561	1.39635
	YAR064W	YAR064W	0.0392489	0.471849	0.860825
	YOR008C-A	YOR008C-A	0.0439237	0.494454	1.00097
	YAL058W	CNE1	0.000514977	0.498987	0.601202
	YKL055C	OAR1	0.0128147	0.509298	0.59387
	YJL213W	YJL213W	0.0270702	0.527067	0.595554
	YFL068W	YFL068W	0.0169458	0.559689	0.632794
	YGL067W	NPY1	0.000130885	0.586625	0.489177
	YDR531W	CAB1	0.000530849	0.599182	0.350987
	YKL098W	MTC2	0.00373293	0.600574	0.517159
	YOR100C	CRC1	0.00804379	0.6026	0.573838
	YPL021W	ECM23	0.0282849	0.60364	0.964905
	YJR008W	YJR008W	0.0138162	0.607953	0.683426
	YGL041C-B	YGL041C-B	0.0283953	0.608924	0.662088
	YPR105C	COG4	0.000154894	0.612776	0.424106
	YFL067W	YFL067W	0.0217754	0.612779	0.762942
	YOL023W	IFM1	0.0124492	0.621649	0.298654
	YCR075C	ERS1	0.000644368	0.623919	0.672806
	YGR204C-A	YGR204C-A	0.0349795	0.628023	1.30151
	YDR125C	ECM18	0.00266738	0.63035	0.934752
	YOR176W	HEM15	0.00523201	0.632745	0.47576
	YGR257C	MTM1	0.000114416	0.635186	0.558911
	YLR242C	ARV1	0.00144047	0.638628	0.507936
	YPR118W	MRI1	0.000705668	0.640311	0.625035
	YLL005C	SPO75	0.0282401	0.644645	0.438975
	YNR075W	COS10	0.0144486	0.646885	1.37356
	YOR201C	MRM1	0.000613265	0.649627	0.501075
	YFL028C	CAF16	0.00122715	0.650784	0.358074
	YHL016C	DUR3	0.00719691	0.651201	0.470129
	YLR283W	YLR283W	0.0123395	0.652674	0.178775
	YLR291C	GCD7	0.00253382	0.654521	0.316875
	YCR099C	YCR099C	0.0057716	0.668806	0.295978
	YML019W	OST6	0.00144836	0.672899	0.520351
	YEL076C-A	YEL076C-A	0.00712938	0.67625	0.688659
	YPR121W	THI22	0.01585	0.678537	0.653055
	YJR153W	PGU1	0.0425721	0.687711	0.893081
	YIL114C	POR2	0.0010778	0.688857	0.498657
	YNL073W	MSK1	0.00199982	0.689372	0.565044
	YLR447C	VMA6	0.000267065	0.697584	0.50837
	YHR199C-A	NBL1	0.0190414	0.698095	0.256661
	YPL241C	CIN2	0.000363333	0.706179	0.77265
	YFR005C	SAD1	0.00173551	0.70641	0.598529
	YNL142W	MEP2	0.038142	0.708398	0.320284
	YIL165C	NIT1	0.00347127	0.70891	0.322147
	YBR152W	SPP381	0.00458779	0.724625	0.571399
	YJL210W	PEX2	0.00482332	0.724846	0.480721
	YGR035W-A	YGR035W-A	0.00995542	0.726156	0.235118
	YIL003W	CFD1	0.000386458	0.726803	0.493899
	YOR354C	MSC6	0.000412176	0.734231	0.481495
	YIR015W	RPR2	0.0156244	0.736501	0.331151
	YHR105W	YPT35	0.0123597	0.738833	1.42153
	YLR164W	YLR164W	0.00286631	0.740214	0.482239
	YBR145W	ADH5	0.000936062	0.75084	0.723744
	YBR183W	YPC1	0.00806522	0.751575	0.553575
	YCR100C	YCR100C	0.0029675	0.75839	0.53862
	YNR058W	BIO3	0.00362576	0.76196	0.55593
	YPL200W	CSM4	0.00484322	0.764002	1.72541
	YHL048C-A	YHL048C-A	0.00218407	0.795819	1.33248
	YMR159C	ATG16	0.00423541	0.80971	0.351041
	YFL056C	AAD6	0.018058	0.863273	0.324971
	YGL188C-A	YGL188C-A	0.00173521	0.871696	1.32963
	YHR029C	YHI9	0.00165382	0.873495	0.515978
	YPL165C	SET6	0.00334932	0.97688	1.10597
	YBL112C	YBL112C	0.000913132	0.98602	1.29252
	YOL140W	ARG8	0.000397256	0.993695	0.65182
	YEL076C	YEL076C	0.00201777	1.02733	1.2726
	YHL018W	YHL018W	0.00636115	1.03437	0.85826
	YGR126W	YGR126W	0.00684263	1.05389	0.664484
	YBR072C-A	YBR072C-A	0.0191808	1.07112	1.57523
	YOR060C	YOR060C	0.000746531	1.09605	0.880516
	YER014C-A	BUD25	0.0012017	1.12424	0.77401
	YML003W	YML003W	0.0258581	1.13909	1.00428
	YJR151W-A	YJR151W-A	0.00144455	1.1537	1.10253
	YGL051W	MST27	0.000943752	1.16458	1.04031
	YER153C	PET122	0.0119034	1.16515	1.62244
	YGR109W-A	YGR109W-A	0.000894102	1.25004	1.11858
	YMR133W	REC114	0.00969807	1.32258	1.28043
	YDL159W-A	YDL159W-A	0.00600611	1.34456	0.963675
	YDL227C	HO	0.00670896	1.41317	1.7789
	YML037C	YML037C	0.000246395	1.43222	1.58213
	YDR034C-A	YDR034C-A	0.00284991	1.61608	0.668313
	YHL009W-A	YHL009W-A	0.000478558	1.64321	1.19671
	YLR264C-A	YLR264C-A	0.000345121	1.7453	1.29584
	YNL210W	MER1	0.00356379	1.95154	1.07831
	YBR298C-A	YBR298C-A	0.00322958	1.96632	1.55435
	YNR069C	BSC5	0.00116881	2.01654	1.09498
	YFR035C	YFR035C	0.00408509	2.02504	1.36972

## Sheet: only copper effect
	ORF	gene name	p-value	High_Cu-CU_def @ atx1	High_Cu-CU_def @ reference			G2-down	Gene Ontology term	Cluster frequency	Genome frequency	Corrected	Genes annotated to the term
G2-DOWN	YKL096W	CWP1	4.7776e-05	-4.30744	-3.54698							P-value
	YLR413W	YLR413W	6.6358e-05	-3.12848	-3.05308				ribosome biogenesis	123 of 336 genes, 36.6%	445 of 7166 genes, 6.2%	8.63e-64	RIX1	PNO1	RSA4	FCF1	REI1	UTP18	BCP1	YNL022C	RPA49	RRP1	SSF2	RRP15	NOG2	TSR4	UTP10	NOP9	YDL063C	EFG1	REX4	NOB1	DBP10	NOP6	RLP24	UTP13	RRP8	RRP45	TSR1	RPA34	UTP30	NOG1	POP8	MAK16	DRS1	TSR2	RRP12	RPF1	FCF2
	YHR094C	HXT1	9.64464e-05	-3.03272	-2.41127				ribonucleoprotein complex biogenesis	124 of 336 genes, 36.9%	530 of 7166 genes, 7.4%	3.5e-55	RIX1	PNO1	RSA4	FCF1	REI1	UTP18	BCP1	YNL022C	RPA49	RRP1	SSF2	RRP15	NOG2	TSR4	UTP10	NOP9	YDL063C	EFG1	REX4	NOB1	DBP10	NOP6	RLP24	UTP13	RRP8	RRP45	TSR1	RPA34	UTP30	NOG1	POP8	MAK16	DRS1	TSR2	RRP12	RPF1	FCF2
	YGR234W	YHB1	3.17684e-05	-2.76179	-3.02064				ncRNA processing	114 of 336 genes, 33.9%	446 of 7166 genes, 6.2%	2.38e-54	RIX1	PNO1	FCF1	UTP18	YNL022C	TRM10	DUS1	RRP1	KTI11	RRP15	TSR4	GCD10	UTP10	TRM11	NOP9	TRM2	GCD14	EFG1	REX4	NOB1	DBP10	AIR1	NOP6	UTP13	RRP8	RRP45	TSR1	UTP30	NOG1	POP8	LHP1	MAK16	DRS1	TSR2	RRP12	RPF1	FCF2
	YPR194C	OPT2	3.52866e-05	-2.39175	-2.83735				rRNA processing	98 of 336 genes, 29.2%	332 of 7166 genes, 4.6%	5.8e-52	RIX1	PNO1	FCF1	UTP18	YNL022C	RRP1	RRP15	TSR4	UTP10	NOP9	EFG1	REX4	NOB1	DBP10	NOP6	UTP13	RRP8	RRP45	TSR1	UTP30	NOG1	POP8	MAK16	DRS1	TSR2	RRP12	RPF1	FCF2	RLP7	HCA4	PXR1	DBP9	FAL1	RRS1	PUS7	LCP5	RIO1
	YOR313C	SPS4	2.83194e-05	-2.23654	-2.5481				rRNA metabolic process	99 of 336 genes, 29.5%	348 of 7166 genes, 4.9%	6.89e-51	RIX1	PNO1	FCF1	UTP18	YNL022C	RRP1	RRP15	TSR4	UTP10	NOP9	EFG1	REX4	NOB1	DBP10	AIR1	NOP6	UTP13	RRP8	RRP45	TSR1	UTP30	NOG1	POP8	MAK16	DRS1	TSR2	RRP12	RPF1	FCF2	RLP7	HCA4	PXR1	DBP9	FAL1	RRS1	PUS7	LCP5
	YBR092C	PHO3	7.68964e-05	-2.11126	-1.801				ncRNA metabolic process	120 of 336 genes, 35.7%	556 of 7166 genes, 7.8%	6.43e-49	RIX1	PNO1	FCF1	UTP18	YNL022C	TRM10	RPA49	DUS1	RRP1	KTI11	RRP15	TSR4	GCD10	UTP10	TRM11	NOP9	TRM2	GCD14	EFG1	REX4	NOB1	DBP10	AIR1	NOP6	UTP13	RRP8	RRP45	TSR1	RPA34	UTP30	NOG1	POP8	LHP1	MAK16	DRS1	TSR2	RRP12
	YDR384C	ATO3	1.56459e-06	-2.08856	-1.96381				ribosomal small subunit biogenesis	54 of 336 genes, 16.1%	135 of 7166 genes, 1.9%	1.44e-34	PNO1	MPP10	DHR2	FCF1	BUD22	ESF2	UTP18	LTV1	ENP1	NOP58	EMG1	TSR4	UTP10	BUD23	NOP9	NOP7	EFG1	LOC1	DBP8	UTP5	UTP9	NOB1	UTP13	NOP6	UTP21	RCL1	UTP30	TSR2	RRP12	FCF2	SLX9	IMP3	NSR1	FYV7	RRP36	FAL1	UTP25
	YER028C	MIG3	6.04412e-05	-2.01599	-1.78097				maturation of SSU-rRNA	47 of 336 genes, 14.0%	112 of 7166 genes, 1.6%	7.05e-31	PNO1	MPP10	DHR2	FCF1	BUD22	ESF2	UTP18	ENP1	NOP58	EMG1	TSR4	UTP10	BUD23	NOP9	NOP7	EFG1	LOC1	DBP8	UTP5	UTP9	NOB1	UTP13	RCL1	TSR2	RRP12	FCF2	SLX9	FYV7	RRP36	FAL1	UTP25	NOC4	RRS1	RIO2	UTP6	PWP2	UTP23
	YCL036W	GFD2	0.00121561	-1.9038	-1.1075				maturation of SSU-rRNA from tricistronic rRNA transcript (SSU-rRNA, 5.8S rRNA, LSU-rRNA)	45 of 336 genes, 13.4%	103 of 7166 genes, 1.4%	2.11e-30	PNO1	MPP10	DHR2	FCF1	ESF2	UTP18	ENP1	NOP58	EMG1	UTP10	BUD23	NOP9	NOP7	EFG1	LOC1	DBP8	UTP5	UTP9	NOB1	UTP13	RCL1	TSR2	RRP12	FCF2	SLX9	FYV7	RRP36	FAL1	UTP25	NOC4	RRS1	RIO2	UTP6	PWP2	UTP23	UTP11	LCP5
	YOR004W	UTP23	0.000273686	-1.88571	-1.41371				ribosomal large subunit biogenesis	42 of 336 genes, 12.5%	98 of 7166 genes, 1.4%	8.68e-28	RIX1	DBP7	RSA4	REI1	BRX1	SSF2	NOP53	RRP15	CIC1	YTM1	LSG1	MRT4	ALB1	NOP7	YDL063C	NOP4	REX4	LOC1	DBP10	RLP24	SDA1	NOP16	RRP8	NOG1	MAK16	DRS1	RPF1	SPB1	RLP7	DBP9	RSA3	RRS1	IPI1	RPF2	IPI3	YVH1	NOP8
	YBR069C	TAT1	0.000682047	-1.74975	-1.7703				cellular component biogenesis	137 of 336 genes, 40.8%	1162 of 7166 genes, 16.2%	1.51e-25	RIX1	RSA4	FCF1	REI1	UTP18	YNL022C	NOG2	TSR4	UTP10	NOP9	YDL063C	REX4	NOP6	RLP24	UTP13	TSR1	RPA34	MAK16	TSR2	FCF2	HCA4	PXR1	CWP1	PUS7	ARX1	NOP8	NMD3	UTP8	SPC24	DBP7	NHP2	DHR2	BUD22	POC4	LTV1	BRX1	NOP58
	YGR079W	YGR079W	0.00857735	-1.7094	-1.08739				maturation of 5.8S rRNA	38 of 336 genes, 11.3%	86 of 7166 genes, 1.2%	1.56e-25	PNO1	MPP10	FCF1	ESF2	UTP18	ENP1	NOP58	MPP6	RRP15	YTM1	EMG1	UTP10	BUD23	NOP9	NOP7	LOC1	DBP8	DBP10	UTP13	RRP45	RCL1	MAK16	RPF1	SPB1	FCF2	RLP7	NOC4	RRS1	UTP6	PWP2	UTP23	UTP11	LCP5	UTP7	RPF2	YGR251W	ERB1
	YOL124C	TRM11	0.00224796	-1.68402	-0.96117				maturation of 5.8S rRNA from tricistronic rRNA transcript (SSU-rRNA, 5.8S rRNA, LSU-rRNA)	38 of 336 genes, 11.3%	86 of 7166 genes, 1.2%	1.56e-25	PNO1	MPP10	FCF1	ESF2	UTP18	ENP1	NOP58	MPP6	RRP15	YTM1	EMG1	UTP10	BUD23	NOP9	NOP7	LOC1	DBP8	DBP10	UTP13	RRP45	RCL1	MAK16	RPF1	SPB1	FCF2	RLP7	NOC4	RRS1	UTP6	PWP2	UTP23	UTP11	LCP5	UTP7	RPF2	YGR251W	ERB1
	YDR399W	HPT1	0.000225343	-1.62895	-1.59443				endonucleolytic cleavage in ITS1 to separate SSU-rRNA from 5.8S rRNA and LSU-rRNA from tricistronic rRNA transcript (SSU-rRNA, 5.8S rRNA, LSU-rRNA)	26 of 336 genes, 7.7%	46 of 7166 genes, 0.6%	2.02e-20	PNO1	UTP13	MPP10	RCL1	FCF1	ESF2	UTP18	FCF2	ENP1	NOP58	NOC4	RRS1	UTP23	PWP2	UTP6	UTP11	LCP5	EMG1	UTP7	UTP10	BUD23	YGR251W	NOP9	LOC1	DBP8	KRR1
	YHR049W	FSH1	5.35977e-05	-1.58647	-1.40993				cleavage involved in rRNA processing	31 of 336 genes, 9.2%	72 of 7166 genes, 1.0%	4.97e-20	PNO1	UTP13	NHP2	RRP45	MPP10	RCL1	FCF1	ESF2	UTP18	FCF2	ENP1	NOP58	RLP7	RRP36	MPP6	RRS1	NOC4	UTP23	PWP2	UTP6	UTP11	LCP5	EMG1	UTP7	UTP10	BUD23	YGR251W	NOP9	LOC1	DBP8	KRR1
	YAL067C	SEO1	7.4367e-05	-1.57132	-1.47706				endonucleolytic cleavage involved in rRNA processing	26 of 336 genes, 7.7%	50 of 7166 genes, 0.7%	3.69e-19	PNO1	UTP13	MPP10	RCL1	FCF1	ESF2	UTP18	FCF2	ENP1	NOP58	NOC4	RRS1	UTP23	PWP2	UTP6	UTP11	LCP5	EMG1	UTP7	UTP10	BUD23	YGR251W	NOP9	LOC1	DBP8	KRR1
	YAR031W	PRM9	0.000987304	-1.46719	-1.56968				endonucleolytic cleavage of tricistronic rRNA transcript (SSU-rRNA, 5.8S rRNA, LSU-rRNA)	26 of 336 genes, 7.7%	50 of 7166 genes, 0.7%	3.69e-19	PNO1	UTP13	MPP10	RCL1	FCF1	ESF2	UTP18	FCF2	ENP1	NOP58	NOC4	RRS1	UTP23	PWP2	UTP6	UTP11	LCP5	EMG1	UTP7	UTP10	BUD23	YGR251W	NOP9	LOC1	DBP8	KRR1
	YKL078W	DHR2	0.000757563	-1.45694	-1.11453				rRNA 5'-end processing	22 of 336 genes, 6.5%	35 of 7166 genes, 0.5%	1.95e-18	PNO1	UTP13	MPP10	RCL1	FCF1	ESF2	UTP18	FCF2	NOP58	RLP7	NOC4	UTP23	PWP2	UTP6	UTP11	EMG1	UTP7	UTP10	YGR251W	NOP9	LOC1	DBP8
	YHL022C	SPO11	0.0102848	-1.44338	-0.471196				ncRNA 5'-end processing	22 of 336 genes, 6.5%	35 of 7166 genes, 0.5%	1.95e-18	PNO1	UTP13	MPP10	RCL1	FCF1	ESF2	UTP18	FCF2	NOP58	RLP7	NOC4	UTP23	PWP2	UTP6	UTP11	EMG1	UTP7	UTP10	YGR251W	NOP9	LOC1	DBP8
	YBR034C	HMT1	0.00235824	-1.34778	-1.03109				endonucleolytic cleavage in 5'-ETS of tricistronic rRNA transcript (SSU-rRNA, 5.8S rRNA, LSU-rRNA)	21 of 336 genes, 6.2%	32 of 7166 genes, 0.4%	4.22e-18	UTP13	MPP10	RCL1	FCF1	ESF2	UTP18	FCF2	NOP58	NOC4	UTP23	PWP2	UTP6	UTP11	LCP5	EMG1	UTP7	UTP10	YGR251W	NOP9	LOC1	DBP8
	YHR022C	YHR022C	0.011897	-1.33871	-0.64945				RNA 5'-end processing	22 of 336 genes, 6.5%	36 of 7166 genes, 0.5%	4.81e-18	PNO1	UTP13	MPP10	RCL1	FCF1	ESF2	UTP18	FCF2	NOP58	RLP7	NOC4	UTP23	PWP2	UTP6	UTP11	EMG1	UTP7	UTP10	YGR251W	NOP9	LOC1	DBP8
	YOL141W	PPM2	0.0356937	-1.33752	-0.136852				endonucleolytic cleavage to generate mature 5'-end of SSU-rRNA from (SSU-rRNA, 5.8S rRNA, LSU-rRNA)	21 of 336 genes, 6.2%	34 of 7166 genes, 0.5%	2.78e-17	PNO1	UTP13	MPP10	RCL1	FCF1	ESF2	UTP18	FCF2	NOP58	NOC4	UTP23	PWP2	UTP6	UTP11	EMG1	UTP7	UTP10	YGR251W	NOP9	LOC1	DBP8
	YLR073C	RFU1	0.00658339	-1.33435	-0.949767				RNA metabolic process	140 of 336 genes, 41.7%	1483 of 7166 genes, 20.7%	2.26e-16	RIX1	FCF1	UTP18	HMT1	YNL022C	TRM10	DUS1	MUM2	SFG1	KTI11	TSR4	GCD10	UTP10	NOP9	NRG2	REX4	NOP6	UTP13	TSR1	RPA34	MAK16	TSR2	FCF2	TYW1	YER064C	HCA4	PXR1	SRB7	PUS7	NOP8	RPC25	UTP8	DBP7	NHP2	BAS1	DHR2	BUD22
	YGR272C	EFG1	0.000681503	-1.3314	-0.974986				RNA phosphodiester bond hydrolysis	36 of 336 genes, 10.7%	141 of 7166 genes, 2.0%	1e-14	PNO1	NHP2	MPP10	FCF1	ESF2	UTP18	ENP1	RPP1	NOP58	RNT1	MPP6	EMG1	UTP10	BUD23	NOP9	LOC1	DBP8	UTP13	RRP45	RCL1	POP8	FCF2	RLP7	RRP36	NOC4	RRS1	UTP6	PWP2	UTP23	UTP11	LCP5	UTP7	YGR251W	POP6	MRPL15	KRR1
	YDR222W	YDR222W	1.54355e-05	-1.32577	-1.11145				organic cyclic compound metabolic process	172 of 336 genes, 51.2%	2148 of 7166 genes, 30.0%	5.12e-14	CYB5	RIX1	FCF1	UTP18	HMT1	YNL022C	TRM10	DUS1	MUM2	SFG1	KTI11	BIO2	PHO3	TSR4	GCD10	UTP10	NOP9	NRG2	REX4	NOP6	UTP13	TSR1	RPA34	ATF2	MAK16	TSR2	FCF2	TYW1	YER064C	HCA4	PXR1	SRB7	PUS7	PHM8	NOP8	RPC25	UTP8
	YER096W	SHC1	0.000118726	-1.27549	-1.0093				heterocycle metabolic process	168 of 336 genes, 50.0%	2091 of 7166 genes, 29.2%	1.27e-13	RIX1	FCF1	UTP18	HMT1	YNL022C	TRM10	DUS1	MUM2	SFG1	KTI11	BIO2	PHO3	TSR4	GCD10	UTP10	NOP9	NRG2	REX4	NOP6	UTP13	TSR1	RPA34	MAK16	TSR2	FCF2	TYW1	YER064C	HCA4	PXR1	SRB7	PUS7	PHM8	NOP8	RPC25	UTP8	DBP7	NHP2
	YDR398W	UTP5	0.00381487	-1.25283	-0.730835				nucleobase-containing compound metabolic process	162 of 336 genes, 48.2%	1990 of 7166 genes, 27.8%	2.16e-13	RIX1	FCF1	UTP18	HMT1	YNL022C	TRM10	DUS1	MUM2	SFG1	KTI11	TSR4	GCD10	UTP10	NOP9	NRG2	REX4	NOP6	UTP13	TSR1	RPA34	MAK16	TSR2	FCF2	TYW1	YER064C	HCA4	PXR1	SRB7	PUS7	PHM8	NOP8	RPC25	UTP8	DBP7	NHP2	BAS1	DHR2
	YHR085W	IPI1	0.00171764	-1.24808	-0.725036				RNA phosphodiester bond hydrolysis, endonucleolytic	31 of 336 genes, 9.2%	113 of 7166 genes, 1.6%	2.23e-13	PNO1	UTP13	MPP10	RCL1	FCF1	POP8	ESF2	UTP18	FCF2	ENP1	RPP1	NOP58	RNT1	NOC4	RRS1	UTP23	PWP2	UTP6	UTP11	LCP5	EMG1	UTP7	UTP10	BUD23	YGR251W	NOP9	POP6	LOC1	DBP8	MRPL15	KRR1
	YIL127C	RRT14	0.000636803	-1.23263	-0.922698				nucleic acid metabolic process	148 of 336 genes, 44.0%	1746 of 7166 genes, 24.4%	3.54e-13	RIX1	FCF1	UTP18	HMT1	YNL022C	TRM10	DUS1	MUM2	SFG1	KTI11	TSR4	GCD10	UTP10	NOP9	NRG2	REX4	NOP6	UTP13	TSR1	RPA34	MAK16	TSR2	FCF2	TYW1	YER064C	HCA4	PXR1	SRB7	PUS7	NOP8	RPC25	UTP8	DBP7	NHP2	BAS1	DHR2	BUD22
	YGR286C	BIO2	7.81732e-06	-1.22571	-1.32652				cellular aromatic compound metabolic process	165 of 336 genes, 49.1%	2072 of 7166 genes, 28.9%	8.11e-13	RIX1	FCF1	UTP18	HMT1	YNL022C	TRM10	DUS1	MUM2	SFG1	KTI11	PHO3	TSR4	GCD10	UTP10	NOP9	NRG2	REX4	NOP6	UTP13	TSR1	RPA34	MAK16	TSR2	FCF2	TYW1	YER064C	HCA4	PXR1	SRB7	PUS7	PHM8	NOP8	RPC25	UTP8	DBP7	NHP2	BAS1
	YNR060W	FRE4	0.00336977	-1.22195	-0.843149				cellular nitrogen compound metabolic process	167 of 336 genes, 49.7%	2162 of 7166 genes, 30.2%	9.95e-12	RIX1	FCF1	UTP18	HMT1	YNL022C	TRM10	DUS1	MUM2	SFG1	KTI11	BIO2	PHO3	TSR4	GCD10	UTP10	NOP9	NRG2	REX4	NOP6	UTP13	TSR1	RPA34	MAK16	TSR2	FCF2	TYW1	YER064C	HCA4	PXR1	SRB7	PUS7	PHM8	NOP8	RPC25	UTP8	DBP7	NHP2
	YJL122W	ALB1	0.000979224	-1.21884	-0.897642				maturation of LSU-rRNA from tricistronic rRNA transcript (SSU-rRNA, 5.8S rRNA, LSU-rRNA)	17 of 336 genes, 5.1%	36 of 7166 genes, 0.5%	5.12e-11	DBP7	MAK16	RPF1	SPB1	RLP7	DBP9	NOP53	RRP15	YTM1	RPF2	NOP7	NOP8	NOP4	NIP7	ERB1	SSF1	DBP10
	YOR119C	RIO1	0.000259828	-1.21536	-0.767663				nitrogen compound metabolic process	173 of 336 genes, 51.5%	2333 of 7166 genes, 32.6%	1.21e-10	RIX1	FCF1	UTP18	HMT1	YNL022C	TRM10	DUS1	MUM2	SFG1	KTI11	BIO2	PHO3	TSR4	GCD10	UTP10	NOP9	NRG2	REX4	NOP6	UTP13	TSR1	RPA34	MAK16	TSR2	FCF2	TYW1	YER064C	HCA4	PXR1	SRB7	PUS7	PHM8	NOP8	RPC25	UTP8	DBP7	NHP2
	YJL217W	REE1	0.011035	-1.20151	-2.64151				nucleic acid phosphodiester bond hydrolysis	40 of 336 genes, 11.9%	238 of 7166 genes, 3.3%	5.99e-10	PNO1	NHP2	MPP10	FCF1	ESF2	UTP18	ENP1	SPO11	RPP1	NOP58	RNT1	MPP6	EMG1	UTP10	BUD23	NOP9	REX4	LOC1	DBP8	NOB1	UTP13	RRP45	NUC1	RCL1	POP8	FCF2	RLP7	RRP36	NOC4	RRS1	UTP6	PWP2	UTP23	UTP11	LCP5	UTP7	YGR251W
	YOR252W	TMA16	0.000404584	-1.18711	-0.976175				maturation of LSU-rRNA	17 of 336 genes, 5.1%	42 of 7166 genes, 0.6%	1.17e-09	DBP7	MAK16	RPF1	SPB1	RLP7	DBP9	NOP53	RRP15	YTM1	RPF2	NOP7	NOP8	NOP4	NIP7	ERB1	SSF1	DBP10
	YOR095C	RKI1	0.00112349	-1.18337	-0.906867				ribosomal subunit export from nucleus	17 of 336 genes, 5.1%	46 of 7166 genes, 0.6%	6.77e-09	SDA1	RIX1	NOG1	RPF1	BCP1	LTV1	SLX9	NOP53	RRS1	NOG2	LSG1	ARX1	BUD23	NOP9	NMD3	BUD20	ECM1
	YHR169W	DBP8	0.00293607	-1.17273	-0.734321				establishment of ribosome localization	17 of 336 genes, 5.1%	46 of 7166 genes, 0.6%	6.77e-09	SDA1	RIX1	NOG1	RPF1	BCP1	LTV1	SLX9	NOP53	RRS1	NOG2	LSG1	ARX1	BUD23	NOP9	NMD3	BUD20	ECM1
	YGR280C	PXR1	0.00202333	-1.16806	-0.712319				ribonucleoprotein complex export from nucleus	17 of 336 genes, 5.1%	46 of 7166 genes, 0.6%	6.77e-09	SDA1	RIX1	NOG1	RPF1	BCP1	LTV1	SLX9	NOP53	RRS1	NOG2	LSG1	ARX1	BUD23	NOP9	NMD3	BUD20	ECM1
	YGR103W	NOP7	0.000553635	-1.1678	-0.853587				rRNA-containing ribonucleoprotein complex export from nucleus	17 of 336 genes, 5.1%	46 of 7166 genes, 0.6%	6.77e-09	SDA1	RIX1	NOG1	RPF1	BCP1	LTV1	SLX9	NOP53	RRS1	NOG2	LSG1	ARX1	BUD23	NOP9	NMD3	BUD20	ECM1
	YIL019W	FAF1	0.000726503	-1.15795	-1.02832				ribosomal large subunit assembly	15 of 336 genes, 4.5%	35 of 7166 genes, 0.5%	9.23e-09	RSA3	RIX1	RSA4	IPI1	LSG1	MRT4	RPF2	DRS1	RPF1	BRX1	IPI3	YVH1	REX4	SSF2	SSF1
	YCL058C	FYV5	0.0354098	-1.15268	-0.97139				ribosome localization	17 of 336 genes, 5.1%	47 of 7166 genes, 0.7%	1.01e-08	SDA1	RIX1	NOG1	RPF1	BCP1	LTV1	SLX9	NOP53	RRS1	NOG2	LSG1	ARX1	BUD23	NOP9	NMD3	BUD20	ECM1
	YDR021W	FAL1	0.00311124	-1.15081	-0.77718				ribonucleoprotein complex localization	17 of 336 genes, 5.1%	48 of 7166 genes, 0.7%	1.5e-08	SDA1	RIX1	NOG1	RPF1	BCP1	LTV1	SLX9	NOP53	RRS1	NOG2	LSG1	ARX1	BUD23	NOP9	NMD3	BUD20	ECM1
	YLR074C	BUD20	0.00105965	-1.14499	-0.995203				ribosome assembly	18 of 336 genes, 5.4%	60 of 7166 genes, 0.8%	9.12e-08	RIX1	RSA4	ESF2	DRS1	RPF1	BRX1	NSR1	SSF2	RSA3	IPI1	LSG1	RPF2	MRT4	IPI3	YVH1	NIP7	REX4	SSF1
	YDL218W	YDL218W	0.00641821	-1.14062	-0.776				cellular component organization or biogenesis	168 of 336 genes, 50.0%	2415 of 7166 genes, 33.7%	1.6e-07	RIX1	RSA4	FCF1	REI1	UTP18	MRPL13	HMT1	YNL022C	MUM2	MRPS16	YPS6	NOG2	TSR4	UTP10	MTW1	NOP9	YDL063C	REX4	MRPL27	NOP6	RLP24	UTP13	TSR1	RPA34	MAK16	TSR2	FCF2	MRPL25	HCA4	PXR1	LIA1	CWP1	PUS7	ARX1	NOP8	NMD3	UTP8
	YHR040W	BCD1	0.00536759	-1.13829	-0.488328				macromolecule methylation	26 of 336 genes, 7.7%	131 of 7166 genes, 1.8%	1.83e-07	MTQ1	TRM7	RRP8	SPB1	HMT1	YNL022C	TRM10	MUM2	TRM1	YBR271W	SEE1	YBR141C	RMT2	YJR129C	EMG1	GCD10	BUD23	TRM11	TRM82	TRM8	YIL096C	GCD14	TRM2	PPM2	BRE2	YLR063W
	YOR340C	RPA43	0.000159512	-1.13481	-0.845068				methylation	28 of 336 genes, 8.3%	157 of 7166 genes, 2.2%	4.95e-07	MTQ1	TRM7	RRP8	SPB1	HMT1	YNL022C	TRM10	MUM2	TRM1	YGR283C	YBR271W	SEE1	YNL024C	YBR141C	RMT2	YJR129C	EMG1	GCD10	BUD23	TRM11	TRM82	TRM8	GCD14	YIL096C	TRM2	PPM2	BRE2	YLR063W
	YJL208C	NUC1	0.000495254	-1.13031	-0.717588				RNA methylation	19 of 336 genes, 5.7%	82 of 7166 genes, 1.1%	3.5e-06	TRM7	RRP8	SPB1	YNL022C	TRM10	MUM2	TRM1	YBR141C	EMG1	GCD10	TRM11	BUD23	TRM82	TRM8	YIL096C	GCD14	TRM2	PPM2	YLR063W
	YML018C	YML018C	0.000749581	-1.12682	-0.694518				RNA processing	40 of 336 genes, 11.9%	337 of 7166 genes, 4.7%	2.86e-05	PNO1	MPP10	FCF1	ESF2	UTP18	RPP1	NOP58	RNT1	MPP6	EMG1	UTP10	BUD23	NOP9	TRM2	LOC1	DBP8	AIR1	UTP13	RRP45	RCL1	LHP1	POP8	FCF2	FYV7	RLP7	PXR1	PRP9	NOC4	UTP6	PWP2	UTP23	PUS7	UTP11	UTP7	YGR251W	TRM82	POP6
	YPL092W	SSU1	2.68453e-05	-1.12231	-0.997419				tRNA methylation	9 of 336 genes, 2.7%	20 of 7166 genes, 0.3%	8.17e-05	TRM7	GCD10	TRM11	TRM82	TRM8	GCD14	TRM10	PPM2	TRM1
	YIR039C	YPS6	0.00176956	-1.1061	-1.16929				RNA modification	26 of 336 genes, 7.7%	173 of 7166 genes, 2.4%	8.19e-05	TRM7	NHP2	RRP8	SPB1	TYW1	YNL022C	TRM10	DUS1	MUM2	NCS2	KTI11	TRM1	YBR141C	PUS7	EMG1	GCD10	BUD23	TRM11	TRM82	TRM8	GCD14	YIL096C	TRM2	CBF5	PPM2	YLR063W
	YGR159C	NSR1	0.00348345	-1.10326	-0.885517				ribosomal large subunit export from nucleus	10 of 336 genes, 3.0%	28 of 7166 genes, 0.4%	0.00021	RRS1	SDA1	NOG2	ARX1	RPF1	BCP1	BUD20	NMD3	ECM1	NOP53
	YBL054W	TOD6	0.00394628	-1.09919	-0.965843				ribonucleoprotein complex assembly	23 of 336 genes, 6.8%	157 of 7166 genes, 2.2%	0.00072	DBP2	RIX1	RLP24	RSA4	NOG1	ESF2	DRS1	RPF1	BRX1	NSR1	SSF2	RSA3	IPI1	LSG1	MRT4	RPF2	IPI3	SHQ1	YVH1	NIP7	REX4	DBP10	SSF1
	YAL059W	ECM1	0.000740537	-1.08927	-1.05814				tRNA modification	15 of 336 genes, 4.5%	76 of 7166 genes, 1.1%	0.00139	TRM7	PUS7	GCD10	TRM11	TRM82	TRM8	GCD14	TRM2	TYW1	DUS1	TRM10	PPM2	NCS2	KTI11	TRM1
	YLR068W	FYV7	0.000777605	-1.08039	-0.976303				ribonucleoprotein complex subunit organization	23 of 336 genes, 6.8%	167 of 7166 genes, 2.3%	0.00217	DBP2	RIX1	RLP24	RSA4	NOG1	ESF2	DRS1	RPF1	BRX1	NSR1	SSF2	RSA3	IPI1	LSG1	MRT4	RPF2	IPI3	SHQ1	YVH1	NIP7	REX4	DBP10	SSF1
	YIR042C	YIR042C	0.0107122	-1.07942	-1.51456				tRNA processing	19 of 336 genes, 5.7%	122 of 7166 genes, 1.7%	0.0026	TRM7	POP8	LHP1	RPP1	TYW1	TRM10	DUS1	NCS2	KTI11	TRM1	PUS7	GCD10	TRM11	TRM82	POP6	TRM8	TRM2	GCD14	PPM2
	YNR053C	NOG2	0.00701603	-1.07275	-0.597355				rRNA base methylation	5 of 336 genes, 1.5%	7 of 7166 genes, 0.1%	0.00333	YIL096C	YNL022C	EMG1	BUD23	YLR063W
	YDR075W	PPH3	0.00161481	-1.06934	-0.834409				nucleocytoplasmic transport	23 of 336 genes, 6.8%	173 of 7166 genes, 2.4%	0.004	SDA1	RIX1	NOG1	SRP40	REI1	RPF1	BCP1	LTV1	SLX9	HMT1	NOP53	RRS1	RIO2	NOG2	LSG1	ARX1	BUD23	NOP9	YDL063C	BUD20	NMD3	UTP8	ECM1
	YCR072C	RSA4	0.00392026	-1.06318	-0.73258				nuclear export	19 of 336 genes, 5.7%	126 of 7166 genes, 1.8%	0.00425	SDA1	RIX1	NOG1	RPF1	BCP1	LTV1	SLX9	HMT1	NOP53	RRS1	NOG2	LSG1	ARX1	BUD23	NOP9	NMD3	BUD20	UTP8	ECM1
	YHR048W	YHK8	0.0199631	-1.06135	-0.582109				nuclear transport	23 of 336 genes, 6.8%	174 of 7166 genes, 2.4%	0.00441	SDA1	RIX1	NOG1	SRP40	REI1	RPF1	BCP1	LTV1	SLX9	HMT1	NOP53	RRS1	RIO2	NOG2	LSG1	ARX1	BUD23	NOP9	YDL063C	BUD20	NMD3	UTP8	ECM1
	YLR243W	YLR243W	0.000430393	-1.05716	-0.775073				organelle assembly	19 of 336 genes, 5.7%	127 of 7166 genes, 1.8%	0.00478	RIX1	RSA4	ESF2	DRS1	RPF1	BRX1	NSR1	SSF2	ASR1	RSA3	IPI1	LSG1	RPF2	MRT4	IPI3	YVH1	NIP7	REX4	SSF1
	YER127W	LCP5	0.00319201	-1.05141	-0.661815				assembly of large subunit precursor of preribosome	5 of 336 genes, 1.5%	8 of 7166 genes, 0.1%	0.00856	RLP24	NIP7	NOG1	RPF2	DBP10
	YDR522C	SPS2	0.0331842	-1.0471	-0.547795				establishment of organelle localization	17 of 336 genes, 5.1%	111 of 7166 genes, 1.5%	0.0108	SDA1	RIX1	NOG1	RPF1	BCP1	LTV1	SLX9	NOP53	RRS1	NOG2	LSG1	ARX1	BUD23	NOP9	NMD3	BUD20	ECM1
	YIR026C	YVH1	0.001073	-1.04683	-0.772409
	YNL162W-A	YNL162W-A	0.0121496	-1.03636	-0.654422
	YGR205W	YGR205W	0.00157606	-1.0349	-0.840764			G2-up	Gene Ontology term	Cluster frequency	Genome frequency	Corrected	Genes annotated to the term
	YNL182C	IPI3	0.00286984	-1.03393	-0.518458							P-value
	YNL075W	IMP4	0.00088989	-1.03376	-0.939873				response to stimulus	100 of 396 genes, 25.3%	1155 of 7166 genes, 16.1%	0.00108	YPT53	GPR1	VMR1	SOH1	HMX1	GLN3	DDR48	ATH1	STE13	RAD7	VHR1	SAC7	PAU3	TRA1	GYP7	KSP1	AGA1	CMP2	MSB2	EDC2	HSP104	PRB1	SEC18	THI4	GIS1	PAU4	MLP2	DOA1	HIM1	SNO4	ATG1	TPS2	GPX2	RIM101	PUG1	PAU8	IRE1
	YBR141C	YBR141C	0.00659349	-1.03222	-0.760489				single-organism process	256 of 396 genes, 64.6%	3809 of 7166 genes, 53.2%	0.00132	GPR1	SOH1	MAL33	SPR28	MEP1	AGX1	TRA1	GYP7	PET8	USO1	CMP2	GSM1	ENB1	HIM1	ARN1	MCA1	FLC1	SRL4	TPS2	GPX2	PUG1	QCR8	YLR345W	SRY1	MDM34	YPK1	TIS11	YGR109W-B	MND1	PYC1	FAB1	ECM4	MSS11	ATG33	AFG1	FET3	ESBP6
	YGR283C	YGR283C	0.00258011	-1.03013	-0.772153				cellular response to chemical stimulus	39 of 396 genes, 9.8%	331 of 7166 genes, 4.6%	0.00486	ADR1	GPR1	BOP3	ROG3	GLN3	ATH1	SLT2	DAK1	PRR2	AFG1	AGA1	CMP2	ZTA1	PRX1	HSP104	DDR2	SSN2	YDL124W	NRG1	RIM101	GPX2	IRE1	PPQ1	STF2	MID2	USV1	SRB8	AFR1	DAL80	GPA2	SIP4	IRA2	RTG3	YPK1	FPK1	GRX6	FLO1
	YNL277W-A	YNL277W-A	0.000386691	-1.02911	-1.11267				response to chemical	46 of 396 genes, 11.6%	429 of 7166 genes, 6.0%	0.00871	ADR1	GPR1	VMR1	BOP3	ROG3	GLN3	ATH1	SLT2	YNR064C	STE13	DAK1	PRR2	AFG1	FET3	AGA1	CMP2	ZTA1	PRX1	HSP104	DDR2	SSN2	YDL124W	SGE1	NRG1	RIM101	GPX2	IRE1	PPQ1	STF2	MID2	USV1	SRB8	AFR1	DAL80	GPA2	SIP4	IRA2
	YHR052W	CIC1	0.00152916	-1.02821	-0.906215				iron ion homeostasis	12 of 396 genes, 3.0%	50 of 7166 genes, 0.7%	0.01272	FTR1	CCC2	SIT1	HMX1	FTH1	ARN1	FRE8	SMF3	TIS11	FIT1	ENB1	FET3
	YJR112W	NNF1	0.00116841	-1.02772	-0.828592				cell communication	47 of 396 genes, 11.9%	453 of 7166 genes, 6.3%	0.01664	YPT53	ADR1	GPR1	ROG3	GLN3	ATH1	SLT2	VHR1	SAC7	TOR1	GYP7	KSP1	CMK2	CMP2	MSB2	GYP5	PTP2	RCN1	PRB1	SEC18	DDR2	SSN2	ROM1	MDS3	WSC2	SNO4	ATG1	NRG1	IRE1	PPQ1	PXL1	STF2	MID2	USV1	SRB8	AFR1	DAL80
	YML080W	DUS1	0.00736849	-1.02718	-0.793539
	YJL157C	FAR1	0.0145995	-1.02638	-0.650243
	YHR062C	RPP1	0.000409824	-1.01033	-0.691
	YLR222C	UTP13	0.000490278	-1.00881	-0.736467
	YJR129C	YJR129C	0.000275757	-1.00641	-0.674895
	YBR267W	REI1	0.00207817	-1.00567	-0.947605
	YHL024W	RIM4	3.18999e-05	-1.00496	-1.18013
	YDL063C	YDL063C	0.00310574	-1.0032	-0.818097
	YCR057C	PWP2	0.000703778	-0.99922	-0.575254
	YDR449C	UTP6	0.00304149	-0.990183	-0.721736
	YOR287C	RRP36	0.000743685	-0.989444	-1.00392
	YOR145C	PNO1	0.00033442	-0.988788	-0.97149
	YOR101W	RAS1	0.00215384	-0.982798	-0.671407
	YAL036C	RBG1	0.000573974	-0.981222	-0.686432
	YKR044W	UIP5	0.000203989	-0.978006	-0.763402
	YJR097W	JJJ3	0.0137944	-0.968984	-0.475434
	YLR009W	RLP24	0.00241475	-0.967045	-0.794023
	YDL241W	YDL241W	0.00014736	-0.965061	-0.977305
	YKR024C	DBP7	0.000444809	-0.964976	-0.788103
	YJL212C	OPT1	0.00010673	-0.958746	-1.2759
	YBL028C	YBL028C	0.00120608	-0.95852	-0.533397
	YER037W	PHM8	0.000187588	-0.957238	-1.35637
	YAR010C	YAR010C	0.000335791	-0.955686	-0.877391
	YMR279C	YMR279C	0.00588094	-0.952481	-0.92273
	YMR194C-B	CMC4	0.000866946	-0.95186	-1.00434
	YMR013W-A	YMR013W-A	0.0351897	-0.946532	-0.498591
	YER082C	UTP7	0.00032503	-0.942711	-0.585552
	YDR087C	RRP1	0.000470628	-0.934285	-1.02284
	YBR184W	YBR184W	0.000878598	-0.919656	-0.81202
	YJL125C	GCD14	0.00301576	-0.915239	-0.582053
	YHR197W	RIX1	0.0015211	-0.913381	-0.651763
	YKR092C	SRP40	0.00328712	-0.913164	-0.744776
	YOR056C	NOB1	0.000929448	-0.912617	-0.503386
	YDR492W	IZH1	6.28475e-05	-0.91188	-1.09957
	YBR247C	ENP1	0.00307109	-0.907185	-0.586477
	YKL099C	UTP11	0.000414083	-0.905082	-0.931323
	YLR063W	YLR063W	0.0213179	-0.902586	-0.559464
	YER060W	FCY21	0.0306039	-0.899983	-0.374258
	YPR144C	NOC4	0.00231247	-0.895212	-0.639672
	YER156C	YER156C	0.0043727	-0.894955	-1.21559
	YJL033W	HCA4	0.00179947	-0.892234	-0.647859
	YNL002C	RLP7	0.00406273	-0.891781	-0.690346
	YBR196C-B	YBR196C-B	0.00758103	-0.884133	-0.876701
	YIL079C	AIR1	0.00488132	-0.878499	-0.575672
	YGR251W	YGR251W	0.00557254	-0.878027	-0.568287
	YMR131C	RRB1	0.00150761	-0.876836	-0.91967
	YNL062C	GCD10	0.0067886	-0.876806	-0.437849
	YNL112W	DBP2	0.0313552	-0.87566	-0.334339
	YLR175W	CBF5	0.00067837	-0.875243	-0.653468
	YHR170W	NMD3	0.000837378	-0.873187	-0.722396
	YGR245C	SDA1	0.000511216	-0.871737	-0.559575
	YHR088W	RPF1	0.00394709	-0.870504	-0.790043
	YGL101W	YGL101W	8.48123e-05	-0.869724	-0.769557
	YIL096C	YIL096C	0.00592245	-0.866671	-0.66252
	YGR121W-A	YGR121W-A	0.00143655	-0.86631	-0.600806
	YER064C	YER064C	0.00334844	-0.865565	-0.984884
	YEL048C	TCA17	0.00191466	-0.86494	-0.60448
	YJL047C-A	YJL047C-A	0.00199831	-0.863733	-0.723812
	YBR196C-A	YBR196C-A	0.0100392	-0.856474	-0.446579
	YOL080C	REX4	0.00383547	-0.855066	-0.868332
	YPR143W	RRP15	5.90675e-05	-0.853519	-0.668808
	YML056C	IMD4	0.00103542	-0.852164	-0.626029
	YLR221C	RSA3	0.000716606	-0.851325	-0.867919
	YOR344C	TYE7	0.0151446	-0.848431	-0.228239
	YJL148W	RPA34	0.00056032	-0.847417	-0.801173
	YAL061W	BDH2	0.0217485	-0.847104	-1.11216
	YKR081C	RPF2	0.001906	-0.842083	-0.674237
	YFL061W	DDI2	0.0079776	-0.836357	-0.90789
	YBR085W	AAC3	0.000557153	-0.833757	-1.04724
	YBR182C-A	YBR182C-A	0.0361385	-0.833545	-0.197556
	YOL010W	RCL1	0.00845532	-0.83286	-0.590852
	YHR148W	IMP3	0.0056528	-0.832576	-0.767658
	YHR196W	UTP9	0.0036306	-0.831573	-0.698272
	YER137C	YER137C	0.000981068	-0.831246	-0.464175
	YLR363W-A	YLR363W-A	0.00167419	-0.83076	-0.744826
	YBR066C	NRG2	0.00188207	-0.830405	-0.843685
	YOR236W	DFR1	0.00157458	-0.829194	-0.630018
	YNL119W	NCS2	0.00149892	-0.826822	-0.832018
	YOR206W	NOC2	0.000299867	-0.824508	-0.698776
	YNR027W	BUD17	0.00141213	-0.821361	-0.467061
	YAL025C	MAK16	0.00591232	-0.814831	-0.533708
	YPL146C	NOP53	0.00130296	-0.814726	-0.651335
	YER103W	SSA4	0.000290311	-0.814444	-1.16237
	YOL144W	NOP8	0.00552041	-0.812699	-0.590216
	YDR101C	ARX1	0.00395228	-0.811825	-0.605357
	YNR024W	MPP6	0.000111112	-0.811706	-0.665624
	YDR275W	BSC2	0.000364124	-0.809823	-0.686299
	YDL213C	NOP6	2.67709e-06	-0.809042	-0.729725
	YKR060W	UTP30	0.00271406	-0.808167	-0.669754
	YGL099W	LSG1	0.000136217	-0.80587	-0.559275
	YOL077C	BRX1	0.00187407	-0.803881	-0.813152
	YCR016W	YCR016W	0.000435731	-0.803859	-0.626103
	YCL059C	KRR1	0.00128051	-0.802786	-0.834624
	YNL111C	CYB5	0.00476364	-0.802605	-0.739157
	YOR315W	SFG1	0.000411702	-0.802132	-1.21019
	YER002W	NOP16	0.0011755	-0.801759	-0.727776
	YPL043W	NOP4	0.000718739	-0.801395	-0.55746
	YJR070C	LIA1	0.00294541	-0.799167	-0.592361
	YDR280W	RRP45	0.000479849	-0.799039	-0.640083
	YAL060W	BDH1	0.000125368	-0.797778	-0.736996
	YDR083W	RRP8	0.000595886	-0.796663	-0.908448
	YHR128W	FUR1	0.0014716	-0.795758	-0.813124
	YIL029C	YIL029C	0.000755958	-0.795171	-0.860456
	YDL208W	NHP2	0.000118416	-0.795043	-0.619128
	YKR056W	TRM2	0.00707804	-0.794949	-0.689347
	YOR272W	YTM1	0.00355031	-0.794781	-0.578339
	YDR252W	BTT1	0.000333951	-0.79457	-0.508607
	YDR496C	PUF6	0.00130636	-0.794377	-0.743022
	YGR271C-A	EFG1	0.00329428	-0.789055	-0.993727
	YPL211W	NIP7	0.00163556	-0.788956	-0.84509
	YOR294W	RRS1	0.00571139	-0.787285	-0.685476
	YLR460C	YLR460C	0.00155195	-0.785505	-0.754932
	YKL143W	LTV1	0.00150134	-0.780967	-0.719604
	YJL069C	UTP18	0.00180858	-0.780837	-0.680499
	YNL175C	NOP13	0.00209769	-0.778979	-0.832533
	YML100W-A	YML100W-A	0.0158457	-0.774206	-1.22778
	YNL256W	FOL1	0.000306959	-0.77413	-0.499765
	YDR020C	DAS2	0.0115286	-0.772926	-0.427713
	YMR239C	RNT1	0.0030146	-0.770095	-0.49399
	YIR011C	STS1	0.00466216	-0.767553	-0.459968
	YGR203W	YCH1	0.000187786	-0.765097	-0.732831
	YPL012W	RRP12	0.000459986	-0.751906	-0.62013
	YLL011W	SOF1	0.00103626	-0.751243	-0.724846
	YGR177C	ATF2	0.00139965	-0.743375	-0.381011
	YOR229W	WTM2	0.000128757	-0.740196	-0.504467
	YGR030C	POP6	0.00520173	-0.739045	-0.628235
	YCR102C	YCR102C	0.00477723	-0.737453	-1.06674
	YLR157W-C	YLR157W-C	2.26256e-05	-0.734756	-0.757239
	YIL103W	DPH1	0.0015687	-0.733961	-0.508183
	YDR165W	TRM82	0.00255877	-0.7335	-0.635662
	YDR161W	YDR161W	0.00193593	-0.725036	-0.49338
	YHR066W	SSF1	0.0136904	-0.72316	-0.399146
	YMR014W	BUD22	0.00144233	-0.721018	-0.517579
	YEL070W	DSF1	0.0312185	-0.72073	-0.468584
	YCR087C-A	YCR087C-A	0.00113522	-0.720698	-0.58854
	YNL024C	YNL024C	0.000328344	-0.716495	-0.584577
	YDR361C	BCP1	0.00182006	-0.711597	-0.726308
	YJR002W	MPP10	0.000370606	-0.710724	-0.604637
	YNR017W	TIM23	0.00145622	-0.71067	-0.585509
	YNL248C	RPA49	0.00788842	-0.710082	-0.484182
	YIL064W	SEE1	0.000248812	-0.709327	-0.569586
	YOL093W	TRM10	0.000165054	-0.709158	-0.628746
	YDL201W	TRM8	0.00352282	-0.708318	-0.326028
	YIL104C	SHQ1	0.00961585	-0.706728	-0.354067
	YOR212W	STE4	0.000130311	-0.705092	-0.696418
	YBR057C	MUM2	0.000101849	-0.70421	-0.58723
	YBR187W	GDT1	0.000467626	-0.703733	-0.721555
	YLR407W	YLR407W	0.0404379	-0.701374	-0.454267
	YER026C	CHO1	1.32187e-05	-0.699925	-0.629462
	YDL031W	DBP10	0.000361739	-0.699877	-0.55072
	YPL013C	MRPS16	6.41862e-05	-0.698094	-0.575385
	YER099C	PRS2	0.00106081	-0.696153	-0.717542
	YDR314C	RAD34	0.00349828	-0.692925	-0.73194
	YDR465C	RMT2	0.0108879	-0.692621	-0.498083
	YJL010C	NOP9	0.00215373	-0.692553	-0.46243
	YLR409C	UTP21	0.000621971	-0.691227	-0.442166
	YMR049C	ERB1	0.00102122	-0.688931	-0.440715
	YNL022C	YNL022C	0.00301459	-0.688548	-0.516935
	YNR012W	URK1	0.003153	-0.684827	-0.465289
	YOR310C	NOP58	2.06241e-05	-0.681137	-0.540255
	YCL054W	SPB1	0.000121719	-0.67644	-0.645184
	YLR051C	FCF2	0.00257694	-0.674903	-0.591136
	YGR081C	SLX9	0.00939775	-0.672447	-0.569551
	YDR412W	RRP17	0.0033852	-0.670828	-0.436053
	YBR265W	TSC10	5.12922e-05	-0.670627	-0.52025
	YLR015W	BRE2	0.00145643	-0.669593	-0.342471
	YDL051W	LHP1	0.00053214	-0.668937	-0.597832
	YBR271W	YBR271W	0.00971637	-0.664124	-0.426074
	YBL018C	POP8	9.97715e-05	-0.662869	-0.684233
	YKL144C	RPC25	0.000239501	-0.659737	-0.819045
	YCR047C	BUD23	0.00362946	-0.658482	-0.310866
	YKL009W	MRT4	0.00337452	-0.656986	-0.717585
	YNL063W	MTQ1	0.000487095	-0.656094	-0.724047
	YML087C	AIM33	0.000251936	-0.654891	-0.577735
	YKR099W	BAS1	0.0400737	-0.653351	-0.32809
	YMR123W	PKR1	0.000813775	-0.652186	-0.526237
	YGR210C	YGR210C	8.50818e-06	-0.64972	-0.591258
	YIL091C	UTP25	0.00541438	-0.648592	-0.50388
	YBR088C	POL30	0.000354566	-0.643088	-0.414924
	YPR037C	ERV2	0.00131267	-0.642561	-0.67154
	YPR093C	ASR1	0.000957846	-0.642068	-0.416551
	YML022W	APT1	0.000271968	-0.641628	-0.818494
	YGR128C	UTP8	0.00711712	-0.641623	-0.320054
	YLR156W	YLR156W	0.00292744	-0.64059	-0.992748
	YLR237W	THI7	0.000180351	-0.640452	-0.647471
	YNR003C	RPC34	0.000454329	-0.639488	-0.375394
	YMR069W	NAT4	0.0397558	-0.638548	-0.0307741
	YOL022C	TSR4	0.000650535	-0.638436	-0.405547
	YBR195C	MSI1	3.25346e-05	-0.636178	-0.531443
	YPL093W	NOG1	0.00291601	-0.635861	-0.535912
	YLR438W	CAR2	0.0247472	-0.634597	-0.481674
	YBR291C	CTP1	0.000946843	-0.631888	-0.67751
	YOL052C	SPE2	0.000579739	-0.631877	-0.674256
	YNL207W	RIO2	0.000489579	-0.630632	-0.52407
	YDR346C	SVF1	0.00028904	-0.627976	-0.587656
	YLR435W	TSR2	0.00136215	-0.626526	-0.553943
	YGR076C	MRPL25	0.00107048	-0.624567	-0.63601
	YLR162W	YLR162W	0.0118268	-0.622317	-0.828235
	YOR243C	PUS7	0.000384054	-0.62231	-0.556382
	YDR184C	ATC1	0.0285422	-0.622001	-0.489699
	YFR001W	LOC1	0.00670615	-0.621349	-0.45791
	YJL109C	UTP10	0.000722584	-0.620245	-0.534297
	YJR056C	YJR056C	0.000412275	-0.619628	-0.441376
	YDR120C	TRM1	0.000756407	-0.619465	-0.607243
	YKL042W	SPC42	0.000105135	-0.618624	-0.767381
	YDL030W	PRP9	0.000357937	-0.618226	-0.595312
	YJL131C	AIM23	0.00278059	-0.618207	-0.562731
	YAL034W-A	MTW1	0.00156303	-0.614913	-0.421266
	YML108W	YML108W	0.00581723	-0.614672	-0.520215
	YBR274W	CHK1	0.00017674	-0.614263	-0.446988
	YLR186W	EMG1	0.00212835	-0.612389	-0.632979
	YBL071W-A	KTI11	0.00958472	-0.610788	-0.349751
	YLL008W	DRS1	0.00229874	-0.609343	-0.475483
	YKL137W	CMC1	0.00566772	-0.608381	-0.656619
	YDR324C	UTP4	0.00556707	-0.607203	-0.511695
	YLR364W	GRX8	0.00295489	-0.606563	-0.476953
	YDL060W	TSR1	0.000867992	-0.606179	-0.587042
	YBL015W	ACH1	0.00150321	-0.606168	-0.51177
	YMR267W	PPA2	8.47836e-05	-0.601097	-0.686389
	YOR161C	PNS1	0.000606235	-0.59828	-1.04694
	YPL144W	POC4	0.00146764	-0.595368	-0.682764
	YGL258W-A	YGL258W-A	0.0467746	-0.587915	-0.74146
	YPL207W	TYW1	0.000467273	-0.584076	-0.666025
	YBR252W	DUT1	0.000555539	-0.575298	-0.741772
	YDL171C	GLT1	0.00366733	-0.570577	-0.888975
	YAR028W	YAR028W	0.000892721	-0.565426	-0.636212
	YCR073C	SSK22	2.0889e-05	-0.564291	-0.643765
	YJL214W	HXT8	0.015627	-0.556328	-1.47694
	YDR444W	YDR444W	0.000264999	-0.548606	-0.635257
	YBR061C	TRM7	0.000282186	-0.54799	-0.692295
	YFR032C-B	YFR032C-B	0.0223372	-0.536317	-0.769176
	YLR003C	CMS1	0.00274736	-0.534702	-0.600459
	YPL170W	DAP1	0.00032643	-0.534591	-0.654592
	YNR054C	ESF2	0.00483004	-0.532195	-0.732076
	YJR046W	TAH11	2.19975e-05	-0.52915	-0.654218
	YGR066C	YGR066C	0.0215058	-0.509261	-0.790316
	YLR276C	DBP9	0.000902719	-0.508538	-0.650991
	YER182W	FMP10	0.00474951	-0.502477	-0.691914
	YDR312W	SSF2	0.00192498	-0.501282	-0.678907
	YHR120W	MSH1	9.33004e-05	-0.490932	-0.687162
	YIL111W	COX5B	0.00267248	-0.489339	-0.784688
	YDR308C	SRB7	0.000396263	-0.472347	-0.618216
	YMR158W	MRPS8	0.000149737	-0.468359	-0.649886
	YPR108W-A	YPR108W-A	0.0229894	-0.466807	-0.861768
	YGL089C	MF(ALPHA)2	0.034	-0.461953	-0.682084
	YER044C	ERG28	0.00169077	-0.46042	-0.73697
	YKL191W	DPH2	0.00374012	-0.442719	-0.740605
	YLR411W	CTR3	0.00644349	-0.420709	-1.0767
	YKR085C	MRPL20	0.00350802	-0.407565	-0.620776
	YIL070C	MAM33	0.0251382	-0.39988	-0.628718
	YLR312W-A	MRPL15	0.00223977	-0.38946	-0.787746
	YDR076W	RAD55	0.0113279	-0.377892	-0.633899
	YMR117C	SPC24	0.0300254	-0.374527	-0.871636
	YDR339C	FCF1	0.00342006	-0.356807	-0.615372
	YIL089W	YIL089W	0.00227842	-0.355921	-0.75237
	YMR195W	ICY1	0.00521753	-0.352695	-1.05138
	YKR006C	MRPL13	0.00151033	-0.313102	-0.616239
	YDR079W	PET100	0.00909919	-0.306634	-0.626204
	YLR220W	CCC1	0.00621353	-0.299575	-0.685676
	YDR234W	LYS4	0.00274156	-0.299135	-0.671427
	YOL028C	YAP7	0.00426639	-0.293288	-0.679207
	YBR282W	MRPL27	0.00464277	-0.264571	-0.645616
	YEL072W	RMD6	0.0083512	-0.228546	-0.6977
	YNR056C	BIO5	0.0396354	-0.161101	-0.926923
G2-UP	YKL221W	MCH2	0.046887	0.10632	0.695176
	YER145C	FTR1	0.0355908	0.214376	0.819934
	YDL085W	NDE2	0.00700809	0.228516	0.645127
	YDR317W	HIM1	0.0323315	0.243926	0.657533
	YNL283C	WSC2	0.0036382	0.260509	0.675
	YKR104W	YKR104W	0.00957471	0.27052	0.618116
	YGL128C	CWC23	0.00123403	0.296208	0.597911
	YJR103W	URA8	0.00289363	0.304111	0.742692
	YDL106C	PHO2	0.0140182	0.318527	0.603987
	YJL082W	IML2	0.00141966	0.319356	0.664646
	YPL088W	YPL088W	0.00621033	0.3245	0.735522
	YER150W	SPI1	0.0127579	0.338303	0.607634
	YLR047C	FRE8	0.0405062	0.343127	0.639941
	YKL103C	LAP4	0.00699004	0.348993	0.927525
	YKR034W	DAL80	0.0177196	0.361343	1.26115
	YNL138W-A	YSF3	0.000808134	0.373492	0.596906
	YIR019C	MUC1	0.00586205	0.377498	0.601644
	YKR102W	FLO10	0.00335424	0.404065	0.609143
	YAL037W	YAL037W	0.00112707	0.411723	0.593382
	YER020W	GPA2	0.00120603	0.43413	0.658906
	YFL030W	AGX1	0.0151914	0.436844	0.595449
	YJR052W	RAD7	0.000115381	0.437216	0.617146
	YKR090W	PXL1	0.0011851	0.437601	0.58728
	YNL160W	YGP1	0.00717596	0.438881	1.18477
	YJR019C	TES1	0.000628262	0.440051	0.624831
	YNL237W	YTP1	0.0114188	0.44165	1.50808
	YDL247W	MPH2	0.00208239	0.443006	0.774898
	YNL270C	ALP1	0.0450383	0.44458	0.75724
	YDR218C	SPR28	0.0492946	0.447011	1.16664
	YBR207W	FTH1	0.000609554	0.457038	0.618675
	YBR302C	COS2	0.00133086	0.464391	0.820374
	YDR246W	TRS23	0.000765565	0.479095	0.640565
	YLL056C	YLL056C	0.00240944	0.479238	0.596586
	YDR259C	YAP6	0.000628697	0.481672	0.602257
	YHL035C	VMR1	0.0391251	0.483484	0.895681
	YDR374C	YDR374C	0.00604137	0.484324	0.710803
	YKL107W	YKL107W	0.00262024	0.485455	0.666897
	YJR151C	DAN4	0.00487852	0.487927	0.614728
	YJL060W	BNA3	0.000631388	0.499156	0.663185
	YDR085C	AFR1	0.0013101	0.499974	0.611148
	YCL043C	PDI1	0.000421358	0.508368	0.593606
	YBR299W	MAL32	0.00293008	0.511874	0.673684
	YBR041W	FAT1	3.27346e-05	0.514492	0.640578
	YML067C	ERV41	0.000277335	0.516408	0.600694
	YML070W	DAK1	0.00132376	0.519155	0.793277
	YOL058W	ARG1	0.00480362	0.523655	0.624914
	YKL071W	YKL071W	0.0140995	0.529264	0.819826
	YPL222W	FMP40	0.000142859	0.531893	0.655294
	YMR295C	YMR295C	0.000964674	0.535781	0.630316
	YNL115C	YNL115C	0.00209079	0.543473	0.952105
	YDL024C	DIA3	0.00502239	0.546165	0.61826
	YCL064C	CHA1	0.00449509	0.558191	0.769671
	YLL026W	HSP104	0.0034462	0.560831	0.608103
	YIL156W	UBP7	0.00204465	0.563822	0.650017
	YGR028W	MSP1	0.000582429	0.568845	0.939927
	YNL193W	YNL193W	0.000134203	0.573698	0.670026
	YJR106W	ECM27	0.000155493	0.574703	0.80998
	YLR046C	YLR046C	0.00221886	0.57521	0.688263
	YKL157W	APE2	0.00116967	0.577122	0.683481
	YOL158C	ENB1	0.0354954	0.580476	1.37396
	YEL052W	AFG1	9.24985e-05	0.587344	0.543944
	YKR036C	CAF4	0.000582963	0.587611	0.452285
	YHR079C	IRE1	0.000281464	0.58916	0.457845
	YJL155C	FBP26	0.00233673	0.589325	0.409433
	YHR131C	YHR131C	0.00844929	0.589575	0.450887
	YOR336W	KRE5	0.000314192	0.590423	0.58922
	YGL127C	SOH1	2.88242e-05	0.593517	0.564926
	YHR099W	TRA1	0.00315168	0.595905	0.463745
	YML057W	CMP2	0.00085035	0.59639	0.543317
	YMR164C	MSS11	0.00220727	0.597801	0.560228
	YDR358W	GGA1	0.00637184	0.599317	0.475034
	YPR081C	GRS2	0.00270632	0.599916	0.416807
	YDR035W	ARO3	2.15176e-05	0.600061	0.583591
	YMR265C	YMR265C	0.0152366	0.601209	0.42713
	YLR257W	YLR257W	0.00169575	0.60193	0.467531
	YBR080C	SEC18	0.000311335	0.601988	0.532601
	YBR297W	MAL33	0.00220186	0.602389	0.34669
	YDL035C	GPR1	0.00362212	0.602658	0.277969
	YPR117W	YPR117W	0.000704468	0.603016	0.50556
	YNR006W	VPS27	0.000696751	0.603501	0.545977
	YGL104C	VPS73	0.010172	0.604803	0.612093
	YMR256C	COX7	0.0106716	0.606386	0.194855
	YNL091W	NST1	0.00630864	0.606936	0.269165
	YGL121C	GPG1	0.00516837	0.606959	0.624442
	YOL081W	IRA2	0.000743083	0.607998	0.467113
	YOR256C	TRE2	2.35196e-05	0.610033	0.750465
	YBL084C	CDC27	0.00252264	0.610134	0.259088
	YBL071C-B	YBL071C-B	0.0422929	0.610354	1.9365
	YJR066W	TOR1	0.000772984	0.610427	0.458459
	YGR138C	TPO2	0.0112607	0.610669	0.55218
	YML126C	ERG13	0.000204375	0.610732	0.759742
	YDR473C	PRP3	0.00140028	0.611402	0.357268
	YMR122W-A	YMR122W-A	0.000174966	0.612274	0.42945
	YDL124W	YDL124W	0.000584533	0.615052	0.856431
	YOR316C	COT1	0.00325502	0.615279	0.749695
	YKR020W	VPS51	0.00122987	0.615787	0.432481
	YDL056W	MBP1	0.00308276	0.616241	0.29321
	YHR018C	ARG4	0.00190838	0.616799	0.610108
	YNR010W	CSE2	0.000130192	0.619708	0.720921
	YHR050W-A	YHR050W-A	0.00860387	0.620342	0.372364
	YKL179C	COY1	0.000563479	0.621377	0.416768
	YFL010C	WWM1	0.00298886	0.621863	0.719288
	YCR081W	SRB8	0.00334978	0.622852	0.277347
	YGL062W	PYC1	0.000486503	0.623085	0.631731
	YDR072C	IPT1	2.10311e-05	0.623207	0.658014
	YFR019W	FAB1	0.00110122	0.62327	0.484858
	YPL179W	PPQ1	0.00110611	0.624252	0.56915
	YDR505C	PSP1	0.00342448	0.62527	0.521995
	YMR145C	NDE1	0.00120102	0.625589	0.447863
	YKL121W	DGR2	0.000575331	0.625849	0.455726
	YIL149C	MLP2	0.00101941	0.625931	0.347781
	YHL027W	RIM101	0.00017767	0.628517	0.75375
	YGL219C	MDM34	0.000809142	0.632821	0.411858
	YPL249C	GYP5	0.000672275	0.633117	0.637004
	YOR042W	CUE5	0.000153823	0.633339	0.502971
	YJL141C	YAK1	0.00362925	0.633922	0.336706
	YAR050W	FLO1	0.00302217	0.634475	1.00447
	YPR159W	KRE6	0.000271357	0.636489	0.850904
	YER040W	GLN3	0.00412923	0.637235	0.410845
	YBR053C	YBR053C	0.00038584	0.637262	0.71869
	YOR020W-A	YOR020W-A	0.00144388	0.640088	0.714561
	YNL271C	BNI1	0.00330408	0.64049	0.354779
	YDL113C	ATG20	0.00243525	0.645206	0.354921
	YDL161W	ENT1	0.000530398	0.646867	0.670909
	YBL017C	PEP1	0.000211125	0.647502	0.747864
	YDR479C	PEX29	0.00150096	0.65069	0.484282
	YNL157W	IGO1	0.000127886	0.654384	0.493536
	YDR129C	SAC6	8.3818e-05	0.656004	0.750545
	YMR196W	YMR196W	0.00295477	0.656782	0.396288
	YGL096W	TOS8	0.00276738	0.658709	0.344759
	YLR345W	YLR345W	0.0153045	0.659435	0.354413
	YGL227W	VID30	0.00127137	0.659907	0.702028
	YGR008C	STF2	0.00167421	0.660174	0.665928
	YDR525W-A	SNA2	0.000604118	0.660732	0.601425
	YNL044W	YIP3	4.61502e-05	0.662819	0.741827
	YKL171W	NNK1	0.00381824	0.664014	0.502622
	YPR184W	GDB1	0.0117802	0.664723	0.608559
	YDR403W	DIT1	0.000226083	0.669479	0.590118
	YNL042W	BOP3	0.00121554	0.669845	0.332792
	YHR209W	CRG1	0.00065162	0.672374	0.532215
	YLR144C	ACF2	0.000482722	0.672567	0.750986
	YDR443C	SSN2	0.00277738	0.673254	0.427382
	YOL036W	YOL036W	0.000411488	0.673427	0.514617
	YNL297C	MON2	0.000210006	0.674237	0.517465
	YBR076W	ECM8	0.0149949	0.674973	0.684725
	YGR149W	YGR149W	0.00364065	0.678556	0.512447
	YBR139W	YBR139W	0.00348272	0.684523	0.558113
	YCR042C	TAF2	0.00192193	0.686047	0.371847
	YHR086W	NAM8	0.000960133	0.687996	0.592701
	YGR144W	THI4	0.00326039	0.688446	0.55905
	YJR035W	RAD26	0.00172694	0.689928	0.361135
	YKL091C	YKL091C	0.00423834	0.689954	0.569731
	YIR017C	MET28	0.0109585	0.692969	0.292275
	YGR070W	ROM1	0.0065307	0.695214	0.375374
	YDR122W	KIN1	0.00956527	0.698238	0.195598
	YKL017C	HCS1	0.000414341	0.698366	0.907917
	YPL177C	CUP9	0.011774	0.701307	0.228494
	YER039C-A	YER039C-A	6.87246e-05	0.702513	0.905427
	YKR091W	SRL3	0.00653349	0.708348	0.524122
	YOL048C	RRT8	0.00342832	0.708849	0.454548
	YLR177W	YLR177W	0.0111893	0.713723	0.309634
	YBL085W	BOI1	0.000250055	0.715547	0.480388
	YJL166W	QCR8	0.000304017	0.71942	0.462655
	YLR258W	GSY2	0.0401565	0.720036	0.103063
	YGR248W	SOL4	0.0374268	0.720836	0.506203
	YMR191W	SPG5	0.000113827	0.721068	0.7013
	YER047C	SAP1	0.000467424	0.726266	0.585583
	YDR389W	SAC7	0.000390953	0.727706	0.492074
	YOL113W	SKM1	0.0026434	0.728428	0.454811
	YCR037C	PHO87	1.66826e-05	0.728907	0.65703
	YDL214C	PRR2	0.00180151	0.729227	0.833214
	YIL017C	VID28	0.00179115	0.730893	0.494052
	YJL151C	SNA3	0.000565263	0.73121	0.738386
	YBL039W-A	YBL039W-A	0.000237249	0.73137	0.667513
	YIL176C	PAU14	0.000120233	0.736707	0.732354
	YGL185C	YGL185C	2.0204e-05	0.744236	0.74351
	YLL018C-A	COX19	0.000977611	0.746274	0.820589
	YKL126W	YPK1	0.000476052	0.746579	0.675592
	YDL206W	YDL206W	0.00559557	0.746878	0.528207
	YOL129W	VPS68	5.31784e-05	0.750256	0.592931
	YGR196C	FYV8	0.00105813	0.75223	0.548845
	YDL027C	YDL027C	0.000899289	0.753077	0.533152
	YDR319C	YDR319C	0.000303348	0.755009	0.71443
	YGL126W	SCS3	9.73059e-05	0.755076	1.06972
	YPL087W	YDC1	0.000667083	0.755179	0.564733
	YEL065W	SIT1	0.0469971	0.757024	0.999036
	YHR053C	CUP1-1	0.000155683	0.757055	0.694147
	YDR420W	HKR1	0.00256745	0.75948	0.420295
	YNR044W	AGA1	0.000560223	0.762719	0.8146
	YLR034C	SMF3	0.00135223	0.764784	0.790019
	YDR074W	TPS2	0.00141377	0.765378	0.765938
	YKL065C	YET1	0.00022053	0.765426	0.55278
	YCR007C	YCR007C	0.00276201	0.766227	0.678184
	YNR047W	FPK1	0.000183466	0.767803	0.747965
	YCR088W	ABP1	0.0021494	0.768683	0.653798
	YJR059W	PTK2	0.0017037	0.76939	0.441625
	YGR121C	MEP1	0.000962779	0.77426	0.67353
	YIR014W	YIR014W	0.0385512	0.77544	0.249931
	YBR046C	ZTA1	0.000218368	0.776071	0.815035
	YJL161W	FMP33	0.0099393	0.777861	0.455178
	YLR356W	ATG33	0.0011988	0.778507	0.578688
	YCR104W	PAU3	0.00102456	0.778648	0.577994
	YHR164C	DNA2	0.000280122	0.780179	0.500865
	YKL213C	DOA1	8.15108e-06	0.782334	0.696604
	YDL239C	ADY3	0.00326201	0.783557	0.46266
	YFR016C	YFR016C	0.00114447	0.7889	0.69966
	YPL033C	SRL4	0.00589242	0.789967	1.07153
	YJL089W	SIP4	0.00126036	0.790685	0.898028
	YBR244W	GPX2	0.000688669	0.79214	0.693247
	YBR021W	FUR4	0.000101497	0.79329	0.641324
	YDR223W	CRF1	0.0140744	0.795157	0.563602
	YKR076W	ECM4	0.000192177	0.797229	0.881264
	YOR034C-A	YOR034C-A	0.000415953	0.800094	0.668344
	YDL248W	COS7	0.00112	0.802415	0.843875
	YGL197W	MDS3	2.02859e-05	0.803922	0.75106
	YJL149W	DAS1	0.000492251	0.804611	0.991645
	YER039C	HVG1	0.0232795	0.80477	0.520124
	YGL071W	AFT1	0.00496823	0.808651	0.767337
	YMR053C	STB2	0.000546041	0.811398	0.845172
	YOR173W	DCS2	0.0114026	0.812201	0.579319
	YIL095W	PRK1	1.68754e-05	0.815151	0.679098
	YNR002C	ATO2	0.00724655	0.81647	0.512958
	YDR018C	YDR018C	0.000610897	0.819705	0.984067
	YOL019W	YOL019W	2.50888e-05	0.821485	0.831675
	YBR225W	YBR225W	0.00018733	0.82666	0.87973
	YGL038C	OCH1	0.00150535	0.828316	0.873545
	YFL062W	COS4	0.000170425	0.829152	1.159
	YDR273W	DON1	0.000216875	0.831236	0.772538
	YDL010W	GRX6	7.15402e-05	0.831448	0.989019
	YNL125C	ESBP6	0.000175438	0.834935	0.576023
	YGL167C	PMR1	1.86114e-05	0.83626	0.893982
	YDL058W	USO1	0.0017549	0.837295	0.468077
	YGR127W	YGR127W	0.000304386	0.838903	0.574683
	YHR030C	SLT2	5.35236e-05	0.842789	0.864332
	YOR035C	SHE4	1.92947e-05	0.843103	0.756893
	YBR280C	SAF1	0.000910383	0.845535	0.815814
	YBL103C	RTG3	0.000307306	0.845591	0.758794
	YBR208C	DUR1,2	0.00673445	0.855505	0.829907
	YJR109C	CPA2	0.00104155	0.856472	0.609151
	YDR096W	GIS1	0.000989029	0.863527	0.560357
	YDR391C	YDR391C	9.95085e-05	0.867639	0.845847
	YAL068C	PAU8	0.00125389	0.868936	0.826102
	YLR332W	MID2	0.000590225	0.882558	0.937423
	YNL003C	PET8	7.3549e-05	0.887012	0.639502
	YDL199C	YDL199C	0.00264669	0.888864	0.655696
	YHL021C	AIM17	0.00234993	0.902545	0.855571
	YLR247C	IRC20	0.000779408	0.906545	0.72575
	YAR027W	UIP3	0.000193802	0.908742	0.787467
	YLR461W	PAU4	8.03238e-05	0.909503	0.988758
	YDR504C	SPG3	0.0012745	0.910476	0.551286
	YHL048W	COS8	0.00023645	0.911176	0.993113
	YIL056W	VHR1	0.00014555	0.916579	0.697805
	YOR197W	MCA1	6.54097e-05	0.920655	1.10201
	YMR058W	FET3	0.00417547	0.920753	1.66117
	YKL093W	MBR1	0.00045408	0.923849	0.68277
	YGR043C	NQM1	0.000222107	0.924326	1.32834
	YLR309C	IMH1	0.000541101	0.92573	0.533673
	YHR082C	KSP1	0.000156879	0.928067	0.69031
	YMR020W	FMS1	0.000600009	0.932078	0.884751
	YBR068C	BAP2	0.00130479	0.932806	0.582185
	YOL082W	ATG19	0.00025335	0.938722	0.698861
	YLR178C	TFS1	0.00204626	0.951319	0.919546
	YLL064C	PAU18	0.000456684	0.956117	0.862618
	YDR476C	YDR476C	0.000353391	0.961658	1.0931
	YLR265C	NEJ1	0.012853	0.967819	0.667075
	YBL064C	PRX1	0.00322826	0.971123	0.532193
	YLL019C	KNS1	0.00022348	0.972728	0.86562
	YLR341W	SPO77	0.0366119	0.975793	0.816997
	YNL092W	YNL092W	2.77651e-05	0.978077	1.17077
	YIL108W	YIL108W	0.000264995	0.978848	0.800554
	YJL165C	HAL5	0.000171492	0.980395	0.78822
	YJL103C	GSM1	0.000306252	0.989078	0.801592
	YBR298C	MAL31	0.019425	0.993383	0.275859
	YPR026W	ATH1	0.000296727	0.997718	0.851508
	YGR295C	COS6	0.000470353	1.00369	1.09921
	YDR435C	PPM1	6.86022e-05	1.00459	0.788006
	YGR288W	MAL13	0.000522048	1.01151	0.680033
	YGR014W	MSB2	0.000654071	1.01159	1.19785
	YMR040W	YET2	0.000149157	1.01668	1.09106
	YIL082W-A	YIL082W-A	0.00123634	1.02884	0.910975
	YER054C	GIP2	0.00495211	1.0294	0.740744
	YBR085C-A	YBR085C-A	8.67368e-05	1.03102	0.989132
	YBR059C	AKL1	0.000454533	1.03438	0.681913
	YPR151C	SUE1	0.00116179	1.05114	1.79185
	YJR149W	YJR149W	0.00112391	1.05134	0.777938
	YBR287W	YBR287W	2.19925e-05	1.05314	1.17748
	YKL061W	YKL061W	6.37523e-06	1.05498	1.19819
	YER035W	EDC2	0.000302694	1.05559	0.93879
	YLR107W	REX3	0.000388956	1.06837	1.13501
	YFR039C	YFR039C	1.85609e-06	1.07127	0.946656
	YOR209C	NPT1	1.95408e-05	1.08082	1.07694
	YGL053W	PRM8	0.00013594	1.08146	1.21425
	YPL221W	FLC1	6.66097e-05	1.08436	1.12193
	YOR036W	PEP12	0.000171659	1.08752	1.02989
	YDR059C	UBC5	0.000459127	1.08765	0.996266
	YDR270W	CCC2	0.0068221	1.10628	1.4468
	YMR081C	ISF1	0.00454352	1.10681	1.02834
	YMR102C	YMR102C	0.000188423	1.10816	0.833464
	YGR249W	MGA1	0.018907	1.11225	1.95767
	YML100W	TSL1	0.000995883	1.11569	1.05914
	YLR149C	YLR149C	0.00131133	1.11785	0.950292
	YMR322C	SNO4	0.00078921	1.12287	1.41618
	YKL159C	RCN1	0.000153708	1.12734	1.08281
	YGR109W-B	YGR109W-B	0.000290498	1.1415	0.889732
	YOR208W	PTP2	0.00012195	1.14175	0.968279
	YDR533C	HSP31	0.00215495	1.1488	1.06849
	YKL218C	SRY1	5.98817e-06	1.1612	1.063
	YLR350W	ORM2	1.27251e-05	1.16292	1.24936
	YLL052C	AQY2	0.000679262	1.16979	1.1551
	YNL208W	YNL208W	9.68589e-06	1.17293	1.0491
	YDR216W	ADR1	0.000326054	1.17754	1.50107
	YGL045W	RIM8	2.03553e-07	1.19506	1.27141
	YMR035W	IMP2	3.59604e-05	1.21684	1.17682
	YPR198W	SGE1	3.09762e-05	1.22091	1.12047
	YBR182C	SMP1	4.43783e-05	1.22212	1.24288
	YOL052C-A	DDR2	0.000366985	1.22398	1.32383
	YDR210W	YDR210W	1.49981e-05	1.22576	1.17075
	YMR173W	DDR48	0.000183134	1.23941	1.16757
	YDL246C	SOR2	0.000199769	1.24051	1.42404
	YJL020C	BBC1	0.000567496	1.25636	1.04232
	YER185W	PUG1	0.00139645	1.26577	1.09046
	YBR056W	YBR056W	7.9878e-05	1.26933	1.1501
	YFR022W	ROG3	0.000541506	1.27962	1.16814
	YHL040C	ARN1	0.00909785	1.28079	2.31962
	YLR099W-A	YLR099W-A	9.81609e-06	1.28337	1.43229
	YMR011W	HXT2	0.000132833	1.29053	1.41862
	YMR305C	SCW10	6.43681e-05	1.30113	1.67278
	YGL006W	PMC1	1.21904e-05	1.31336	1.08478
	YJL108C	PRM10	0.00100184	1.33542	1.253
	YMR251W	GTO3	0.0301943	1.34177	1.58401
	YLL053C	YLL053C	0.000405687	1.36104	1.00776
	YOR031W	CRS5	1.72211e-05	1.38138	1.44344
	YGR236C	SPG1	0.0106304	1.38166	1.37346
	YBR033W	EDS1	0.000328963	1.3827	1.25823
	YNL192W	CHS1	2.67663e-05	1.38882	1.1409
	YPL057C	SUR1	1.80467e-06	1.41038	1.43752
	YDL234C	GYP7	9.421e-06	1.42112	1.37795
	YJL016W	YJL016W	0.000102508	1.42709	1.42846
	YOR389W	YOR389W	0.0146808	1.42815	1.51339
	YPL278C	YPL278C	1.70708e-05	1.43669	1.4759
	YMR266W	RSN1	0.000171507	1.45301	1.29423
	YBL043W	ECM13	0.00293187	1.46424	0.763441
	YNR059W	MNT4	2.80464e-05	1.48645	1.52056
	YDR038C	ENA5	6.42013e-05	1.49634	1.35025
	YOL011W	PLB3	2.50818e-05	1.51043	1.66099
	YPR154W	PIN3	5.70816e-06	1.53371	1.6006
	YER144C	UBP5	0.000202875	1.53445	1.19119
	YBR150C	TBS1	7.75738e-05	1.54163	1.23593
	YGR243W	FMP43	0.0103544	1.56702	0.957885
	YDR534C	FIT1	0.000198478	1.57791	1.51783
	YJR107W	YJR107W	3.01608e-05	1.58754	1.29369
	YER081W	SER3	6.62941e-05	1.60294	1.98246
	YEL060C	PRB1	3.76343e-05	1.60968	1.72945
	YGL180W	ATG1	7.49009e-05	1.61396	1.54157
	YPL277C	YPL277C	9.73073e-05	1.62959	1.49828
	YDR379C-A	YDR379C-A	3.14059e-05	1.63028	1.43055
	YIL117C	PRM5	1.52208e-05	1.66788	1.59139
	YOR219C	STE13	6.06992e-06	1.68658	1.67766
	YOR385W	YOR385W	4.3702e-05	1.69981	1.58571
	YML118W	NGL3	1.8293e-05	1.70443	1.8182
	YER184C	YER184C	4.09663e-06	1.71811	1.86378
	YOR394W	PAU21	0.00246629	1.76174	0.797505
	YJL171C	YJL171C	8.76701e-06	1.77283	2.03292
	YGR268C	HUA1	2.34539e-05	1.77696	1.39647
	YPL230W	USV1	0.001616	1.81457	1.46542
	YLR205C	HMX1	0.00115428	1.81614	2.6674
	YMR008C	PLB1	2.75231e-05	1.81868	2.09404
	YBR296C	PHO89	0.000909229	1.83935	1.94661
	YCL026C-B	HBN1	1.23464e-05	1.84251	1.70447
	YHR138C	YHR138C	1.60214e-05	1.90364	2.01129
	YIL046W-A	YIL046W-A	0.0146231	1.92733	1.05627
	YDR043C	NRG1	0.00141407	1.95646	1.25924
	YNL278W	CAF120	3.70778e-05	1.96902	1.9591
	YLR136C	TIS11	0.00367895	1.98264	2.59454
	YGR110W	CLD1	1.06516e-05	2.02703	2.07598
	YJL094C	KHA1	4.87012e-06	2.04177	1.84992
	YPL156C	PRM4	2.90435e-06	2.19145	2.35167
	YBR005W	RCR1	1.71093e-06	2.224	2.02716
	YMR034C	YMR034C	3.89746e-06	2.22661	2.11466
	YLR327C	TMA10	0.000483087	2.23303	2.48159
	YMR096W	SNZ1	9.15248e-06	2.2867	2.56977
	YOR220W	RCN2	7.1821e-05	2.32911	2.2068
	YLR054C	OSW2	5.96826e-06	2.34401	2.62576
	YGR213C	RTA1	2.42147e-05	2.36867	2.86427
	YGL183C	MND1	0.000305606	2.4291	2.47999
	YOL084W	PHM7	5.72196e-05	2.72902	2.84164
	YNL093W	YPT53	6.89821e-06	2.81985	3.00006
	YMR095C	SNO1	1.36689e-06	2.82256	2.80205
	YOL016C	CMK2	1.04813e-05	2.87573	2.50748
	YNR064C	YNR064C	5.89715e-05	2.96271	3.49588
	YLR414C	PUN1	5.59888e-06	3.04223	3.18862
	YMR107W	SPG4	0.000235651	3.34305	2.74228
	YMR316W	DIA1	9.10593e-06	3.62318	3.3924
	YHR096C	HXT5	8.36167e-06	3.97942	4.1786
	YDR034W-B	YDR034W-B	2.4471e-05	4.33985	4.43442
	YBR056W-A	YBR056W-A	1.0928e-06	5.31619	4.93184
[truncated: 219 more columns]

## Sheet: additive
	additive	gene name	mutant-pval	copper-pval	interaction-pval	FC (atx1-ref) under High Cu	FC (atx1-ref) under Cu def	High_Cu-CU_def @ atx1	High_Cu-CU_def @ reference				G3-1	Gene Ontology term	Cluster frequency	Genome frequency	Corrected	Genes annotated to the term
G3-1	YBR108W	AIM3	0.00277514	0.00156878	0.968229	-0.658277	-0.666822	0.775582	0.767037								P-value
	YBR214W	SDS24	0.00255963	0.00189988	0.780494	-0.921462	-0.843143	0.916205	0.994524					fungal-type cell wall organization or biogenesis	13 of 56 genes, 23.2%	177 of 7166 genes, 2.5%	1.93e-07	AZF1	MYO3	ZRG8	YLR194C	CRH1	GAS4	SSD1	TAX4	MTL1	FMP45	FLC2	YPS1	CSR2
	YCL044C	MGR1	8.89608e-06	8.30695e-05	0.310457	-1.15277	-1.25026	0.7332	0.635706					fungal-type cell wall organization	12 of 56 genes, 21.4%	153 of 7166 genes, 2.1%	4.56e-07	AZF1	MYO3	ZRG8	YLR194C	CRH1	GAS4	SSD1	TAX4	MTL1	FMP45	YPS1	CSR2
	YCR108C	YCR108C	0.00502021	0.017648	0.720392	-1.3298	-1.52602	1.09226	0.896038					cell wall organization or biogenesis	13 of 56 genes, 23.2%	251 of 7166 genes, 3.5%	1.36e-05	AZF1	MYO3	ZRG8	YLR194C	CRH1	GAS4	SSD1	TAX4	MTL1	FMP45	FLC2	YPS1	CSR2
	YDL038C	PRM7	0.01514	0.00190733	0.914158	-0.946886	-1.00175	1.76358	1.70872					external encapsulating structure organization	12 of 56 genes, 21.4%	212 of 7166 genes, 3.0%	1.84e-05	AZF1	MYO3	ZRG8	YLR194C	CRH1	GAS4	SSD1	TAX4	MTL1	FMP45	YPS1	CSR2
	YDR409W	SIZ1	0.0014274	0.0027191	0.485437	-0.896698	-1.09131	0.934719	0.74011					cell wall organization	12 of 56 genes, 21.4%	212 of 7166 genes, 3.0%	1.84e-05	AZF1	MYO3	ZRG8	YLR194C	CRH1	GAS4	SSD1	TAX4	MTL1	FMP45	YPS1	CSR2
	YGR189C	CRH1	0.00213261	0.000241077	0.912838	-0.724736	-0.749095	1.31085	1.28649					endocytosis	9 of 56 genes, 16.1%	111 of 7166 genes, 1.5%	4.81e-05	ARK1	MYO3	LAS17	SCD5	ENT2	ROD1	SDS24	VRP1	CSR2
	YGR237C	YGR237C	0.000106169	6.86552e-05	0.204049	-0.811467	-0.665223	0.751383	0.897628					actin filament organization	6 of 56 genes, 10.7%	69 of 7166 genes, 1.0%	0.00447	ARK1	AIM3	LAS17	SCD5	ENT2	VRP1
	YJL083W	TAX4	6.95506e-06	7.18954e-05	0.132096	-1.63768	-1.44631	0.76085	0.952218					cortical cytoskeleton organization	4 of 56 genes, 7.1%	21 of 7166 genes, 0.3%	0.00571	ARK1	AIM3	SCD5	ENT2
	YLR187W	SKG3	0.0002825	1.58457e-05	0.990669	-0.648488	-0.647137	1.34228	1.34363					cortical actin cytoskeleton organization	4 of 56 genes, 7.1%	21 of 7166 genes, 0.3%	0.00571	ARK1	AIM3	SCD5	ENT2
	YLR194C	YLR194C	0.000464298	1.7716e-05	0.0550323	-0.604634	-1.01952	2.06698	1.6521					actin cortical patch assembly	3 of 56 genes, 5.4%	14 of 7166 genes, 0.2%	0.04877	ARK1	AIM3	ENT2
	YLR337C	VRP1	0.00267083	0.000808561	0.314296	-0.926381	-0.652888	0.945588	1.21908
	YMR070W	MOT3	0.00028028	0.000529061	0.436899	-0.832512	-0.961997	0.826899	0.697414
	YOR329C	SCD5	0.000613612	0.000416775	0.865358	-0.790782	-0.762071	0.843512	0.872223
	YPL015C	HST2	0.00210289	0.0110863	0.96212	-0.947512	-0.934078	0.587246	0.60068
	YDR247W	VHS1	0.00223586	0.00861781	0.24049	-0.613531	-0.916064	0.679	0.376468
	YEL007W	YEL007W	0.00134906	0.00658121	0.260096	-0.644494	-0.898597	0.629644	0.375541
	YGR023W	MTL1	5.71074e-05	0.000662843	0.126833	-1.21792	-1.5109	0.876425	0.583448
	YKL043W	PHD1	0.00220009	0.00436838	0.328077	-0.619209	-0.853618	0.728973	0.494564
	YLR206W	ENT2	0.000845563	0.00190731	0.861047	-0.722782	-0.753407	0.611375	0.58075
	YMR136W	GAT2	0.000455386	0.00136159	0.253709	-0.755806	-0.974045	0.759704	0.541465
	YPR156C	TPO3	0.00883588	0.0261118	0.559559	-0.676492	-0.884474	0.668021	0.460039
	YAL053W	FLC2	0.00282788	0.000318562	0.214066	-0.673531	-0.425482	0.84856	1.09661
	YDL039C	PRM7	0.00749119	0.000663884	0.265335	-0.83323	-0.490619	1.09674	1.43935
	YDL222C	FMP45	0.00171606	0.000307353	0.0606472	-0.867035	-0.420547	0.783174	1.22966
	YDL223C	HBT1	0.0182459	0.000525356	0.0547999	-0.629681	-0.112258	0.720839	1.23826
	YGL156W	AMS1	0.00130995	3.54368e-05	0.573521	-0.630732	-0.541298	1.43105	1.52049
	YGL178W	MPT5	0.0030908	0.000229026	0.0736446	-0.603496	-0.272803	0.698897	1.02959
	YIL055C	YIL055C	0.00585888	0.000689884	0.0574129	-0.710253	-0.240967	0.607349	1.07664
	YIL101C	XBP1	0.0345124	0.0017557	0.4285	-0.816171	-0.459698	1.32557	1.68205
	YLR120C	YPS1	0.000986928	2.00411e-06	0.621524	-0.661986	-0.584895	2.96009	3.03718
	YMR181C	YMR181C	0.00335462	0.00334884	0.842761	-0.638093	-0.596257	0.596546	0.638382
	YNL020C	ARK1	0.000747533	8.20146e-06	0.0555302	-0.619519	-0.342481	1.3731	1.65014
	YHR015W	MIP6	0.00779152	0.00211854	0.122002	-0.749644	-0.324538	0.554764	0.979871
	YJL045W	YJL045W	0.0287069	0.0136664	0.188809	-0.675217	-0.24159	0.359159	0.792786
	YOL132W	GAS4	0.0241308	0.0157719	0.235563	-0.880408	-0.382191	0.470151	0.968368
	YOR181W	LAS17	0.00302586	0.00231864	0.33199	-0.71592	-0.506015	0.551307	0.761212
	YPR030W	CSR2	0.0240069	0.00264939	0.0541327	-0.648801	-0.0874463	0.411193	0.972547
	YDR171W	HSP42	0.0401568	0.00323184	0.313665	-0.360717	-0.811462	1.4597	1.00896
	YDR293C	SSD1	0.00204905	0.000397751	0.722869	-0.563376	-0.626937	0.944616	0.881056
	YGR161C	RTS3	0.0380018	0.0103391	0.829606	-0.53525	-0.622407	0.908766	0.821608
	YHR097C	YHR097C	0.00690308	6.04251e-05	0.409435	-0.468753	-0.674402	2.07539	1.86974
	YJL144W	YJL144W	0.0171151	0.000630917	0.958561	-0.585246	-0.601951	1.47459	1.45789
	YJR091C	JSN1	0.000973087	0.000551001	0.505174	-0.598339	-0.708536	0.812471	0.702274
	YKL129C	MYO3	0.000604504	0.0001136	0.143232	-0.530234	-0.771343	1.11859	0.877482
	YMR304W	UBP15	0.00429709	0.00120074	0.190596	-0.380458	-0.661489	0.873237	0.592205
	YOR113W	AZF1	7.59651e-05	1.52162e-05	0.224319	-0.573666	-0.681863	0.99557	0.887373
	YPL089C	RLM1	0.000282738	0.000106624	0.238796	-0.574775	-0.725524	0.908756	0.758007
	YBR071W	YBR071W	0.00429801	0.00402975	0.070162	-0.271106	-0.664528	0.672853	0.279432
	YDR425W	SNX41	0.00528075	0.00364684	0.142673	-0.421808	-0.837911	0.905268	0.489165
	YER033C	ZRG8	0.0120831	0.00354151	0.134711	-0.258009	-0.646165	0.832311	0.444155
	YER158C	YER158C	0.00109729	0.00114198	0.529066	-0.520126	-0.612936	0.607045	0.514234
	YFR017C	YFR017C	0.0254174	0.0282804	0.194417	-0.338717	-0.888152	0.867646	0.318211
	YFR029W	PTR3	0.00634863	0.0027368	0.11081	-0.30262	-0.689022	0.817562	0.43116
	YOR018W	ROD1	0.0129254	0.00188101	0.0585369	-0.175778	-0.735546	1.0575	0.497727
	YPL049C	DIG1	0.000109296	0.000169142	0.162653	-0.547781	-0.686577	0.621775	0.482979
	YPR042C	PUF2	0.00347827	0.0098496	0.274606	-0.511812	-0.775098	0.612938	0.349652
G3-2	YBL029W	YBL029W	6.55109e-05	2.96978e-06	0.0920967	-0.823641	-0.637393	-1.68321	-1.49696
	YEL039C	CYC7	0.010128	0.00415616	0.298194	-0.682473	-1.16316	-0.944426	-1.42511
	YJR047C	ANB1	0.00478745	0.000431484	0.980494	-1.02753	-1.03701	-1.94588	-1.95536
	YML058W-A	HUG1	0.000339267	0.000245677	0.375089	-1.06226	-0.891183	-1.14636	-0.975284
	YOL154W	ZPS1	0.0167941	9.29265e-05	0.550361	-0.769403	-1.07309	-3.53988	-3.84357
	YPL187W	MF(ALPHA)1	0.00121165	0.000570353	0.150108	-1.88328	-1.21145	-2.21845	-1.54662
	YPR192W	AQY1	0.010333	0.000635821	0.343644	-1.41009	-0.87291	-2.69286	-2.15568
	YMR182C	RGM1	0.000300208	0.0024469	0.110825	-1.26379	-0.889708	-0.809966	-0.435886
	YDR461W	MFA1	0.00715053	0.000673475	0.440137	-0.600946	-0.427178	-1.05521	-0.881447
	YGR035C	YGR035C	0.0380651	0.000657397	0.0703273	-1.26433	-0.137327	-2.7707	-1.6437
	YJR147W	HMS2	0.00597269	0.000362609	0.523694	-0.693395	-0.53279	-1.36837	-1.20776
	YMR006C	PLB2	0.00482046	0.00274096	0.126986	-0.829973	-0.408878	-0.932838	-0.511743
	YDR044W	HEM13	0.00147409	0.00221501	0.368745	-0.529076	-0.687388	-0.466805	-0.625116
	YGL032C	AGA2	0.000736895	0.000451816	0.126381	-0.436095	-0.66322	-0.510164	-0.737289
	YJL218W	YJL218W	0.0263855	0.0262951	0.182817	-0.486771	-1.34445	-0.48777	-1.34545
	YOR178C	GAC1	0.0188157	0.0178608	0.504739	-0.452007	-0.666467	-0.460948	-0.675408
	YPL152W-A	YPL152W-A	0.0351392	0.0341838	0.400818	-0.46649	-0.866193	-0.472586	-0.872289
G3-3	YBL008W-A	YBL008W-A	0.0024649	0.00214063	0.651089	0.636501	0.735173	0.662849	0.761522
	YBR047W	FMP23	0.0067794	0.0013588	0.507956	0.653997	0.869062	1.06906	1.28413
	YGL117W	YGL117W	0.000168508	0.000301993	0.197424	1.58754	1.26411	1.39028	1.06686
	YGR065C	VHT1	0.00331038	0.00433767	0.524193	0.87284	0.698093	0.817057	0.642311
	YMR062C	ARG7	0.000326344	2.32835e-05	0.872476	0.711794	0.69093	1.37994	1.35907
	YMR094W	CTF13	0.00094579	2.72731e-05	0.178563	0.762614	1.11229	2.14079	2.49047
	YOR107W	RGS2	0.0150968	0.000641507	0.115793	0.60607	1.77432	2.23481	3.40306
	YOR348C	PUT4	0.00223403	0.00109918	0.661792	0.687574	0.600366	0.820288	0.73308
	YER024W	YAT2	0.00302461	0.00152124	0.51538	0.699827	0.55998	0.826563	0.686716
	YER175C	TMT1	0.00712574	0.000614539	0.577599	0.738376	0.580882	1.34985	1.19235
	YHR071W	PCL5	0.00707868	0.000473668	0.48226	0.775153	0.570245	1.48627	1.28136
	YMR085W	YMR085W	0.027757	0.00109218	0.245962	0.739777	0.315767	1.5254	1.10139
	YCL042W	YCL042W	0.0462224	0.00429107	0.313696	0.3797	0.893367	1.04538	1.55905
	YIL073C	SPO22	0.0264995	0.00112266	0.868328	0.53374	0.591693	1.34091	1.39887
	YPL149W	ATG5	0.000627392	1.19092e-05	0.0957949	0.391961	0.617308	1.26733	1.49268
	YJR130C	STR2	0.000270602	0.000646502	0.11319	0.895302	0.638253	0.741427	0.484378
	YOL119C	MCH4	0.000261869	0.00108514	0.25142	0.849759	0.681201	0.614536	0.445977
	YDR366C	YDR366C	0.0468179	0.0143909	0.0695278	1.09559	0.078269	1.36369	0.346364
	YFL010W-A	AUA1	0.013864	0.0439145	0.117463	0.761334	0.270631	0.603484	0.112781
	YIR032C	DAL3	0.00225866	0.0324411	0.0913065	1.01778	0.525835	0.603268	0.111324
	YKL219W	COS9	0.00475781	0.000733327	0.0863402	0.653086	0.28064	0.954159	0.581713
	YMR323W	ERR3	0.00182171	0.00438682	0.346807	0.566027	0.757799	0.42646	0.618231
G3-4	YBL005W-A	YBL005W-A	0.00018931	9.84738e-05	0.0698573	0.977089	1.42348	-1.64028	-1.19389
	YBL101W-A	YBL101W-A	0.000540324	0.00185644	0.861468	1.05134	1.01332	-0.728666	-0.766688
	YDL129W	YDL129W	0.0089061	0.0138486	0.981219	0.685556	0.692808	-0.609751	-0.602498
	YNR062C	YNR062C	0.0233501	0.00489014	0.910249	0.7767	0.726189	-1.15981	-1.21032
	YOR072W-B	YOR072W-B	0.0212638	0.0201051	0.384198	0.609931	1.05094	-1.06542	-0.624413
	YNL130C-A	DGR1	0.00322315	0.0499436	0.370419	1.39397	1.00997	-0.336981	-0.720981
	YIL134C-A	YIL134C-A	0.0238926	0.00364146	0.799878	0.610243	0.523614	-0.932963	-1.01959
	YNL033W	YNL033W	0.0206522	0.0287061	0.146709	1.50005	0.521012	-0.421527	-1.40057
	YDR124W	YDR124W	0.0206655	0.0367273	0.156195	0.277396	0.769441	-0.681438	-0.189393
	YJR148W	BAT2	0.000183045	0.000208798	0.0991072	0.527304	0.728948	-0.708228	-0.506583

## Sheet: interaction
	ORF	Gene_name	interaction p-val	FC (atx1-ref) under High Cu	FC (atx1-ref) under Cu def	High_Cu-CU_def @ atx1	High_Cu-CU_def @ reference		cluster 0	Gene Ontology term	Cluster frequency	Genome frequency	Corrected	Genes annotated to the term
G4-Cluster 0	YGL256W	ADH4	0.000100101	0.14183	-3.01831	-1.47048	-4.63062						P-value
	YGL258W	VEL1	0.000454033	-0.339925	-6.06842	-1.45961	-7.18811			regulation of cell cycle	12 of 80 genes, 15.0%	213 of 7166 genes, 3.0%	0.00152	CDC20	PDR16	CLB6	SPO12	HOG1	SPO16	PCL9	CLG1	CKS1	AMN1	PTC2	NIS1
	YNL145W	MFA2	0.000970203	-0.440061	-1.13818	-1.09544	-1.79356			regulation of cyclin-dependent protein serine/threonine kinase activity	5 of 80 genes, 6.2%	32 of 7166 genes, 0.4%	0.01045	PCL9	CDC20	CLG1	CLB6	PTC2
	YIL119C	RPI1	0.00338518	-0.430328	-0.925833	-0.739118	-1.23462			regulation of cyclin-dependent protein kinase activity	5 of 80 genes, 6.2%	32 of 7166 genes, 0.4%	0.01045	PCL9	CDC20	CLG1	CLB6	PTC2
	YAR073W	IMD1	0.00368958	-3.61501	-0.693009	-4.85754	-1.93554			regulation of protein kinase activity	6 of 80 genes, 7.5%	65 of 7166 genes, 0.9%	0.03367	PCL9	CDC20	CLG1	CLB6	CKS1	PTC2
	YNL058C	YNL058C	0.00922857	-0.546178	-1.0475	-0.818806	-1.32013			regulation of protein serine/threonine kinase activity	5 of 80 genes, 6.2%	43 of 7166 genes, 0.6%	0.04538	PCL9	CDC20	CLG1	CLB6	PTC2
	YHL028W	WSC4	0.0136757	-0.428246	-1.42758	-1.57397	-2.5733			regulation of kinase activity	6 of 80 genes, 7.5%	69 of 7166 genes, 1.0%	0.04717	PCL9	CDC20	CLG1	CLB6	CKS1	PTC2
	YER011W	TIR1	0.0167389	-0.442584	-1.22859	-0.978641	-1.76465
	YPR124W	CTR1	0.0308266	-0.0153863	-3.14422	-1.93825	-5.06708
	YBR067C	TIP1	0.030967	-0.11158	-0.722756	-2.1786	-2.78978		cluster 1	Gene Ontology term	Cluster frequency	Genome frequency	Corrected	Genes annotated to the term
	YMR319C	FET4	0.0428396	0.0391213	-2.1114	-3.36898	-5.5195						P-value
	YCR018C	SRD1	0.00211318	-0.451489	0.27292	-1.91344	-1.18903			sterol transport	3 of 43 genes, 7.0%	24 of 7166 genes, 0.3%	0.10932	NPC2	HES1	PRY3
	YDL049C	KNH1	0.00244889	-0.18328	0.77834	-2.17253	-1.21091
	YNL280C	ERG24	0.0114632	-0.266918	-0.0412981	-0.934831	-0.709211
	YBR157C	ICS2	0.0170785	-0.104704	-0.553018	-1.96248	-2.41079		cluster 2	Gene Ontology term	Cluster frequency	Genome frequency	Corrected	Genes annotated to the term
	YBR093C	PHO5	0.0204059	0.358397	-0.229628	-2.04735	-2.63537						P-value
	YAR071W	PHO11	0.0211981	0.466305	-0.0346073	-2.48115	-2.98207			biological regulation	31 of 58 genes, 53.4%	1794 of 7166 genes, 25.0%	0.00152	PIG1	SWC4	THO2	CAT8	BMH2	SEF1	COS111	IME2	HRK1	YIL169C	NHA1	SGS1	ESC1	ACE2	IQG1	PUT3	DAL81	ULP2	SWI1	NDI1	BUD3	EAF7	MSN2	PCL8	URA2	SWI5	ISU1	YNL311C	EMI1	GSC2	SPP41
	YGL171W	ROK1	0.0277407	-0.514912	-0.105067	-1.26061	-0.850769			regulation of cellular process	28 of 58 genes, 48.3%	1510 of 7166 genes, 21.1%	0.00168	PIG1	SWC4	THO2	CAT8	BMH2	SEF1	COS111	IME2	YIL169C	SGS1	ESC1	ACE2	IQG1	PUT3	DAL81	ULP2	SWI1	NDI1	BUD3	EAF7	MSN2	PCL8	URA2	SWI5	YNL311C	EMI1	GSC2	SPP41
	YGL120C	PRP43	0.0311308	-0.449514	0.0294122	-1.12888	-0.649958			cell differentiation	10 of 58 genes, 17.2%	206 of 7166 genes, 2.9%	0.00237	SWI5	MEI5	BMH2	SEF1	IME2	EMI1	GSC2	SGS1	SPO21	SWI1
	YDR488C	PAC11	0.0335114	-0.198538	0.421251	-1.36495	-0.745158			single-organism developmental process	12 of 58 genes, 20.7%	309 of 7166 genes, 4.3%	0.00244	MSN2	MEI5	BMH2	SEF1	IME2	SGS1	SPO21	SWI5	GSC2	EMI1	SWI1	NDI1
	YHL026C	YHL026C	0.0366451	-0.0490149	-0.382378	-1.3289	-1.66226			developmental process	12 of 58 genes, 20.7%	312 of 7166 genes, 4.4%	0.0027	MSN2	MEI5	BMH2	SEF1	IME2	SGS1	SPO21	SWI5	GSC2	EMI1	SWI1	NDI1
	YDR281C	PHM6	0.0437133	-0.100869	0.0699013	-2.2386	-2.06783			regulation of biological process	28 of 58 genes, 48.3%	1581 of 7166 genes, 22.1%	0.0043	PIG1	SWC4	THO2	CAT8	BMH2	SEF1	COS111	IME2	YIL169C	SGS1	ESC1	ACE2	IQG1	PUT3	DAL81	ULP2	SWI1	NDI1	BUD3	EAF7	MSN2	PCL8	URA2	SWI5	YNL311C	EMI1	GSC2	SPP41
	YOR342C	YOR342C	0.0480205	-0.197426	0.21894	-1.02509	-0.608724			cell cycle	18 of 58 genes, 31.0%	740 of 7166 genes, 10.3%	0.00593	MEI5	BMH2	IME2	SGS1	SPO21	ACE2	IQG1	ULP2	BUD9	BUD3	BUD4	CHS2	PCL8	MYO1	SWI5	ULP1	EMI1	GSC2
	YKL113C	RAD27	7.85871e-05	-0.231122	0.142911	-0.815471	-0.441437			cytokinetic process	6 of 58 genes, 10.3%	67 of 7166 genes, 0.9%	0.0072	BUD4	BUD3	CHS2	MYO1	BUD9	ACE2
	YHR216W	IMD2	0.000442906	-1.70091	-0.287564	-1.99861	-0.585262			cell separation after cytokinesis	4 of 58 genes, 6.9%	20 of 7166 genes, 0.3%	0.00832	IQG1	DSE4	MYO1	ACE2
	YBL035C	POL12	0.000518538	-0.199495	0.267558	-0.883993	-0.41694			cellular developmental process	10 of 58 genes, 17.2%	241 of 7166 genes, 3.4%	0.00948	SWI5	MEI5	BMH2	SEF1	IME2	EMI1	GSC2	SGS1	SPO21	SWI1
	YDR213W	UPC2	0.000734098	-0.353365	0.491358	-0.67935	0.165373			cell division	12 of 58 genes, 20.7%	354 of 7166 genes, 4.9%	0.00975	BUD4	BUD3	CHS2	IME2	SGS1	MYO1	SPO21	ACE2	IQG1	ULP2	DSE4	BUD9
	YDL048C	STP4	0.00108681	-0.35347	0.417791	-0.837383	-0.0661213			cytoskeleton-dependent cytokinesis	6 of 58 genes, 10.3%	72 of 7166 genes, 1.0%	0.01093	BUD4	BUD3	CHS2	MYO1	BUD9	ACE2
	YHR033W	YHR033W	0.00211063	-0.524201	0.208492	-0.903497	-0.170804			reproductive process in single-celled organism	8 of 58 genes, 13.8%	150 of 7166 genes, 2.1%	0.01183	BUD3	BMH2	SGS1	SPO21	SWI5	GSC2	EMI1	SWI1
	YNL072W	RNH201	0.00263301	-0.396433	0.0119321	-0.870902	-0.462537			cell cycle process	16 of 58 genes, 27.6%	628 of 7166 genes, 8.8%	0.01187	BUD4	BUD3	MEI5	CHS2	BMH2	IME2	SGS1	MYO1	SPO21	ACE2	SWI5	ULP1	ULP2	GSC2	EMI1	BUD9
	YJL186W	MNN5	0.00300638	-0.332918	0.12992	-0.815193	-0.352355			reproduction of a single-celled organism	9 of 58 genes, 15.5%	202 of 7166 genes, 2.8%	0.01481	BUD4	BUD3	BMH2	SGS1	SPO21	SWI5	GSC2	EMI1	SWI1
	YGR109C	CLB6	0.00421306	-0.15114	0.234318	-0.882146	-0.496688			single-organism process	46 of 58 genes, 79.3%	3810 of 7166 genes, 53.2%	0.01516	SWC4	THO2	MEI5	LHS1	YML131W	BMH2	SEF1	COS111	HRK1	ESC1	BUD9	SWI1	BUD4	BUD3	EAF7	MSN2	PCL8	MYO1	SDH4	ISU1	NCE103	ICL2	EMI1	GSC2	PIG1	CAT8	IME2	YIL169C	NHA1	SGS1	ACE2	SPO21	IQG1	PUT3	DAL81	YOL086W-A
	YFR037C	RSC8	0.00498727	-0.0561398	0.287067	-0.746575	-0.403368			single-organism cellular process	43 of 58 genes, 74.1%	3449 of 7166 genes, 48.1%	0.02299	SWC4	THO2	MEI5	LHS1	BMH2	SEF1	COS111	HRK1	ESC1	BUD9	SWI1	BUD4	BUD3	EAF7	MSN2	PCL8	MYO1	SDH4	ISU1	ICL2	EMI1	GSC2	PIG1	CAT8	IME2	YIL169C	NHA1	SGS1	ACE2	SPO21	IQG1	PUT3	DAL81	YOL086W-A	ULP2	DSE4
	YNL227C	JJJ1	0.00543778	-0.45908	0.0642882	-0.636064	-0.112696			regulation of primary metabolic process	21 of 58 genes, 36.2%	1068 of 7166 genes, 14.9%	0.02352	PIG1	SWC4	THO2	CAT8	BMH2	SEF1	SGS1	ESC1	ACE2	PUT3	DAL81	ULP2	SWI1	EAF7	MSN2	PCL8	URA2	SWI5	YNL311C	SPP41	EMI1
	YDR297W	SUR2	0.00588564	-0.132905	0.187657	-0.78771	-0.467148			cytokinesis	6 of 58 genes, 10.3%	83 of 7166 genes, 1.2%	0.02466	BUD4	BUD3	CHS2	MYO1	BUD9	ACE2
	YBL061C	SKT5	0.00615262	-0.14638	0.127353	-0.825163	-0.55143			regulation of cellular metabolic process	21 of 58 genes, 36.2%	1088 of 7166 genes, 15.2%	0.03112	PIG1	SWC4	THO2	CAT8	BMH2	SEF1	SGS1	ESC1	ACE2	PUT3	DAL81	ULP2	SWI1	EAF7	MSN2	PCL8	URA2	SWI5	YNL311C	SPP41	EMI1
	YKL166C	TPK3	0.00624307	-0.299857	0.278877	-1.05963	-0.480898
	YBR094W	PBY1	0.00751009	-0.184056	0.383674	-0.883642	-0.315912		cluster 3	Gene Ontology term	Cluster frequency	Genome frequency	Corrected	Genes annotated to the term
	YGR225W	AMA1	0.00832292	-0.696022	0.00321824	-0.668487	0.030753						P-value
	YGL215W	CLG1	0.00933251	-0.650917	-0.294868	-0.628569	-0.27252			mitotic sister chromatid cohesion	5 of 42 genes, 11.9%	38 of 7166 genes, 0.5%	0.00081	BIM1	TOP3	CTF19	MCM21	SCC4
	YPR094W	RDS3	0.00999887	-0.406625	0.0502472	-0.867207	-0.410336			sister chromatid cohesion	5 of 42 genes, 11.9%	49 of 7166 genes, 0.7%	0.00296	BIM1	TOP3	CTF19	MCM21	SCC4
	YJL134W	LCB3	0.0101338	-0.144415	0.433841	-0.914052	-0.335797			mitotic sister chromatid segregation	6 of 42 genes, 14.3%	103 of 7166 genes, 1.4%	0.00914	BIM1	BFA1	TOP3	CTF19	MCM21	SCC4
	YLR204W	QRI5	0.0105545	-0.32498	0.0712929	-0.683909	-0.287635			sister chromatid segregation	6 of 42 genes, 14.3%	111 of 7166 genes, 1.5%	0.01398	BIM1	BFA1	TOP3	CTF19	MCM21	SCC4
	YER085C	YER085C	0.0110247	-1.14177	-0.0851853	-1.50046	-0.443873			cation transport	7 of 42 genes, 16.7%	179 of 7166 genes, 2.5%	0.02419	FRE2	YCT1	SCO2	MEP3	ZRC1	MMT1	SAM3
	YNL231C	PDR16	0.0113805	-0.475016	-0.050657	-0.60079	-0.176431
	YHR153C	SPO16	0.0126011	-0.142479	0.296538	-0.67837	-0.239353
	YLR453C	RIF2	0.0127396	-0.415927	0.358656	-0.737808	0.0367748		cluster 5	Gene Ontology term	Cluster frequency	Genome frequency	Corrected	Genes annotated to the term
	YLR113W	HOG1	0.013888	-0.0615907	0.226259	-0.652521	-0.364672						P-value
	YAR075W	YAR075W	0.0144338	-0.573838	-0.218539	-0.618153	-0.262853			tryptophan catabolic process	4 of 57 genes, 7.0%	10 of 7166 genes, 0.1%	0.00024	BNA2	BNA1	BNA4	ARO10
	YMR076C	PDS5	0.0151435	-0.540038	-0.0083689	-0.601067	-0.0693982			indole-containing compound catabolic process	4 of 57 genes, 7.0%	10 of 7166 genes, 0.1%	0.00024	BNA2	BNA1	BNA4	ARO10
	YKL027W	YKL027W	0.0161031	-0.203362	0.356229	-0.970256	-0.410664			indolalkylamine catabolic process	4 of 57 genes, 7.0%	10 of 7166 genes, 0.1%	0.00024	BNA2	BNA1	BNA4	ARO10
	YER089C	PTC2	0.019929	-0.452949	-0.10099	-0.767123	-0.415164			aromatic amino acid family catabolic process	4 of 57 genes, 7.0%	11 of 7166 genes, 0.2%	0.00038	BNA2	BNA1	BNA4	ARO10
	YBR135W	CKS1	0.0203603	-0.603394	-0.130632	-0.835096	-0.362333			small molecule catabolic process	8 of 57 genes, 14.0%	114 of 7166 genes, 1.6%	0.00094	SNO3	POT1	BNA4	ARO10	BNA2	SPS19	GUT2	BNA1
	YBR142W	MAK5	0.023486	-0.380854	0.111701	-1.07467	-0.582115			cellular biogenic amine catabolic process	4 of 57 genes, 7.0%	14 of 7166 genes, 0.2%	0.00115	BNA2	BNA1	BNA4	ARO10
	YGL029W	CGR1	0.0250537	-0.49358	-0.0261584	-0.912946	-0.445525			tryptophan metabolic process	4 of 57 genes, 7.0%	15 of 7166 genes, 0.2%	0.00156	BNA2	BNA1	BNA4	ARO10
	YBL009W	ALK2	0.0250864	-0.0539601	0.165966	-0.713506	-0.49358			indolalkylamine metabolic process	4 of 57 genes, 7.0%	15 of 7166 genes, 0.2%	0.00156	BNA2	BNA1	BNA4	ARO10
	YMR269W	TMA23	0.0292568	-0.666108	-0.161462	-1.05393	-0.549281			indole-containing compound metabolic process	4 of 57 genes, 7.0%	15 of 7166 genes, 0.2%	0.00156	BNA2	BNA1	BNA4	ARO10
	YLR401C	DUS3	0.0324998	-0.308315	0.207992	-1.0027	-0.48639			organic acid catabolic process	7 of 57 genes, 12.3%	90 of 7166 genes, 1.3%	0.0021	SNO3	POT1	BNA2	SPS19	BNA1	BNA4	ARO10
	YLR183C	TOS4	0.0341522	-0.181715	0.130955	-0.785477	-0.472807			carboxylic acid catabolic process	7 of 57 genes, 12.3%	90 of 7166 genes, 1.3%	0.0021	SNO3	POT1	BNA2	SPS19	BNA1	BNA4	ARO10
	YLR196W	PWP1	0.0384393	-0.472799	-0.0600558	-0.932702	-0.519959			amine catabolic process	4 of 57 genes, 7.0%	17 of 7166 genes, 0.2%	0.0027	BNA2	BNA1	BNA4	ARO10
	YBL024W	NCL1	0.0399599	-0.1822	0.0941729	-0.793653	-0.51728			de novo' NAD biosynthetic process from tryptophan	3 of 57 genes, 5.3%	6 of 7166 genes, 0.1%	0.0032	BNA2	BNA1	BNA4
	YLR438C-A	LSM3	0.0434134	-0.366333	-0.150331	-0.681701	-0.465699			'de novo' NAD biosynthetic process	3 of 57 genes, 5.3%	6 of 7166 genes, 0.1%	0.0032	BNA2	BNA1	BNA4
	YIL027C	KRE27	0.0439027	-0.0660949	0.194036	-0.60541	-0.345279			cell wall biogenesis	7 of 57 genes, 12.3%	96 of 7166 genes, 1.3%	0.00324	TEP1	KTR2	DFG5	SSP1	GAS2	YUR1	YOL047C
	YLR004C	THI73	0.0451934	-0.333441	0.0635043	-0.878063	-0.481118			small molecule metabolic process	18 of 57 genes, 31.6%	795 of 7166 genes, 11.1%	0.00849	YIG1	RIB4	POT1	BNA4	ARO10	BNA2	SPS19	SNO3	GND2	STR3	URA4	ARE2	INO1	URA1	GUT2	MDH2	LSC2	BNA1
	YDR179C	CSN9	0.0457891	-0.481634	-0.0520526	-0.676969	-0.247387			oxidation-reduction process	13 of 57 genes, 22.8%	437 of 7166 genes, 6.1%	0.00952	YDL114W	GND2	POT1	FET5	BNA4	DLD1	URA1	BNA2	SPS19	GUT2	LSC2	MDH2	BNA1
	YNL186W	UBP10	0.0485992	-0.0918925	0.197836	-0.68178	-0.392052			alpha-amino acid catabolic process	5 of 57 genes, 8.8%	49 of 7166 genes, 0.7%	0.01326	SNO3	BNA2	BNA1	BNA4	ARO10
	YHR089C	GAR1	0.0496437	-0.383049	0.0250981	-0.850826	-0.442679			aromatic amino acid family metabolic process	4 of 57 genes, 7.0%	26 of 7166 genes, 0.4%	0.01609	BNA2	BNA1	BNA4	ARO10
	YOR387C	YOR387C	6.10758e-05	0.33677	-6.32914	-0.389521	-7.05543			benzene-containing compound metabolic process	3 of 57 genes, 5.3%	11 of 7166 genes, 0.2%	0.02566	BNA2	BNA1	BNA4
	YHR152W	SPO12	0.000178263	-0.0612198	-0.772298	0.0788595	-0.632219			carbohydrate metabolic process	11 of 57 genes, 19.3%	363 of 7166 genes, 5.1%	0.03713	YIG1	GND2	GAS2	INO1	DLD1	KTR2	GUT2	DFG5	MDH2	YUR1	GAL3
	YML052W	SUR7	0.0031524	-0.0509192	-0.749034	-0.265917	-0.964032			NAD metabolic process	4 of 57 genes, 7.0%	32 of 7166 genes, 0.4%	0.03737	BNA2	GUT2	BNA1	BNA4
	YNL254C	RTC4	0.00319155	-0.0884034	-1.04705	-0.591299	-1.54994			pyridine-containing compound biosynthetic process	4 of 57 genes, 7.0%	32 of 7166 genes, 0.4%	0.03737	SNO3	BNA2	BNA1	BNA4
	YGL116W	CDC20	0.00245611	-0.037251	-0.41308	-0.251664	-0.627493			cellular amino acid catabolic process	5 of 57 genes, 8.8%	62 of 7166 genes, 0.9%	0.04159	SNO3	BNA2	BNA1	BNA4	ARO10
	YGR230W	BNS1	0.00256275	0.396066	-0.420369	-0.208674	-1.02511			pyridine-containing compound metabolic process	6 of 57 genes, 10.5%	100 of 7166 genes, 1.4%	0.04421	SNO3	GND2	BNA2	GUT2	BNA1	BNA4
	YML119W	YML119W	0.00261274	0.230195	-0.323882	-0.251752	-0.805829
	YDL179W	PCL9	0.0122982	-0.0507726	-0.576184	-0.209282	-0.734693
	YJL012C	VTC4	0.0211482	0.205924	-0.106957	-0.324697	-0.637578
	YBR158W	AMN1	0.0267595	0.237837	-0.352531	-0.305813	-0.896182
	YJL104W	PAM16	0.0292846	-0.133522	-0.376083	-0.371671	-0.614231
	YDR481C	PHO8	0.0306064	0.110597	-0.413289	-0.510789	-1.03467
	YNL078W	NIS1	0.049294	-0.306785	-0.672232	-0.150389	-0.515835
G4-Cluster 1	YER106W	MAM1	0.00496985	-1.19993	-0.61413	0.16599	0.751786
	YLR040C	YLR040C	0.0127822	-1.36553	-0.671583	0.191382	0.885334
	YKL051W	SFK1	1.81077e-05	-1.02883	-0.561723	0.179986	0.647089
	YOR237W	HES1	0.000846786	-0.847316	-0.196406	0.0828828	0.733792
	YGR059W	SPR3	0.00162298	-1.42536	-0.24889	-0.403896	0.772576
	YLR307W	CDA1	0.00173141	-1.9624	-0.189511	-0.282527	1.49037
	YFR012W-A	YFR012W-A	0.00186876	-1.2078	-0.540761	0.211095	0.878136
	YFR023W	PES4	0.00213348	-1.24897	-0.105245	-0.163776	0.979946
	YOR394C-A	YOR394C-A	0.00381195	-1.00841	-0.330874	-0.0863031	0.591235
	YOR177C	MPC54	0.00951041	-0.832332	-0.351674	0.161836	0.642495
	YLR307C-A	YLR307C-A	0.0126714	-2.1254	-0.512669	-0.151296	1.46143
	YHR137W	ARO9	0.0131559	-0.64082	0.147587	-0.196593	0.591814
	YJL136W-A	YJL136W-A	0.0145211	-0.900725	0.390635	-0.508693	0.782666
	YJL037W	IRC18	0.0240846	-0.935235	-0.343051	0.261504	0.853688
	YOL059W	GPD2	0.0122865	-1.60546	-1.24971	-0.754346	-0.3986
	YOR381W-A	YOR381W-A	0.00787993	-0.877978	0.405976	-0.765248	0.518706
	YLR079W	SIC1	0.0108344	-0.282413	-0.739873	0.0760756	-0.381385
	YMR274C	RCE1	0.0163152	-0.314595	-0.655769	-0.0461562	-0.38733
	YPL032C	SVL3	0.0241512	-1.02325	-0.692725	-0.414847	-0.0843184
	YHR205W	SCH9	0.0260325	-0.407641	-0.731548	0.352547	0.0286396
	YIR001C	SGN1	0.0262026	-1.01502	-0.654196	-0.240471	0.120355
	YJL078C	PRY3	0.0273617	-1.32026	-1.60568	0.288486	0.00306178
	YDR055W	PST1	0.0316323	-0.698462	-1.09331	0.411675	0.0168281
	YKL164C	PIR1	0.037742	-0.645118	-0.936064	0.0249206	-0.266026
	YJL056C	ZAP1	0.03965	-0.643193	-1.35573	0.27332	-0.439212
	YDL046W	NPC2	0.0483796	-0.577262	-0.773471	0.0327073	-0.163501
	YGR260W	TNA1	0.000372992	-0.988193	-0.418	-0.169644	0.40055
	YDR501W	PLM2	0.00058239	-0.881442	-0.198645	-0.425369	0.257429
	YPR183W	DPM1	0.00211133	-0.779921	-0.421704	-0.339964	0.0182526
	YDL160C	DHH1	0.00219952	-0.782152	-0.165469	-0.428816	0.187867
	YFR021W	ATG18	0.00330159	-0.608978	-0.248881	-0.0182461	0.341851
	YLR378C	SEC61	0.010157	-0.726289	-0.373941	-0.194287	0.15806
	YDL220C	CDC13	0.0124406	-0.916884	-0.348464	-0.154417	0.414004
	YPL119C	DBP1	0.0130883	-0.660549	-0.248592	-0.33902	0.0729375
	YDR411C	DFM1	0.0131392	-0.797006	-0.382321	-0.0932479	0.321437
	YOR373W	NUD1	0.017001	-0.909042	-0.53509	-0.208884	0.165069
	YNL016W	PUB1	0.022707	-0.690244	-0.335388	-0.334386	0.0204704
	YOR071C	NRT1	0.0236098	-1.05235	-0.502612	-0.415925	0.133813
	YGL125W	MET13	0.0249193	-0.799333	-0.4688	0.00873742	0.33927
	YOR009W	TIR4	0.0286541	-0.818289	-0.465454	-0.397047	-0.0442119
	YLR408C	YLR408C	0.0312644	-0.917905	-0.563497	-0.254844	0.0995641
	YOL101C	IZH4	0.0412983	-0.655323	-0.258952	-0.518538	-0.122168
	YOL156W	HXT11	0.0451421	-0.703192	-0.0794869	-0.237475	0.38623
G4-Cluster 2	YMR280C	CAT8	0.00115514	-0.34633	-0.724344	1.72445	1.34644
	YGR032W	GSC2	0.00714186	-0.281578	-0.730227	1.9618	1.51315
	YOR052C	YOR052C	0.0096732	0.0129713	-0.320623	1.0248	0.691206
	YER130C	YER130C	0.0100976	0.209718	-0.173577	0.970913	0.587618
	YJL130C	URA2	0.0128042	-0.137465	-0.447503	1.03931	0.729274
	YDR512C	EMI1	2.21796e-05	1.67355	-2.41925	1.90594	-2.18686
	YHR213W	YHR213W	0.0281849	0.776769	-1.14377	1.0088	-0.911741
	YLR131C	ACE2	0.000856109	-0.297477	-1.16291	0.736651	-0.128779
	YBR038W	CHS2	0.000924514	-0.0885031	-0.736417	0.596708	-0.0512054
	YPL016W	SWI1	0.00335421	-0.0985359	-0.610036	1.07085	0.559353
	YHR023W	MYO1	0.00451188	-0.0920872	-0.776329	0.599481	-0.0847611
	YBR203W	COS111	0.00821147	0.191207	-1.01116	1.70322	0.500851
	YML120C	NDI1	0.0133088	-0.114796	-0.777025	0.731165	0.0689355
	YBL066C	SEF1	0.0184249	-0.256664	-0.697384	0.988036	0.547316
	YPL121C	MEI5	0.0248439	0.314176	-1.24363	1.07664	-0.481167
	YDR178W	SDH4	0.0275794	-0.226551	-0.687929	0.613391	0.152013
	YDR099W	BMH2	0.0379949	-0.339384	-0.694692	0.627977	0.272669
	YOR267C	HRK1	0.0429679	-0.449142	-0.773595	0.861912	0.537459
	YPL141C	FRK1	0.0452564	-0.175426	-0.70667	1.07508	0.543837
	YDR464W	SPP41	0.000314143	0.0347905	-0.436633	0.594826	0.123402
	YNL036W	NCE103	0.000859466	-0.0183495	-0.380155	0.586223	0.224418
	YLR138W	NHA1	0.000879997	-0.215953	-0.484998	0.697842	0.428797
	YML131W	YML131W	0.00102206	0.169963	-0.270221	0.97696	0.536775
	YPL219W	PCL8	0.00297148	-0.0616716	-0.437139	0.644161	0.268694
	YJR061W	YJR061W	0.0054277	0.12781	-0.273811	0.61126	0.209639
	YLR137W	YLR137W	0.00918957	0.298781	-0.158067	0.622659	0.16581
	YKL015W	PUT3	0.010668	0.295856	-0.281239	0.67849	0.101395
	YNL136W	EAF7	0.0115781	0.168861	-0.192125	0.655003	0.294017
	YOL086W-A	YOL086W-A	0.0126343	0.238264	-0.185711	0.725673	0.301699
	YPL135W	ISU1	0.0126969	0.327474	-0.255501	1.03598	0.453004
	YOL091W	SPO21	0.0161556	0.227945	-0.405321	0.889621	0.256355
	YBR255W	MTC4	0.0215268	0.266582	-0.0477149	0.667503	0.353206
	YBR290W	BSD2	0.0217117	0.00296417	-0.40478	0.79286	0.385116
	YPR006C	ICL2	0.0251254	0.382694	-0.0637591	0.901184	0.454731
	YPL020C	ULP1	0.0262806	-0.0623786	-0.365587	0.718924	0.415716
	YJL106W	IME2	0.0274453	0.0137313	-0.345735	0.70849	0.349024
	YEL024W	RIP1	0.0325627	0.0401264	-0.577636	0.587427	-0.0303355
	YIL024C	YIL024C	0.0331414	0.115201	-0.269313	0.620391	0.235877
	YNL311C	YNL311C	0.0334775	0.215303	-0.0563999	0.676095	0.404392
	YMR219W	ESC1	0.0346224	-0.0817973	-0.405199	0.662315	0.338914
	YNL139C	THO2	0.0346771	-0.187593	-0.392093	0.634269	0.429768
	YMR037C	MSN2	0.0367028	-0.0288869	-0.377133	0.662598	0.314352
	YCL014W	BUD3	0.0368576	0.0141549	-0.327184	0.805487	0.464149
	YMR190C	SGS1	0.0383532	-0.00625295	-0.342659	0.760227	0.423822
	YJL066C	MPM1	0.0402542	-0.0237876	-0.358219	0.795003	0.460572
	YIL031W	ULP2	0.0402575	-0.112326	-0.457921	0.677832	0.332237
	YGR002C	SWC4	0.04273	-0.109385	-0.368715	0.738614	0.479284
	YLR273C	PIG1	0.0495146	0.219619	-0.160534	0.596583	0.21643
	YKL073W	LHS1	0.013558	-0.503805	-0.323928	0.407841	0.587719
	YJR092W	BUD4	0.00386972	-0.00184913	-0.670733	0.546512	-0.122371
	YDR146C	SWI5	0.0072165	-0.0978545	-0.683944	0.333059	-0.253031
	YNL146W	YNL146W	0.00900261	-0.374216	-0.724616	0.440581	0.0901812
	YIR023W	DAL81	0.00947436	-0.266772	-0.681912	0.458442	0.0433027
	YGR041W	BUD9	0.0158813	-0.181535	-0.603108	0.39452	-0.0270529
	YNR067C	DSE4	0.0248822	-0.356293	-0.735594	0.524495	0.145194
	YGR130C	YGR130C	0.0286679	-0.296447	-0.680025	0.54094	0.157362
	YIL169C	YIL169C	0.0396486	-0.202501	-0.659419	0.474299	0.0173808
	YPL242C	IQG1	0.0402838	-0.138869	-0.639292	0.36302	-0.137402
G4-Cluster 3	YHR136C	SPL2	0.00401651	0.764426	-0.450293	-0.709839	-1.92456
	YPL018W	CTF19	0.0454674	0.949287	0.564573	-1.27687	-1.66158
	YLL055W	YCT1	0.00192204	0.493644	0.137762	-0.637814	-0.993697
	YMR177W	MMT1	0.000541256	-0.0731937	0.394997	-0.621855	-0.153664
	YBR024W	SCO2	0.003549	0.0107027	0.389268	-0.844639	-0.466074
	YJR053W	BFA1	0.00639904	0.276612	1.57019	-1.06137	0.232204
	YGR247W	CPD1	0.00678787	0.107606	0.564881	-0.877303	-0.420029
	YLR234W	TOP3	0.00906609	-0.00413952	0.894728	-0.992564	-0.0936968
	YKL045W	PRI2	0.0131216	0.240534	0.498369	-0.627896	-0.370062
	YNL042W-B	YNL042W-B	0.0148841	-0.12773	0.836642	-0.86524	0.0991314
	YER147C	SCC4	0.019022	0.277731	0.681016	-0.926528	-0.523243
	YAL020C	ATS1	0.0214697	0.0892174	0.471616	-0.655567	-0.273168
	YHL003C	LAG1	0.0223598	0.133201	0.419587	-0.790719	-0.504333
	YCR059C	YIH1	0.0275028	0.042937	0.370844	-0.805531	-0.477623
	YER016W	BIM1	0.0281689	0.125954	0.381648	-0.621255	-0.365561
	YAL015C	NTG1	0.0292234	0.112692	0.347688	-0.732236	-0.497239
	YGL194C	HOS2	0.0351812	0.137416	0.683938	-0.667861	-0.121339
	YDL105W	NSE4	0.0450964	0.0906624	0.505327	-0.920607	-0.505943
	YMR127C	SAS2	0.045127	0.367934	0.551145	-0.663941	-0.48073
	YPL274W	SAM3	0.00598923	0.824378	0.295737	-0.373408	-0.902049
	YDR524W-A	YDR524W-A	0.0315936	1.91956	0.9803	-0.154212	-1.09347
	YOR376W-A	YOR376W-A	0.0329013	0.846103	-0.090316	0.125587	-0.810832
	YPL019C	VTC3	0.00533295	0.460338	-0.090789	-0.301534	-0.852661
	YMR243C	ZRC1	0.00631529	0.343998	-0.0497587	-0.325488	-0.719245
	YPR138C	MEP3	0.0116859	0.57736	-0.0812876	-0.0955723	-0.75422
	YGL068W	MNP1	0.0180482	0.407793	0.0140719	-0.368331	-0.762052
	YJL088W	ARG3	0.0196423	0.557194	-0.0412544	-0.229979	-0.828428
	YOL014W	YOL014W	0.0212135	0.533124	0.0363534	-0.369759	-0.866529
	YOR001W	RRP6	0.0255005	0.443246	0.0299891	-0.405833	-0.81909
	YOR264W	DSE3	0.047189	0.34143	-0.081962	-0.332626	-0.756018
	YGR108W	CLB1	0.00163582	0.729801	0.160795	-0.0227391	-0.591745
	YDR240C	SNU56	0.00543112	0.598261	0.310892	-0.20997	-0.497339
	YGL168W	HUR1	0.0105061	0.68828	0.28811	-0.045644	-0.445814
	YDR318W	MCM21	0.01414	0.667178	0.29601	-0.188895	-0.560063
	YIL158W	AIM20	0.0199858	0.66089	0.102751	-0.0237258	-0.581864
	YOR115C	TRS33	0.0387757	0.749671	0.472917	-0.260621	-0.537374
	YIL164C	NIT1	0.0451192	0.616592	0.20518	-0.103441	-0.514853
	YDR179W-A	YDR179W-A	0.0463741	0.697956	0.494424	-0.2266	-0.430132
	YBR008C	FLR1	0.000853111	0.380232	0.709979	-0.494606	-0.164859
	YNL129W	NRK1	0.013131	0.404139	0.623706	-0.530356	-0.310789
	YKL220C	FRE2	0.0175299	-0.20604	0.615915	-0.501623	0.320332
	YHL020C	OPI1	0.0196449	0.259742	0.640068	-0.420538	-0.0402117
G4-Cluster 4	YNR068C	YNR068C	0.0014169	0.834017	0.0598171	0.699905	-0.074295
	YPR002W	PDH1	0.0041613	1.30683	0.365803	0.999798	0.0587757
	YLR348C	DIC1	0.0163153	0.587659	0.292408	0.678906	0.383655
	YIL166C	YIL166C	0.0262275	0.444177	-0.000768408	0.598314	0.153369
	YPR058W	YMC1	0.000182335	0.666762	0.435502	0.213821	-0.0174385
	YDR034C	LYS14	0.00101825	0.687263	0.115751	0.193577	-0.377935
	YCL068C	BUD5	0.00258009	0.597106	0.0974825	0.201988	-0.297635
	YDL183C	YDL183C	0.00444948	0.641848	0.178642	0.212051	-0.251155
	YBL075C	SSA3	0.00521382	0.630405	0.229322	0.271073	-0.13001
	YPL273W	SAM4	0.00568628	0.795015	0.171687	0.188467	-0.434861
	YLR154W-E	YLR154W-E	0.0210908	1.3922	0.939551	-0.0135449	-0.466196
	YBL102W	SFT2	0.0218745	0.674689	0.298706	0.160964	-0.215018
	YJL100W	LSB6	0.0236933	1.11381	0.609496	0.267783	-0.236535
	YMR321C	SAM4	0.0261974	0.7482	0.366299	0.214804	-0.167097
	YGL059W	PKP2	0.0279175	0.625419	0.162387	0.533585	0.070554
	YJR079W	YJR079W	0.0348091	0.930377	0.213291	0.424101	-0.292986
	YBR147W	RTC2	0.0367482	0.722342	0.00713877	0.298047	-0.417155
	YBR163W	EXO5	0.0457202	0.625534	0.388159	0.293953	0.0565789
	YBR256C	RIB5	0.0478096	0.779419	0.476309	0.521914	0.218804
	YKL033W-A	YKL033W-A	0.0493943	0.734148	0.507487	0.196625	-0.0300364
	YLR142W	PUT1	0.00518398	0.140569	0.753874	-0.312306	0.301
	YJR010C-A	SPC1	0.027328	0.345514	0.681972	-0.187573	0.148885
	YAL048C	GEM1	0.0349858	0.408447	0.64352	0.268637	0.50371
	YHR041C	SRB2	0.0351723	0.410267	0.743167	-0.00287152	0.330028
	YGL136C	MRM2	0.0497211	0.474692	0.607564	0.00352361	0.136396
G4-Cluster 5	YJR078W	BNA2	0.000432725	-1.87638	-0.839864	1.1391	2.17562
	YPL054W	LEE1	0.0136904	-1.1157	-0.6504	1.51828	1.98358
	YKR053C	YSR3	0.00181163	-0.376325	0.0393465	1.87811	2.29378
	YKL216W	URA1	0.00217354	-0.105935	0.919372	1.27902	2.30433
	YDR380W	ARO10	0.00311054	-1.18056	0.293154	1.44546	2.91918
	YLR420W	URA4	0.00328265	-0.0423747	0.48127	0.620851	1.1445
	YGR256W	GND2	0.00358451	-0.598772	0.180284	0.649907	1.42896
	YLR121C	YPS3	0.00725012	-0.885764	0.211956	3.37172	4.46944
	YOL126C	MDH2	0.0100511	-0.499331	0.326571	2.02875	2.85465
	YDR042C	YDR042C	0.0127699	-0.582852	-0.0546956	1.06688	1.59504
	YBR036C	CSG2	0.0148319	-0.151722	-0.00953625	0.658152	0.800337
	YLR099C	ICT1	0.0155187	-0.466933	-0.0197683	1.5235	1.97066
	YBL042C	FUI1	0.0177923	-0.0770982	1.01321	0.766774	1.85708
	YHR054C	RSC30	0.0193674	0.351221	0.0192399	1.35824	1.02626
	YGL166W	CUP2	0.0218085	0.396049	0.0731398	2.09388	1.77097
	YDR009W	GAL3	0.0227658	-0.0641446	0.39577	0.613581	1.0735
	YMR244W	YMR244W	0.0237176	-1.01799	0.0458029	0.636358	1.70015
	YFL031W	HAC1	0.0241472	0.350035	0.608296	0.759752	1.01801
	YKR013W	PRY2	0.0256935	-0.601542	0.108595	0.634356	1.34449
	YGR250C	YGR250C	0.0331793	0.268598	0.0270852	0.918079	0.676566
	YKR061W	KTR2	0.0401286	-0.194292	0.29471	0.783135	1.27214
	YJL172W	CPS1	0.0428585	-0.0746077	0.421005	0.641774	1.13739
	YGL184C	STR3	0.0471311	0.454474	0.934029	0.772654	1.25221
	YGL235W	YGL235W	0.00516473	-0.641076	0.84746	-0.81071	0.677826
	YJL153C	INO1	0.00585627	-0.452847	2.07257	-0.697835	1.82759
	YPL130W	SPO19	0.0173767	-1.01084	1.23224	-0.807561	1.43552
	YNR019W	ARE2	7.44018e-05	-0.509254	0.534826	0.440514	1.48459
	YDL114W	YDL114W	8.77049e-05	-1.10383	0.3974	0.136994	1.63822
	YBL098W	BNA4	0.000270626	-0.503871	0.335178	0.0914982	0.930547
	YNL018C	YNL018C	0.00162041	-1.01213	0.0683641	0.127845	1.20834
	YJL139C	YUR1	0.0020797	-0.0703186	0.130609	0.518103	0.71903
	YJL043W	YJL043W	0.00215689	-0.477775	0.817089	-0.015327	1.27954
	YNL128W	TEP1	0.00410008	-0.528646	0.070528	0.035977	0.635151
	YBR016W	YBR016W	0.00458568	-0.734711	-0.247954	0.381567	0.868324
	YOL162W	YOL162W	0.00502877	0.179423	0.659959	0.259711	0.740248
	YNL202W	SPS19	0.00575437	-0.760407	-0.0536346	0.102373	0.809146
	YIL155C	GUT2	0.00647818	-0.361137	0.139702	0.0917786	0.592618
	YOL047C	YOL047C	0.00736707	-0.748296	0.32519	-0.087723	0.985763
	YHR184W	SSP1	0.0163893	-0.690631	-0.0612355	0.213202	0.842597
	YFL060C	SNO3	0.0169247	-0.423779	0.245233	0.110956	0.779967
	YMR238W	DFG5	0.0171932	-0.327078	0.12539	0.509644	0.962112
	YPL163C	SVS1	0.0188364	-0.66606	-0.0467756	0.267152	0.886436
	YHR214C-D	YHR214C-D	0.0191034	-0.312522	1.14187	-0.142258	1.31213
	YDL174C	DLD1	0.0207724	-0.429571	0.0955863	0.487615	1.01277
	YPL201C	YIG1	0.0211072	0.161358	0.664457	0.0855502	0.58865
	YNL034W	YNL034W	0.0228972	-1.22424	-0.227836	0.287281	1.28368
	YDR107C	TMN2	0.0245768	0.184446	0.645232	0.265582	0.726367
	YFL041W	FET5	0.025211	-0.249977	0.17612	0.293449	0.719546
	YGR244C	LSC2	0.0253581	0.158213	0.424942	0.462846	0.729575
	YHR007C-A	YHR007C-A	0.0289174	-0.419792	0.365987	0.119065	0.904845
	YPL192C	PRM3	0.0297941	0.0608136	0.533656	0.223138	0.69598
	YIL160C	POT1	0.03079	-0.875576	0.646324	0.0698553	1.59175
	YLR343W	GAS2	0.0333712	-0.253257	0.185203	0.337018	0.775478
	YOL143C	RIB4	0.0338499	-0.264106	0.164253	0.573001	1.00136
	YAR068W	YAR068W	0.0349267	-0.8141	0.0549744	0.0404945	0.909569
	YDL173W	PAR32	0.0359994	0.0669731	0.346353	0.507051	0.786432
	YJR025C	BNA1	0.0364696	-0.212761	0.114195	0.353591	0.680546
[truncated: 10 more columns]
