# Supplementary material for: Transcriptomic response of yeast cells to ATX1 deletion under different copper levels
Source: BMC Genomics. 2016 Jul 11;17:489. doi: 10.1186/s12864-016-2771-6 (PMC4940881; doi:10.1186/s12864-016-2771-6)
Supplement: Additional file 8: — Genetic interaction within significant set. The genetic interaction network constructed using the genetic interactions within the genes in G1, G3 and G4 are provided in this file. The list of the nodes grouped according to their distance to ATX1 is also provided. (XLSX 778 kb) [file 12864_2016_2771_MOESM8_ESM.xlsx]

## Sheet: Sheet1
Gene A		Gene B				starting gene			1st neighbour			2nd neighbour			3rd neighbour			4th neighbour			5th nehighbour			6th neighbour			7th neighbour
ORF	Gene name	ORF	Gene name			ORF	Gene name		ORF	Gene name		ORF	Gene name		ORF	Gene name		ORF	Gene name		ORF	Gene name		ORF	Gene name		ORF	Gene name
YDL220C	CDC13	YHR041C	SRB2			YNL259C	ATX1		YBR147W	RTC2		YNL136W	EAF7		YNL020C	ARK1		YNL036W	NCE103		YDR380W	ARO10		YHL026C	YHL026C		YHR089C	GAR1
YNL016W	PUB1	YNL016W	PUB1						YKL032C	IXR1		YPL241C	CIN2		YGR260W	TNA1		YPL242C	IQG1		YHR126C	ANS1		YCR059C	YIH1
YOR373W	NUD1	YOR373W	NUD1						YGL168W	HUR1		YDR124W	YDR124W		YDR523C	SPS1		YIR001C	SGN1		YJR147W	HMS2		YPL201C	YIG1
YNL016W	PUB1	YPL119C	DBP1						YIL011W	TIR3		YMR070W	MOT3		YPL135W	ISU1		YLR040C	YLR040C		YBR038W	CHS2		YGL171W	ROK1
YDR411C	DFM1	YDR411C	DFM1									YHL020C	OPI1		YAL048C	GEM1		YOR267C	HRK1		YOR100C	CRC1		YML120C	NDI1
YDL160C	DHH1	YNL016W	PUB1									YLR378C	SEC61		YDR488C	PAC11		YPL274W	SAM3		YPL019C	VTC3
YLR378C	SEC61	YDR411C	DFM1									YIL119C	RPI1		YPL018W	CTF19		YFR029W	PTR3		YLR121C	YPS3
YPL119C	DBP1	YPL119C	DBP1									YNL197C	WHI3		YGL067W	NPY1		YMR244W	YMR244W		YGR237C	YGR237C
YDL220C	CDC13	YDL220C	CDC13									YER061C	CEM1		YPR105C	COG4		YLR447C	VMA6		YJR153W	PGU1
YIR001C	SGN1	YGL136C	MRM2									YKL198C	PTK1		YDR143C	SAN1		YDL014W	NOP1		YGR032W	GSC2
YLR142W	PUT1	YLR142W	PUT1									YLR079W	SIC1		YKL051W	SFK1		YMR043W	MCM1		YER175C	TMT1
YDL220C	CDC13	YGR260W	TNA1									YKL113C	RAD27		YBR036C	CSG2		YLR139C	SLS1		YJL218W	YJL218W
YDL160C	DHH1	YDL160C	DHH1									YMR136W	GAT2		YDL130W-A	STF1		YMR076C	PDS5		YDR461W	MFA1
YNL016W	PUB1	YIR001C	SGN1									YBL035C	POL12		YPL020C	ULP1		YPL149W	ATG5		YGR250C	YGR250C
YIR001C	SGN1	YNL016W	PUB1									YPR065W	ROX1		YMR183C	SSO2		YGL258W	VEL1		YOR071C	NRT1
YDL160C	DHH1	YKL164C	PIR1									YHR041C	SRB2		YHL028W	WSC4		YJL153C	INO1		YDL227C	HO
YOR373W	NUD1	YLR079W	SIC1									YOR001W	RRP6		YPL016W	SWI1		YLR196W	PWP1		YLR390W-A	CCW14
YNR067C	DSE4	YLR378C	SEC61									YGL035C	MIG1		YGL116W	CDC20		YDR297W	SUR2		YDR179C	CSN9
YDL220C	CDC13	YLR079W	SIC1									YGR002C	SWC4		YGR244C	LSC2		YJR092W	BUD4		YOL101C	IZH4
YGL168W	HUR1	YLR408C	BLS1									YML058W	SML1		YLR438C-A	LSM3		YDL012C	YDL012C		YOR201C	MRM1
YDR501W	PLM2	YDR146C	SWI5									YJR053W	BFA1		YBL042C	FUI1		YLR183C	TOS4		YGL032C	AGA2
YDL220C	CDC13	YBR147W	RTC2									YBL016W	FUS3		YLR401C	DUS3		YMR159C	ATG16		YLR187W	SKG3
YKL164C	PIR1	YLR079W	SIC1									YOR329C	SCD5		YIL031W	ULP2		YJL104W	PAM16		YFR021W	ATG18
YLR079W	SIC1	YKL164C	PIR1									YDL049C	KNH1		YKL015W	PUT3		YOL156W	HXT11		YLR380W	CSR1
YJL056C	ZAP1	YDR146C	SWI5									YBR024W	SCO2		YOL059W	GPD2		YDL105W	NSE4		YBR145W	ADH5
YJR092W	BUD4	YPL242C	IQG1									YHR152W	SPO12		YJL106W	IME2		YDR309C	GIC2		YGL139W	FLC3
YPL242C	IQG1	YJR092W	BUD4									YPR124W	CTR1		YJL045W	YJL045W		YDL039C	PRM7		YOL047C	YOL047C
YOR001W	RRP6	YGL136C	MRM2									YJL034W	KAR2		YJL012C	VTC4		YOR214C	YOR214C		YJL079C	PRY1
YLR378C	SEC61	YGL168W	HUR1									YLR408C	BLS1		YDR213W	UPC2		YCR093W	CDC39		YJL100W	LSB6
YDR146C	SWI5	YLR079W	SIC1									YKL062W	MSN4		YIR023W	DAL81		YMR280C	CAT8		YHL016C	DUR3
YLR079W	SIC1	YDR146C	SWI5									YIL101C	XBP1		YKL164C	PIR1		YOR381W	FRE3		YPR153W	YPR153W
YHL020C	OPI1	YOR001W	RRP6									YBR290W	BSD2		YGL215W	CLG1		YKR046C	PET10		YOL132W	GAS4
YDL160C	DHH1	YBL075C	SSA3									YOR113W	AZF1		YGR256W	GND2		YMR006C	PLB2		YNR034W	SOL1
YIR023W	DAL81	YDR146C	SWI5									YOL135C	MED7		YKL166C	TPK3		YPR118W	MRI1		YOR237W	HES1
YBR256C	RIB5	YBR256C	RIB5									YGR161C	RTS3		YOR373W	NUD1		YJL172W	CPS1		YFR035C	YFR035C
YOR373W	NUD1	YHR152W	SPO12									YDL220C	CDC13		YBR212W	NGR1		YCR075C	ERS1		YOL126C	MDH2
YDL160C	DHH1	YPR138C	MEP3												YNL106C	INP52		YOL154W	ZPS1		YIL155C	GUT2
YDL220C	CDC13	YGL116W	CDC20												YOR060C	YOR060C		YDR009W	GAL3		YLR142W	PUT1
YLR079W	SIC1	YGL168W	HUR1												YDR247W	VHS1		YJL066C	MPM1		YGL059W	PKP2
YOR115C	TRS33	YOR115C	TRS33												YJL073W	JEM1		YMR094W	CTF13		YNL078W	NIS1
YGL194C	HOS2	YGL136C	MRM2												YCL008C	STP22		YIL122W	POG1		YBR152W	SPP381
YDL220C	CDC13	YNL254C	RTC4												YDR531W	CAB1		YOR009W	TIR4		YBL066C	SEF1
YPL032C	SVL3	YDL183C	YDL183C												YOR066W	MSA1		YML003W	YML003W		YIR032C	DAL3
YJL056C	ZAP1	YOR001W	RRP6												YNL227C	JJJ1		YNL145W	MFA2		YJR148W	BAT2
YNL016W	PUB1	YHR089C	GAR1												YGR097W	ASK10		YPL192C	PRM3		YHR137W	ARO9
YJR010C-A	SPC1	YLR004C	THI73												YMR269W	TMA23		YPR183W	DPM1		YOL014W	YOL014W
YDR501W	PLM2	YPR138C	MEP3												YBR255W	MTC4		YNL128W	TEP1		YPL119C	DBP1
YMR269W	TMA23	YGL136C	MRM2												YLR116W	MSL5		YDR409W	SIZ1		YBL102W	SFT2
YGR260W	TNA1	YPL019C	VTC3												YKL027W	YKL027W		YGR023W	MTL1
YGR108W	CLB1	YLR079W	SIC1												YER106W	MAM1		YJR047C	ANB1
YLR079W	SIC1	YGR108W	CLB1												YPL049C	DIG1		YLR343W	GAS2
YLR079W	SIC1	YBR158W	AMN1												YER153C	PET122		YER033C	ZRG8
YDL220C	CDC13	YMR127C	SAS2												YNR030W	ALG12		YFL056C	AAD6
YGL194C	HOS2	YHL020C	OPI1												YJR117W	STE24		YGR108W	CLB1
YBL009W	ALK2	YAL048C	GEM1												YGR230W	BNS1		YGL184C	STR3
YBL102W	SFT2	YBL102W	SFT2												YDL140C	RPO21		YGL125W	MET13
YOR001W	RRP6	YLR079W	SIC1												YLR420W	URA4		YKL045W	PRI2
YER016W	BIM1	YNL016W	PUB1												YNR067C	DSE4		YBR019C	GAL10
YDR318W	MCM21	YDR318W	MCM21												YOR178C	GAC1		YEL057C	YEL057C
YJR010C-A	SPC1	YHL003C	LAG1												YPL085W	SEC16		YCL014W	BUD3
YDL160C	DHH1	YLR438C-A	LSM3												YBR135W	CKS1		YNL190W	YNL190W
YLR438C-A	LSM3	YDL160C	DHH1												YLR234W	TOP3		YGL018C	JAC1
YDL160C	DHH1	YBL024W	NCL1												YOR109W	INP53		YLR348C	DIC1
YML119W	YML119W	YIR023W	DAL81												YJL134W	LCB3		YDL179W	PCL9
YDL220C	CDC13	YER016W	BIM1												YNL280C	ERG24		YEL024W	RIP1
YHR041C	SRB2	YLR113W	HOG1												YJL139C	YUR1		YGL166W	CUP2
YLR113W	HOG1	YHR041C	SRB2												YNL254C	RTC4		YMR274C	RCE1
YGL116W	CDC20	YLR079W	SIC1												YLR094C	GIS3		YGL256W	ADH4
YBL102W	SFT2	YPR058W	YMC1												YJL213W	YJL213W		YPL021W	ECM23
YDL220C	CDC13	YGL029W	CGR1												YFR037C	RSC8		YKL043W	PHD1
YDL220C	CDC13	YER089C	PTC2												YFL008W	SMC1		YJR025C	BNA1
YBL075C	SSA3	YOR264W	DSE3												YIL123W	SIM1		YMR319C	FET4
YHR041C	SRB2	YGL215W	CLG1												YDR318W	MCM21		YIL165C	YIL165C
YOR264W	DSE3	YBL075C	SSA3												YIL135C	VHS2		YMR109W	MYO5
YER016W	BIM1	YNL078W	NIS1												YGL235W	YGL235W		YOR188W	MSB1
YDL220C	CDC13	YLR453C	RIF2												YKL204W	EAP1		YPL056C	LCL1
YDR481C	PHO8	YDR481C	PHO8												YBL098W	BNA4		YDR179W-A	YDR179W-A
YLR113W	HOG1	YDL160C	DHH1												YHR205W	SCH9		YMR238W	DFG5
YJL104W	PAM16	YJL104W	PAM16												YIL027C	KRE27		YEL007W	YEL007W
YDL220C	CDC13	YJL134W	LCB3												YAR066W	YAR066W		YFR012W	YFR012W
YIR001C	SGN1	YGL029W	CGR1												YOR140W	SFL1		YOR348C	PUT4
YBR024W	SCO2	YHR041C	SRB2												YNL129W	NRK1		YKR077W	MSA2
YLR079W	SIC1	YMR269W	TMA23												YDR411C	DFM1		YDL173W	PAR32
YMR269W	TMA23	YLR079W	SIC1												YPL032C	SVL3		YPL200W	CSM4
YJR010C-A	SPC1	YDR297W	SUR2												YER016W	BIM1		YOR052C	YOR052C
YOR001W	RRP6	YOR001W	RRP6												YDL174C	DLD1		YFL041W	FET5
YGL059W	PKP2	YNL186W	UBP10												YCR067C	SED4		YHR023W	MYO1
YER016W	BIM1	YLR079W	SIC1												YBR214W	SDS24		YKL129C	MYO3
YDL220C	CDC13	YLR234W	TOP3												YPR138C	MEP3		YKL055C	OAR1
YHR205W	SCH9	YHL003C	LAG1												YJL130C	URA2		YJL083W	TAX4
YKL166C	TPK3	YHL020C	OPI1												YPL204W	HRR25		YDR501W	PLM2
YJR053W	BFA1	YOR373W	NUD1												YIL049W	DFG10		YPR058W	YMC1
YLR113W	HOG1	YJL056C	ZAP1												YER089C	PTC2		YMR206W	YMR206W
YER016W	BIM1	YDR146C	SWI5												YBL009W	ALK2		YBL061C	SKT5
YGR130C	YGR130C	YMR076C	PDS5												YBR158W	AMN1		YLL055W	YCT1
YER016W	BIM1	YJR092W	BUD4												YAL040C	CLN3		YNL142W	MEP2
YDL220C	CDC13	YJR053W	BFA1												YNL251C	NRD1		YDR481C	PHO8
YBR135W	CKS1	YLR079W	SIC1												YKL098W	MTC2		YOL123W	HRP1
YGL068W	MNP1	YGL068W	MNP1												YMR037C	MSN2		YJR130C	STR2
YLR079W	SIC1	YBR135W	CKS1												YLR437C	DIF1		YPL165C	SET6
YOR001W	RRP6	YML119W	YML119W												YIL160C	POT1		YHR025W	THR1
YLR113W	HOG1	YIR001C	SGN1												YMR190C	SGS1		YPL141C	FRK1
YAL020C	ATS1	YDR146C	SWI5												YNL072W	RNH201		YHR033W	YHR033W
YDL220C	CDC13	YNL227C	JJJ1												YAL058W	CNE1		YGR156W	PTI1
YHR205W	SCH9	YLR113W	HOG1												YCR061W	YCR061W		YLR206W	ENT2
YGL116W	CDC20	YOR001W	RRP6												YJR010C-A	SPC1		YPR042C	PUF2
YNL227C	JJJ1	YLR378C	SEC61												YDR099W	BMH2		YPL089C	RLM1
YPR138C	MEP3	YPR138C	MEP3												YBR183W	YPC1		YJR091C	JSN1
YDR488C	PAC11	YAL048C	GEM1												YLR131C	ACE2		YML052W	SUR7
YLR113W	HOG1	YLR079W	SIC1												YBL081W	YBL081W		YBR142W	MAK5
YLR079W	SIC1	YLR113W	HOG1												YMR244C-A	YMR244C-A		YKR013W	PRY2
YLR113W	HOG1	YLR079W	SIC1												YLR138W	NHA1		YOR264W	DSE3
YPL019C	VTC3	YPL019C	VTC3												YKL216W	URA1		YFR005C	SAD1
YGR260W	TNA1	YDR297W	SUR2												YBR094W	PBY1		YPL219W	PCL8
YGL059W	PKP2	YBR142W	MAK5												YDR034C	LYS14		YGR059W	SPR3
YER016W	BIM1	YDR318W	MCM21												YJR094C	IME1		YOL023W	IFM1
YDR318W	MCM21	YER016W	BIM1												YPL015C	HST2		YPL130W	SPO19
YDL160C	DHH1	YDL048C	STP4												YBL024W	NCL1		YOL030W	GAS5
YDL220C	CDC13	YKL113C	RAD27												YJL186W	MNN5		YMR311C	GLC8
YGL116W	CDC20	YGL116W	CDC20												YJL056C	ZAP1		YBR067C	TIP1
YDL220C	CDC13	YOL059W	GPD2												YDR293C	SSD1		YNL073W	MSK1
YHR152W	SPO12	YGR230W	BNS1												YML119W	YML119W		YJR079W	YJR079W
YGR230W	BNS1	YHR152W	SPO12												YLR242C	ARV1		YOR181W	LAS17
YGL116W	CDC20	YHR152W	SPO12												YFR023W	PES4		YHR216W	IMD2
YLR438C-A	LSM3	YOR001W	RRP6												YML019W	OST6		YLR273C	PIG1
YBL024W	NCL1	YOR001W	RRP6												YJR078W	BNA2		YKL175W	ZRT3
YBR135W	CKS1	YDR318W	MCM21												YLR056W	ERG3		YHL003C	LAG1
YBL009W	ALK2	YDL183C	YDL183C												YOR018W	ROD1		YDL223C	HBT1
YHL028W	WSC4	YAL048C	GEM1												YCL044C	MGR1		YMR291W	YMR291W
YOR001W	RRP6	YGL194C	HOS2												YDL183C	YDL183C		YMR243C	ZRC1
YLR079W	SIC1	YJR053W	BFA1												YNL288W	CAF40		YDL195W	SEC31
YLR401C	DUS3	YOR001W	RRP6												YLR337C	VRP1		YKR061W	KTR2
YDL220C	CDC13	YBR093C	PHO5												YGL029W	CGR1		YPR030W	CSR2
YBL009W	ALK2	YPR058W	YMC1												YNR019W	ARE2		YKL033W-A	YKL033W-A
YMR127C	SAS2	YML119W	YML119W												YDR512C	EMI1		YPL121C	MEI5
YNL145W	MFA2	YAL048C	GEM1												YFL031W	HAC1		YGL120C	PRP43
YJR053W	BFA1	YDR146C	SWI5												YJL210W	PEX2		YMR062C	ARG7
YDL220C	CDC13	YNL280C	ERG24												YIL055C	YIL055C		YJL078C	PRY3
YLR453C	RIF2	YBL102W	SFT2												YBL075C	SSA3		YKL104C	GFA1
YNL227C	JJJ1	YLR079W	SIC1												YFL028C	CAF16		YMR133W	REC114
YGR108W	CLB1	YBR135W	CKS1												YKL073W	LHS1		YEL017C-A	PMP2
YBR135W	CKS1	YGR108W	CLB1												YGL178W	MPT5		YGR126W	YGR126W
YGR109C	CLB6	YLR079W	SIC1												YNL311C	SKP2		YBR047W	FMP23
YLR079W	SIC1	YGR109C	CLB6												YGL033W	HOP2		YOR008C-A	YOR008C-A
YHR089C	GAR1	YHR089C	GAR1												YPR121W	THI22		YKL165C	MCD4
YOL156W	HXT11	YIL160C	POT1												YBR108W	AIM3		YOL110W	SHR5
YHR089C	GAR1	YNL186W	UBP10												YDL129W	YDL129W		YER014C-A	BUD25
YNL186W	UBP10	YNL186W	UBP10												YPL190C	NAB3		YDL160C	DHH1
YHR205W	SCH9	YOL059W	GPD2												YAL021C	CCR4		YMR182C	RGM1
YDR488C	PAC11	YJL078C	PRY3												YDL222C	FMP45		YDR281C	PHM6
YGL059W	PKP2	YKL166C	TPK3												YIR006C	PAN1		YNL231C	PDR16
YGL120C	PRP43	YGR130C	YGR130C												YGL136C	MRM2		YKR053C	YSR3
YKL113C	RAD27	YLR079W	SIC1												YPR192W	AQY1		YOR204W	DED1
YLR079W	SIC1	YKL113C	RAD27												YLR453C	RIF2		YMR304W	UBP15
YMR127C	SAS2	YMR127C	SAS2												YNL016W	PUB1		YOR354C	MSC6
YDL179W	PCL9	YER089C	PTC2												YGL194C	HOS2		YDL110C	TMA17
YER016W	BIM1	YML052W	SUR7												YDR146C	SWI5		YOR176W	HEM15
YLR113W	HOG1	YBR158W	AMN1												YMR127C	SAS2		YLR120C	YPS1
YDL220C	CDC13	YGL256W	ADH4												YAL020C	ATS1		YFL010W-A	AUA1
YHR089C	GAR1	YLR196W	PWP1												YBR093C	PHO5		YLR204W	QRI5
YGL215W	CLG1	YBL075C	SSA3												YLR113W	HOG1		YGR109C	CLB6
YNL186W	UBP10	YBL024W	NCL1															YAL053W	FLC2
YGL116W	CDC20	YGL029W	CGR1															YGR065C	VHT1
YBR024W	SCO2	YBR147W	RTC2															YMR219W	ESC1
YNL186W	UBP10	YLR196W	PWP1															YDR425W	SNX41
YDL160C	DHH1	YNL145W	MFA2															YNL139C	THO2
YJR053W	BFA1	YGL168W	HUR1
YIL027C	KRE27	YIL027C	KRE27
YHR089C	GAR1	YMR269W	TMA23
YLR438C-A	LSM3	YLR438C-A	LSM3
YGR225W	AMA1	YGR108W	CLB1
YFR021W	ATG18	YJR025C	BNA1
YGL194C	HOS2	YLR438C-A	LSM3
YDL220C	CDC13	YIL160C	POT1
YJL056C	ZAP1	YIL119C	RPI1
YLR196W	PWP1	YLR196W	PWP1
YJR025C	BNA1	YGR260W	TNA1
YGR260W	TNA1	YJR025C	BNA1
YBR094W	PBY1	YOR001W	RRP6
YBR158W	AMN1	YJR053W	BFA1
YLR438C-A	LSM3	YGL029W	CGR1
YBL035C	POL12	YGL168W	HUR1
YBL009W	ALK2	YLR196W	PWP1
YBL102W	SFT2	YHL026C	YHL026C
YBL061C	SKT5	YOL014W	YOL014W
YGL168W	HUR1	YKL113C	RAD27
YKL113C	RAD27	YGL168W	HUR1
YGR260W	TNA1	YFL041W	FET5
YOR001W	RRP6	YFR037C	RSC8
YER016W	BIM1	YER016W	BIM1
YKL166C	TPK3	YDL179W	PCL9
YGL059W	PKP2	YBR157C	ICS2
YOR177C	MPC54	YOR373W	NUD1
YGR225W	AMA1	YGL116W	CDC20
YGL116W	CDC20	YGR225W	AMA1
YML119W	YML119W	YJR053W	BFA1
YBL075C	SSA3	YDR281C	PHM6
YPL032C	SVL3	YDL173W	PAR32
YER016W	BIM1	YBR135W	CKS1
YGL194C	HOS2	YLR113W	HOG1
YJL139C	YUR1	YNL016W	PUB1
YLR113W	HOG1	YGL194C	HOS2
YNL016W	PUB1	YJL139C	YUR1
YER089C	PTC2	YGL029W	CGR1
YBR135W	CKS1	YBR135W	CKS1
YBL061C	SKT5	YPL274W	SAM3
YPL274W	SAM3	YBL061C	SKT5
YLR378C	SEC61	YFR023W	PES4
YPL274W	SAM3	YDR297W	SUR2
YOR009W	TIR4	YGL235W	YGL235W
YPR124W	CTR1	YDL183C	YDL183C
YER016W	BIM1	YLR204W	QRI5
YLR113W	HOG1	YBR135W	CKS1
YMR190C	SGS1	YHR041C	SRB2
YGL116W	CDC20	YKL113C	RAD27
YER089C	PTC2	YLR113W	HOG1
YER016W	BIM1	YGL215W	CLG1
YDR318W	MCM21	YPL018W	CTF19
YPL018W	CTF19	YDR318W	MCM21
YNL227C	JJJ1	YIL027C	KRE27
YBR094W	PBY1	YMR269W	TMA23
YDL220C	CDC13	YKL051W	SFK1
YGR002C	SWC4	YHL020C	OPI1
YHL003C	LAG1	YJL134W	LCB3
YIL031W	ULP2	YHL020C	OPI1
YMR190C	SGS1	YNL016W	PUB1
YLR113W	HOG1	YLR113W	HOG1
YER016W	BIM1	YJR053W	BFA1
YJR053W	BFA1	YER016W	BIM1
YGL194C	HOS2	YFR037C	RSC8
YBL098W	BNA4	YGR260W	TNA1
YGR260W	TNA1	YBL098W	BNA4
YBL102W	SFT2	YFL041W	FET5
YJL106W	IME2	YOR009W	TIR4
YDR501W	PLM2	YKL051W	SFK1
YIL031W	ULP2	YPL119C	DBP1
YGR059W	SPR3	YKL164C	PIR1
YKL164C	PIR1	YGR059W	SPR3
YDL220C	CDC13	YIL031W	ULP2
YKL166C	TPK3	YBR142W	MAK5
YDL220C	CDC13	YMR190C	SGS1
YMR190C	SGS1	YDL220C	CDC13
YHR041C	SRB2	YPL135W	ISU1
YKL033W-A	YKL033W-A	YOL047C	YOL047C
YGL120C	PRP43	YHR089C	GAR1
YNL231C	PDR16	YNL231C	PDR16
YHR089C	GAR1	YGL171W	ROK1
YKL166C	TPK3	YBR135W	CKS1
YLR183C	TOS4	YDR213W	UPC2
YNL186W	UBP10	YGL120C	PRP43
YER016W	BIM1	YNL072W	RNH201
YKL166C	TPK3	YER089C	PTC2
YNL136W	EAF7	YAL048C	GEM1
YKL113C	RAD27	YGL194C	HOS2
YDL220C	CDC13	YNL311C	SKP2
YMR190C	SGS1	YPR183W	DPM1
YBL009W	ALK2	YNL072W	RNH201
YJL106W	IME2	YDR411C	DFM1
YGR130C	YGR130C	YKL051W	SFK1
YLR438C-A	LSM3	YDR488C	PAC11
YGR109C	CLB6	YBR135W	CKS1
YER016W	BIM1	YBL035C	POL12
YJL106W	IME2	YDL220C	CDC13
YLR142W	PUT1	YEL024W	RIP1
YKL166C	TPK3	YLR113W	HOG1
YKL113C	RAD27	YER016W	BIM1
YOL091W	SPO21	YOR373W	NUD1
YOR373W	NUD1	YOL091W	SPO21
YNL136W	EAF7	YHL020C	OPI1
YHL020C	OPI1	YNL136W	EAF7
YGL215W	CLG1	YGL215W	CLG1
YDL220C	CDC13	YBR255W	MTC4
YBR142W	MAK5	YHR216W	IMD2
YGL120C	PRP43	YMR269W	TMA23
YER016W	BIM1	YDR488C	PAC11
YDR488C	PAC11	YER016W	BIM1
YBR094W	PBY1	YLR234W	TOP3
YDR213W	UPC2	YKL027W	YKL027W
YIL027C	KRE27	YBR067C	TIP1
YBR067C	TIP1	YIL027C	KRE27
YDR297W	SUR2	YJL134W	LCB3
YJL134W	LCB3	YDR297W	SUR2
YMR190C	SGS1	YHR205W	SCH9
YBR094W	PBY1	YBR094W	PBY1
YMR037C	MSN2	YHR205W	SCH9
YHR041C	SRB2	YPL016W	SWI1
YGR002C	SWC4	YIR023W	DAL81
YBL035C	POL12	YKL045W	PRI2
YKL045W	PRI2	YBL035C	POL12
YKL113C	RAD27	YLR113W	HOG1
YLR113W	HOG1	YKL113C	RAD27
YDR146C	SWI5	YGR002C	SWC4
YJL106W	IME2	YGR130C	YGR130C
YKL166C	TPK3	YKL166C	TPK3
YNL145W	MFA2	YLR438C-A	LSM3
YDL220C	CDC13	YDR099W	BMH2
YKL166C	TPK3	YNL227C	JJJ1
YPL032C	SVL3	YJL106W	IME2
YNL016W	PUB1	YPL016W	SWI1
YJR092W	BUD4	YCL014W	BUD3
YGL194C	HOS2	YGL256W	ADH4
YJL106W	IME2	YLR079W	SIC1
YJL106W	IME2	YLR079W	SIC1
YDL160C	DHH1	YDR099W	BMH2
YFR037C	RSC8	YFR037C	RSC8
YKL113C	RAD27	YLR234W	TOP3
YKL166C	TPK3	YHR033W	YHR033W
YGR230W	BNS1	YKL073W	LHS1
YER016W	BIM1	YPL018W	CTF19
YPL018W	CTF19	YER016W	BIM1
YNL145W	MFA2	YGL029W	CGR1
YIR023W	DAL81	YBR290W	BSD2
YBR024W	SCO2	YBR024W	SCO2
YFL031W	HAC1	YJR010C-A	SPC1
YGR002C	SWC4	YGL168W	HUR1
YHR216W	IMD2	YDR297W	SUR2
YGR109C	CLB6	YDR213W	UPC2
YDL220C	CDC13	YDR512C	EMI1
YFL031W	HAC1	YHL020C	OPI1
YHL020C	OPI1	YFL031W	HAC1
YJR053W	BFA1	YDR488C	PAC11
YLR378C	SEC61	YDR512C	EMI1
YDR146C	SWI5	YNL136W	EAF7
YBL009W	ALK2	YLR343W	GAS2
YNR019W	ARE2	YBR158W	AMN1
YHR023W	MYO1	YPL242C	IQG1
YPL242C	IQG1	YHR023W	MYO1
YHR023W	MYO1	YPL242C	IQG1
YMR076C	PDS5	YPL018W	CTF19
YPL018W	CTF19	YMR076C	PDS5
YKL113C	RAD27	YNL072W	RNH201
YLR378C	SEC61	YFL031W	HAC1
YMR243C	ZRC1	YOR237W	HES1
YOR237W	HES1	YMR243C	ZRC1
YKL073W	LHS1	YIL027C	KRE27
YIL027C	KRE27	YKL073W	LHS1
YKL166C	TPK3	YNL280C	ERG24
YOL101C	IZH4	YKR053C	YSR3
YKR053C	YSR3	YOL101C	IZH4
YBL035C	POL12	YKL113C	RAD27
YKL051W	SFK1	YPR138C	MEP3
YOR267C	HRK1	YDR146C	SWI5
YJR053W	BFA1	YMR319C	FET4
YKL166C	TPK3	YMR319C	FET4
YDL220C	CDC13	YBR036C	CSG2
YGL168W	HUR1	YBR290W	BSD2
YJL106W	IME2	YGR108W	CLB1
YPL018W	CTF19	YLR234W	TOP3
YBL061C	SKT5	YHL028W	WSC4
YHL028W	WSC4	YBL061C	SKT5
YJL106W	IME2	YPR058W	YMC1
YJL056C	ZAP1	YFL031W	HAC1
YDL160C	DHH1	YJL130C	URA2
YHR152W	SPO12	YER106W	MAM1
YPR124W	CTR1	YBR024W	SCO2
YDL160C	DHH1	YOL126C	MDH2
YDR146C	SWI5	YLR131C	ACE2
YLR131C	ACE2	YDR146C	SWI5
YGL116W	CDC20	YGR002C	SWC4
YGR002C	SWC4	YGL116W	CDC20
YIR001C	SGN1	YGR250C	YGR250C
YGR250C	YGR250C	YIR001C	SGN1
YGL059W	PKP2	YDR099W	BMH2
YNL259C	ATX1	YBR147W	RTC2
YLR131C	ACE2	YJR092W	BUD4
YDL160C	DHH1	YLR121C	YPS3
YLR378C	SEC61	YKL216W	URA1
YER089C	PTC2	YKL073W	LHS1
YKL073W	LHS1	YER089C	PTC2
YGL120C	PRP43	YGL120C	PRP43
YPL219W	PCL8	YBL075C	SSA3
YBL042C	FUI1	YGR130C	YGR130C
YDL220C	CDC13	YJR078W	BNA2
YAR071W	PHO11	YBR093C	PHO5
YBL009W	ALK2	YFR023W	PES4
YOR001W	RRP6	YNL136W	EAF7
YNL136W	EAF7	YOR001W	RRP6
YJR148W	BAT2	YLR142W	PUT1
YNL259C	ATX1	YGL168W	HUR1
YBR036C	CSG2	YHR205W	SCH9
YDL160C	DHH1	YJR148W	BAT2
YNL280C	ERG24	YNL280C	ERG24
YJR078W	BNA2	YGR260W	TNA1
YGR260W	TNA1	YJR078W	BNA2
YGR225W	AMA1	YHR184W	SSP1
YOL156W	HXT11	YMR062C	ARG7
YMR190C	SGS1	YLR438C-A	LSM3
YGL116W	CDC20	YNL136W	EAF7
YNL136W	EAF7	YGL116W	CDC20
YIR001C	SGN1	YKR053C	YSR3
YKR053C	YSR3	YIR001C	SGN1
YMR190C	SGS1	YLR196W	PWP1
YJL106W	IME2	YNL186W	UBP10
YGR002C	SWC4	YER016W	BIM1
YPR124W	CTR1	YPR124W	CTR1
YBR290W	BSD2	YLR004C	THI73
YIL031W	ULP2	YBR142W	MAK5
YGR002C	SWC4	YAL020C	ATS1
YGL194C	HOS2	YJL106W	IME2
YPL020C	ULP1	YGL194C	HOS2
YMR190C	SGS1	YBR142W	MAK5
YGL059W	PKP2	YDR042C	YDR042C
YDL160C	DHH1	YCL042W	YCL042W
YIL031W	ULP2	YBR135W	CKS1
YMR076C	PDS5	YIL031W	ULP2
YMR190C	SGS1	YMR076C	PDS5
YGL194C	HOS2	YNL136W	EAF7
YNL136W	EAF7	YGL194C	HOS2
YNL186W	UBP10	YDR099W	BMH2
YKL045W	PRI2	YMR190C	SGS1
YOR001W	RRP6	YFL031W	HAC1
YMR319C	FET4	YFL041W	FET5
YLR453C	RIF2	YMR190C	SGS1
YLR113W	HOG1	YMR037C	MSN2
YGR250C	YGR250C	YJL088W	ARG3
YLR131C	ACE2	YNL254C	RTC4
YLR113W	HOG1	YMR037C	MSN2
YPL020C	ULP1	YBR135W	CKS1
YER016W	BIM1	YNL136W	EAF7
YNL136W	EAF7	YER016W	BIM1
YMR127C	SAS2	YDR099W	BMH2
YNL136W	EAF7	YBL009W	ALK2
YNL139C	THO2	YLR453C	RIF2
YJR025C	BNA1	YJR025C	BNA1
YPL141C	FRK1	YLR196W	PWP1
YOR267C	HRK1	YLR196W	PWP1
YMR190C	SGS1	YLR234W	TOP3
YLR234W	TOP3	YMR190C	SGS1
YMR190C	SGS1	YLR234W	TOP3
YLR234W	TOP3	YMR190C	SGS1
YER089C	PTC2	YNL136W	EAF7
YNL136W	EAF7	YER089C	PTC2
YGR065C	VHT1	YGR130C	YGR130C
YLR378C	SEC61	YPL187W	MF(ALPHA)1
YOL091W	SPO21	YMR076C	PDS5
YBR256C	RIB5	YOL119C	MCH4
YOL143C	RIB4	YOL143C	RIB4
YMR190C	SGS1	YBR094W	PBY1
YBR094W	PBY1	YMR190C	SGS1
YBR016W	YBR016W	YGL120C	PRP43
YLR196W	PWP1	YHR023W	MYO1
YIL160C	POT1	YIL160C	POT1
YPL141C	FRK1	YBR142W	MAK5
YMR190C	SGS1	YBL061C	SKT5
YMR037C	MSN2	YKL166C	TPK3
YPL192C	PRM3	YPL192C	PRM3
YHR041C	SRB2	YDR293C	SSD1
YLR438C-A	LSM3	YDR512C	EMI1
YBR135W	CKS1	YDR099W	BMH2
YAL020C	ATS1	YPL121C	MEI5
YDR512C	EMI1	YBL024W	NCL1
YFR021W	ATG18	YFR029W	PTR3
YLR138W	NHA1	YLR113W	HOG1
YLR113W	HOG1	YLR138W	NHA1
YPL018W	CTF19	YHR184W	SSP1
YMR190C	SGS1	YNL072W	RNH201
YPL049C	DIG1	YDR501W	PLM2
YFL041W	FET5	YFL041W	FET5
YFL031W	HAC1	YIL027C	KRE27
YIL027C	KRE27	YFL031W	HAC1
YDR293C	SSD1	YNL016W	PUB1
YHR205W	SCH9	YMR182C	RGM1
YDR488C	PAC11	YLR040C	YLR040C
YGR002C	SWC4	YKL113C	RAD27
YBL035C	POL12	YMR190C	SGS1
YNL186W	UBP10	YJL130C	URA2
YGL194C	HOS2	YFL031W	HAC1
YFL031W	HAC1	YGL194C	HOS2
YBR290W	BSD2	YDR297W	SUR2
YMR190C	SGS1	YKL113C	RAD27
YKL113C	RAD27	YMR190C	SGS1
YDR297W	SUR2	YBR255W	MTC4
YBR255W	MTC4	YDR297W	SUR2
YER016W	BIM1	YKR061W	KTR2
YDR009W	GAL3	YGL194C	HOS2
YGL194C	HOS2	YDR009W	GAL3
YKR053C	YSR3	YML052W	SUR7
YDR293C	SSD1	YPL119C	DBP1
YLR378C	SEC61	YGR161C	RTS3
YDR009W	GAL3	YMR269W	TMA23
YGR244C	LSC2	YKL073W	LHS1
YJL106W	IME2	YDR213W	UPC2
YDR318W	MCM21	YMR094W	CTF13
YIL031W	ULP2	YGL171W	ROK1
YDL160C	DHH1	YDR293C	SSD1
YMR190C	SGS1	YGL120C	PRP43
YIL119C	RPI1	YGR059W	SPR3
YHR152W	SPO12	YJR148W	BAT2
YGL178W	MPT5	YNL016W	PUB1
YBR093C	PHO5	YJL066C	MPM1
YPL020C	ULP1	YKL113C	RAD27
YKL113C	RAD27	YPL020C	ULP1
YDR293C	SSD1	YDR501W	PLM2
YMR238W	DFG5	YMR238W	DFG5
YDR380W	ARO10	YIL027C	KRE27
YDL220C	CDC13	YIL101C	XBP1
YOR267C	HRK1	YKL166C	TPK3
YDL220C	CDC13	YIL055C	YIL055C
YHR184W	SSP1	YHR184W	SSP1
YER016W	BIM1	YOR052C	YOR052C
YBR036C	CSG2	YHL003C	LAG1
YDL220C	CDC13	YDL222C	FMP45
YAL020C	ATS1	YBR036C	CSG2
YGL178W	MPT5	YDL160C	DHH1
YDL160C	DHH1	YGL178W	MPT5
YDR044W	HEM13	YBL075C	SSA3
YHR137W	ARO9	YHR137W	ARO9
YOR181W	LAS17	YGR130C	YGR130C
YJL106W	IME2	YLL055W	YCT1
YOR177C	MPC54	YOR177C	MPC54
YMR037C	MSN2	YIL119C	RPI1
YGR161C	RTS3	YLR079W	SIC1
YLR079W	SIC1	YGR161C	RTS3
YNL020C	ARK1	YGR130C	YGR130C
YMR238W	DFG5	YJL139C	YUR1
YGL059W	PKP2	YFR017C	YFR017C
YAL053W	FLC2	YDR501W	PLM2
YDR247W	VHS1	YDL220C	CDC13
YBR108W	AIM3	YHR041C	SRB2
YOL132W	GAS4	YMR274C	RCE1
YBL061C	SKT5	YDR512C	EMI1
YDR512C	EMI1	YBL061C	SKT5
YPL192C	PRM3	YGL235W	YGL235W
YKL166C	TPK3	YGL184C	STR3
YGL059W	PKP2	YDR425W	SNX41
YDL220C	CDC13	YLR337C	VRP1
YDR293C	SSD1	YKL033W-A	YKL033W-A
YKL033W-A	YKL033W-A	YDR293C	SSD1
YLR378C	SEC61	YLR337C	VRP1
YIR023W	DAL81	YJL045W	YJL045W
YBR036C	CSG2	YJL134W	LCB3
YJL134W	LCB3	YBR036C	CSG2
YGL059W	PKP2	YOR113W	AZF1
YCL044C	MGR1	YHL020C	OPI1
YJL056C	ZAP1	YMR136W	GAT2
YDL222C	FMP45	YGR130C	YGR130C
YBR016W	YBR016W	YBR016W	YBR016W
YDL222C	FMP45	YIR001C	SGN1
YIR001C	SGN1	YDL222C	FMP45
YDL222C	FMP45	YPL032C	SVL3
YGR130C	YGR130C	YLR206W	ENT2
YGL059W	PKP2	YDR293C	SSD1
YDL160C	DHH1	YGR189C	CRH1
YNL020C	ARK1	YDR179W-A	YDR179W-A
YPL018W	CTF19	YOL091W	SPO21
YDR297W	SUR2	YBL042C	FUI1
YAL048C	GEM1	YER153C	PET122
YGL120C	PRP43	YPL016W	SWI1
YJL134W	LCB3	YKR053C	YSR3
YBR036C	CSG2	YDR297W	SUR2
YPL018W	CTF19	YNL136W	EAF7
YKR053C	YSR3	YJL134W	LCB3
YDR297W	SUR2	YBR036C	CSG2
YJL100W	LSB6	YOR181W	LAS17
YNL227C	JJJ1	YBR036C	CSG2
YJL100W	LSB6	YOR181W	LAS17
YOR181W	LAS17	YJL100W	LSB6
YNL016W	PUB1	YMR133W	REC114
YLR113W	HOG1	YDL129W	YDL129W
YAL020C	ATS1	YPL149W	ATG5
YPL032C	SVL3	YMR070W	MOT3
YJR092W	BUD4	YKL043W	PHD1
YOR181W	LAS17	YBL075C	SSA3
YGL059W	PKP2	YDL223C	HBT1
YKL113C	RAD27	YBL042C	FUI1
YDL220C	CDC13	YER153C	PET122
YKL113C	RAD27	YBR036C	CSG2
YPL018W	CTF19	YPL121C	MEI5
YNL128W	TEP1	YJL066C	MPM1
YKL073W	LHS1	YPL020C	ULP1
YOR001W	RRP6	YDR293C	SSD1
YBL035C	POL12	YGR256W	GND2
YKL051W	SFK1	YKL051W	SFK1
YHR023W	MYO1	YPL018W	CTF19
YBL009W	ALK2	YOR178C	GAC1
YIL073C	SPO22	YHR153C	SPO16
YGR260W	TNA1	YGL051W	MST27
YHR216W	IMD2	YDR380W	ARO10
YBR214W	SDS24	YLR079W	SIC1
YEL024W	RIP1	YNL128W	TEP1
YOL091W	SPO21	YOR177C	MPC54
YOR177C	MPC54	YOL091W	SPO21
YPL149W	ATG5	YGL215W	CLG1
YPL141C	FRK1	YPL201C	YIG1
YJL153C	INO1	YJL153C	INO1
YKR053C	YSR3	YDR281C	PHM6
YBL009W	ALK2	YMR182C	RGM1
YLR113W	HOG1	YBR047W	FMP23
YKL033W-A	YKL033W-A	YFR035C	YFR035C
YOR329C	SCD5	YGL168W	HUR1
YFL031W	HAC1	YGL258W	VEL1
YIL031W	ULP2	YJL153C	INO1
YMR159C	ATG16	YFR021W	ATG18
YHR152W	SPO12	YDR171W	HSP42
YPL020C	ULP1	YGR059W	SPR3
YGR002C	SWC4	YGR002C	SWC4
YER016W	BIM1	YPR042C	PUF2
YFR021W	ATG18	YNR058W	BIO3
YMR190C	SGS1	YIL031W	ULP2
YBL098W	BNA4	YBR290W	BSD2
YHR152W	SPO12	YMR181C	YMR181C
YOL132W	GAS4	YPL274W	SAM3
YFL031W	HAC1	YIL160C	POT1
YMR190C	SGS1	YCL014W	BUD3
YOR177C	MPC54	YPL121C	MEI5
YHL020C	OPI1	YPL241C	CIN2
YIL031W	ULP2	YMR219W	ESC1
YMR238W	DFG5	YLR131C	ACE2
YDR009W	GAL3	YIL160C	POT1
YLR438C-A	LSM3	YDR293C	SSD1
YNL128W	TEP1	YDR099W	BMH2
YOR001W	RRP6	YMR070W	MOT3
YJR091C	JSN1	YMR269W	TMA23
YBL009W	ALK2	YPL089C	RLM1
YNL139C	THO2	YNL139C	THO2
YIL031W	ULP2	YPL020C	ULP1
YPL020C	ULP1	YIL031W	ULP2
YBL009W	ALK2	YOR113W	AZF1
YDR488C	PAC11	YFL010W-A	AUA1
YMR190C	SGS1	YPL020C	ULP1
YPL119C	DBP1	YNL073W	MSK1
YNL311C	SKP2	YNL311C	SKP2
YNL210W	MER1	YDR240C	SNU56
YDR240C	SNU56	YNL210W	MER1
YGR244C	LSC2	YBR036C	CSG2
YER016W	BIM1	YGR161C	RTS3
YIL027C	KRE27	YLR120C	YPS1
YLR120C	YPS1	YIL027C	KRE27
YPL020C	ULP1	YMR219W	ESC1
YBR214W	SDS24	YDR481C	PHO8
YHR205W	SCH9	YBR183W	YPC1
YNL136W	EAF7	YGR002C	SWC4
YGR002C	SWC4	YNL136W	EAF7
YNL136W	EAF7	YGR002C	SWC4
YGR002C	SWC4	YNL136W	EAF7
YOL023W	IFM1	YGL136C	MRM2
YDR293C	SSD1	YGL029W	CGR1
YLR113W	HOG1	YER033C	ZRG8
YJL106W	IME2	YJL106W	IME2
YOR267C	HRK1	YNR019W	ARE2
YLR378C	SEC61	YML019W	OST6
YLR378C	SEC61	YML019W	OST6
YFL031W	HAC1	YKL073W	LHS1
YKL073W	LHS1	YFL031W	HAC1
YNL136W	EAF7	YMR190C	SGS1
YJR053W	BFA1	YPR192W	AQY1
YER016W	BIM1	YJL045W	YJL045W
YPL020C	ULP1	YPL020C	ULP1
YDR293C	SSD1	YBR135W	CKS1
YOL059W	GPD2	YMR062C	ARG7
YBL009W	ALK2	YJL045W	YJL045W
YHR023W	MYO1	YGR059W	SPR3
YMR037C	MSN2	YNL136W	EAF7
YPL119C	DBP1	YOR201C	MRM1
YIL031W	ULP2	YNL036W	NCE103
YBR108W	AIM3	YPR138C	MEP3
YBR290W	BSD2	YBR255W	MTC4
YBR255W	MTC4	YBR290W	BSD2
YDL220C	CDC13	YLR242C	ARV1
YDR531W	CAB1	YHR041C	SRB2
YPL141C	FRK1	YMR190C	SGS1
YIL031W	ULP2	YDR099W	BMH2
YNL128W	TEP1	YMR244W	YMR244W
YKR061W	KTR2	YJL139C	YUR1
YHL020C	OPI1	YPR105C	COG4
YOL091W	SPO21	YOL091W	SPO21
YHR041C	SRB2	YJL213W	YJL213W
YJL213W	YJL213W	YHR041C	SRB2
YCL014W	BUD3	YDR099W	BMH2
YKL166C	TPK3	YFR017C	YFR017C
YDR247W	VHS1	YBL024W	NCL1
YDR099W	BMH2	YCL014W	BUD3
YNL016W	PUB1	YPL021W	ECM23
YJL139C	YUR1	YFL031W	HAC1
YPL135W	ISU1	YPL135W	ISU1
YKL166C	TPK3	YDR425W	SNX41
YPL020C	ULP1	YNL036W	NCE103
YBR214W	SDS24	YPL274W	SAM3
YGL194C	HOS2	YMR070W	MOT3
YPL274W	SAM3	YBR214W	SDS24
YGL059W	PKP2	YHR105W	YPT35
YOR071C	NRT1	YKL055C	OAR1
YKL166C	TPK3	YMR304W	UBP15
YKL015W	PUT3	YKL015W	PUT3
YKL129C	MYO3	YKL166C	TPK3
YLR113W	HOG1	YIL055C	YIL055C
YDL220C	CDC13	YKL098W	MTC2
YCR075C	ERS1	YNL078W	NIS1
YDL105W	NSE4	YBR108W	AIM3
YAL020C	ATS1	YDR247W	VHS1
YDR247W	VHS1	YAL020C	ATS1
YPL018W	CTF19	YMR094W	CTF13
YBL061C	SKT5	YDR293C	SSD1
YDR293C	SSD1	YBL061C	SKT5
YLR438C-A	LSM3	YBR108W	AIM3
YCL044C	MGR1	YGL194C	HOS2
YGL194C	HOS2	YCL044C	MGR1
YDR512C	EMI1	YMR037C	MSN2
YMR037C	MSN2	YDR512C	EMI1
YNR019W	ARE2	YBR036C	CSG2
YNL227C	JJJ1	YDR293C	SSD1
YOR204W	DED1	YAL048C	GEM1
YLR378C	SEC61	YAL058W	CNE1
YLR348C	DIC1	YEL024W	RIP1
YLR138W	NHA1	YLR138W	NHA1
YNL129W	NRK1	YER061C	CEM1
YLR113W	HOG1	YKL043W	PHD1
YNL036W	NCE103	YNL036W	NCE103
YGL215W	CLG1	YGL156W	AMS1
YER016W	BIM1	YCL044C	MGR1
YKL027W	YKL027W	YMR070W	MOT3
YEL024W	RIP1	YDR512C	EMI1
YDR318W	MCM21	YPL241C	CIN2
YOR348C	PUT4	YGR244C	LSC2
YER106W	MAM1	YER130C	YER130C
YLR138W	NHA1	YDR099W	BMH2
YGL168W	HUR1	YPL241C	CIN2
YOR354C	MSC6	YPR058W	YMC1
YPL241C	CIN2	YGL168W	HUR1
YPL020C	ULP1	YDR512C	EMI1
YJR091C	JSN1	YKL113C	RAD27
YGL051W	MST27	YLR004C	THI73
YDR461W	MFA1	YNL145W	MFA2
YMR280C	CAT8	YGR059W	SPR3
YLR131C	ACE2	YNL136W	EAF7
YNL145W	MFA2	YPR192W	AQY1
YDR099W	BMH2	YDR099W	BMH2
YKL113C	RAD27	YDR293C	SSD1
YDR293C	SSD1	YKL113C	RAD27
YBL061C	SKT5	YDL223C	HBT1
YOR204W	DED1	YPL119C	DBP1
YOR204W	DED1	YPL119C	DBP1
YBR214W	SDS24	YER089C	PTC2
YDL039C	PRM7	YKL166C	TPK3
YER089C	PTC2	YBR214W	SDS24
YER153C	PET122	YGL194C	HOS2
YGL194C	HOS2	YER153C	PET122
YNL016W	PUB1	YKL175W	ZRT3
YMR006C	PLB2	YIL160C	POT1
YDL220C	CDC13	YIL011W	TIR3
YDL160C	DHH1	YGL028C	SCW11
YLR131C	ACE2	YNL036W	NCE103
YDR293C	SSD1	YDR488C	PAC11
YKR053C	YSR3	YGL235W	YGL235W
YNL259C	ATX1	YNL259C	ATX1
YDL160C	DHH1	YOR204W	DED1
YDL160C	DHH1	YOR204W	DED1
YDL220C	CDC13	YML058W	SML1
YGL059W	PKP2	YGR257C	MTM1
YPR183W	DPM1	YOR204W	DED1
YDR171W	HSP42	YGL120C	PRP43
YGL120C	PRP43	YDR171W	HSP42
YOR001W	RRP6	YPL241C	CIN2
YNL142W	MEP2	YJL012C	VTC4
YGL215W	CLG1	YJL083W	TAX4
YPL020C	ULP1	YJL130C	URA2
YML120C	NDI1	YML120C	NDI1
YDR247W	VHS1	YBL061C	SKT5
YDR124W	YDR124W	YGL235W	YGL235W
YNL142W	MEP2	YPR138C	MEP3
YER016W	BIM1	YER014C-A	BUD25
YBR255W	MTC4	YBR036C	CSG2
YBL009W	ALK2	YML003W	YML003W
YBR038W	CHS2	YML120C	NDI1
YHR023W	MYO1	YHR023W	MYO1
YDL220C	CDC13	YIL135C	VHS2
YBL061C	SKT5	YLR337C	VRP1
YOL135C	MED7	YHR041C	SRB2
YOL135C	MED7	YHR041C	SRB2
YHR041C	SRB2	YOL135C	MED7
YDR297W	SUR2	YLR337C	VRP1
YHR023W	MYO1	YBR038W	CHS2
YPL016W	SWI1	YPL016W	SWI1
YLR079W	SIC1	YER061C	CEM1
YEL024W	RIP1	YKL216W	URA1
YDR425W	SNX41	YPL018W	CTF19
YPL018W	CTF19	YDR425W	SNX41
YKR053C	YSR3	YJL106W	IME2
YPL020C	ULP1	YKL216W	URA1
YML058W	SML1	YJL056C	ZAP1
YOR267C	HRK1	YFL031W	HAC1
YLR131C	ACE2	YLR131C	ACE2
YDL160C	DHH1	YNL327W	EGT2
YPL018W	CTF19	YMR304W	UBP15
YDL160C	DHH1	YLR390W-A	CCW14
YJR148W	BAT2	YEL024W	RIP1
YDR213W	UPC2	YMR070W	MOT3
YDR409W	SIZ1	YFR037C	RSC8
YKL055C	OAR1	YGL059W	PKP2
YGR225W	AMA1	YNL210W	MER1
YMR006C	PLB2	YIL155C	GUT2
YER016W	BIM1	YPL200W	CSM4
YDL220C	CDC13	YKL062W	MSN4
YHL016C	DUR3	YPR138C	MEP3
YBL066C	SEF1	YDR009W	GAL3
YDL160C	DHH1	YCR093W	CDC39
YCR093W	CDC39	YDL160C	DHH1
YCR093W	CDC39	YDL160C	DHH1
YDL160C	DHH1	YCR093W	CDC39
YER089C	PTC2	YPL165C	SET6
YPL165C	SET6	YER089C	PTC2
YKL166C	TPK3	YBR298C-A	YBR298C-A
YFR037C	RSC8	YBR108W	AIM3
YOR204W	DED1	YDR146C	SWI5
YPL032C	SVL3	YMR244C-A	YMR244C-A
YPL274W	SAM3	YIL114C	POR2
YLR131C	ACE2	YFL031W	HAC1
YFL031W	HAC1	YLR131C	ACE2
YPL085W	SEC16	YAL048C	GEM1
YBR108W	AIM3	YNL072W	RNH201
YNL072W	RNH201	YBR108W	AIM3
YGL166W	CUP2	YLR131C	ACE2
YGR065C	VHT1	YKL051W	SFK1
YHL003C	LAG1	YBR183W	YPC1
YBL075C	SSA3	YKL055C	OAR1
YKL055C	OAR1	YBL075C	SSA3
YFL008W	SMC1	YHL020C	OPI1
YJL034W	KAR2	YJR010C-A	SPC1
YJR010C-A	SPC1	YJL034W	KAR2
YDR409W	SIZ1	YOL059W	GPD2
YDL220C	CDC13	YNL106C	INP52
YLR343W	GAS2	YOL132W	GAS4
YDL160C	DHH1	YEL017C-A	PMP2
YLR131C	ACE2	YBR036C	CSG2
YHR023W	MYO1	YOL126C	MDH2
YNL197C	WHI3	YHR041C	SRB2
YER016W	BIM1	YIL165C	YIL165C
YHR152W	SPO12	YPR118W	MRI1
YFL041W	FET5	YPR030W	CSR2
YNL136W	EAF7	YDL129W	YDL129W
YGL194C	HOS2	YNL073W	MSK1
YNL197C	WHI3	YAL048C	GEM1
YFL031W	HAC1	YFL031W	HAC1
YER016W	BIM1	YPL241C	CIN2
YPL241C	CIN2	YER016W	BIM1
YMR190C	SGS1	YGR065C	VHT1
YLR291C	GCD7	YLR438C-A	LSM3
YNL197C	WHI3	YGL125W	MET13
YLR273C	PIG1	YOR178C	GAC1
YKL062W	MSN4	YHR205W	SCH9
YDR009W	GAL3	YDR009W	GAL3
YNL197C	WHI3	YNL016W	PUB1
YNL016W	PUB1	YNL197C	WHI3
YLR378C	SEC61	YJL034W	KAR2
YDL160C	DHH1	YDL014W	NOP1
YMR006C	PLB2	YJL153C	INO1
YER153C	PET122	YHR033W	YHR033W
YFR005C	SAD1	YBR135W	CKS1
YDL220C	CDC13	YIL123W	SIM1
YLR348C	DIC1	YKL216W	URA1
YDL222C	FMP45	YIL160C	POT1
YBR135W	CKS1	YPL241C	CIN2
YNL016W	PUB1	YGR097W	ASK10
YJR010C-A	SPC1	YJR117W	STE24
YDL160C	DHH1	YJL034W	KAR2
YGL035C	MIG1	YDR034C	LYS14
YGL059W	PKP2	YIL135C	VHS2
YDL160C	DHH1	YMR291W	YMR291W
YFL041W	FET5	YDL223C	HBT1
YIL031W	ULP2	YJR147W	HMS2
YDR247W	VHS1	YJR025C	BNA1
YJR025C	BNA1	YDR247W	VHS1
YDL220C	CDC13	YNL197C	WHI3
YKL062W	MSN4	YDR146C	SWI5
YKL166C	TPK3	YFL056C	AAD6
YDL160C	DHH1	YKL068W-A	YKL068W-A
YMR291W	YMR291W	YDR501W	PLM2
YJL153C	INO1	YML058W-A	HUG1
YPR183W	DPM1	YNR030W	ALG12
YNR030W	ALG12	YPR183W	DPM1
YGL116W	CDC20	YKL055C	OAR1
YPR156C	TPO3	YFL041W	FET5
YBR036C	CSG2	YBR036C	CSG2
YLR196W	PWP1	YOR176W	HEM15
YGR130C	YGR130C	YFL008W	SMC1
YGL035C	MIG1	YOR001W	RRP6
YNL197C	WHI3	YDL160C	DHH1
YKR046C	PET10	YPR183W	DPM1
YLR438C-A	LSM3	YOL023W	IFM1
YJR117W	STE24	YLR378C	SEC61
YLR378C	SEC61	YJR117W	STE24
YIR001C	SGN1	YDL014W	NOP1
YGL194C	HOS2	YOL023W	IFM1
YBL009W	ALK2	YPR118W	MRI1
YJL056C	ZAP1	YNR030W	ALG12
YNR030W	ALG12	YJL056C	ZAP1
YAL053W	FLC2	YMR238W	DFG5
YGL194C	HOS2	YPR105C	COG4
YGL059W	PKP2	YKL062W	MSN4
YLR420W	URA4	YBR036C	CSG2
YOL126C	MDH2	YOL126C	MDH2
YFL008W	SMC1	YLR079W	SIC1
YNL197C	WHI3	YJL056C	ZAP1
YFL041W	FET5	YLR337C	VRP1
YLR138W	NHA1	YMR062C	ARG7
YNL136W	EAF7	YOR178C	GAC1
YDR107C	TMN2	YMR070W	MOT3
YDL220C	CDC13	YKL204W	EAP1
YDR143C	SAN1	YDL220C	CDC13
YDL220C	CDC13	YDR143C	SAN1
YNL197C	WHI3	YKL164C	PIR1
YGR260W	TNA1	YJR117W	STE24
YDR143C	SAN1	YDL220C	CDC13
YPL019C	VTC3	YOR204W	DED1
YMR243C	ZRC1	YOR066W	MSA1
YOR066W	MSA1	YMR243C	ZRC1
YDL220C	CDC13	YBL016W	FUS3
YPL219W	PCL8	YOR178C	GAC1
YGR256W	GND2	YGR256W	GND2
YJL034W	KAR2	YIR023W	DAL81
YKL204W	EAP1	YDL160C	DHH1
YPL241C	CIN2	YJR053W	BFA1
YBR094W	PBY1	YNL073W	MSK1
YDR124W	YDR124W	YBR036C	CSG2
YNL197C	WHI3	YNR067C	DSE4
YDR380W	ARO10	YDR380W	ARO10
YNL251C	NRD1	YGL125W	MET13
YLR438C-A	LSM3	YER061C	CEM1
YNL197C	WHI3	YMR274C	RCE1
YJL045W	YJL045W	YNR019W	ARE2
YNR019W	ARE2	YJL045W	YJL045W
YDR293C	SSD1	YJL153C	INO1
YHR041C	SRB2	YKL032C	IXR1
YDL220C	CDC13	YLR056W	ERG3
YNL016W	PUB1	YNL251C	NRD1
YDR247W	VHS1	YOR177C	MPC54
YPL020C	ULP1	YFR029W	PTR3
YDR488C	PAC11	YNR058W	BIO3
YNR019W	ARE2	YNL020C	ARK1
YHR089C	GAR1	YOR204W	DED1
YHR041C	SRB2	YKL054C	DEF1
YBR212W	NGR1	YNL016W	PUB1
YBL009W	ALK2	YJL213W	YJL213W
YDL160C	DHH1	YNL288W	CAF40
YGR130C	YGR130C	YCL008C	STP22
YJL139C	YUR1	YAL053W	FLC2
YIL031W	ULP2	YDR293C	SSD1
YMR274C	RCE1	YJR117W	STE24
YLR242C	ARV1	YJL134W	LCB3
YJL134W	LCB3	YLR242C	ARV1
YJR117W	STE24	YMR274C	RCE1
YLR004C	THI73	YOR204W	DED1
YML131W	YML131W	YOL154W	ZPS1
YFL008W	SMC1	YDR318W	MCM21
YMR280C	CAT8	YMR280C	CAT8
YHL020C	OPI1	YKL032C	IXR1
YKL054C	DEF1	YNL016W	PUB1
YOL091W	SPO21	YDR425W	SNX41
YDL222C	FMP45	YKL051W	SFK1
YLR056W	ERG3	YPL242C	IQG1
YJR130C	STR2	YBR036C	CSG2
YPL141C	FRK1	YJR047C	ANB1
YNL197C	WHI3	YBR147W	RTC2
YNL145W	MFA2	YPL165C	SET6
YAL053W	FLC2	YKL051W	SFK1
YJL034W	KAR2	YGL168W	HUR1
YBR212W	NGR1	YDL160C	DHH1
YDL160C	DHH1	YBR212W	NGR1
YBR212W	NGR1	YDL160C	DHH1
YKL051W	SFK1	YPR156C	TPO3
YJL139C	YUR1	YLR337C	VRP1
YLR242C	ARV1	YBL061C	SKT5
YIR006C	PAN1	YOL101C	IZH4
YCR061W	YCR061W	YPR058W	YMC1
YPL241C	CIN2	YDR488C	PAC11
YDR488C	PAC11	YPL241C	CIN2
YJL034W	KAR2	YBL075C	SSA3
YDL140C	RPO21	YHR041C	SRB2
YAL020C	ATS1	YOR381W	FRE3
YDL130W-A	STF1	YPL032C	SVL3
YPL032C	SVL3	YDL130W-A	STF1
YHL020C	OPI1	YJR094C	IME1
YGR068C	ART5	YBL102W	SFT2
YDL140C	RPO21	YHR041C	SRB2
YDR099W	BMH2	YOR018W	ROD1
YER016W	BIM1	YOR066W	MSA1
YLR056W	ERG3	YHR205W	SCH9
YDL160C	DHH1	YKL054C	DEF1
YNR019W	ARE2	YMR070W	MOT3
YER175C	TMT1	YOL126C	MDH2
YOR140W	SFL1	YHL020C	OPI1
YAL021C	CCR4	YHR041C	SRB2
YHL020C	OPI1	YOR140W	SFL1
YCR075C	ERS1	YGR109C	CLB6
YGL256W	ADH4	YBR145W	ADH5
YDL160C	DHH1	YPL014W	YPL014W
YDR247W	VHS1	YGL235W	YGL235W
YIR023W	DAL81	YLR056W	ERG3
YJL104W	PAM16	YHR025W	THR1
YDL160C	DHH1	YAL040C	CLN3
YMR159C	ATG16	YIL160C	POT1
YBL009W	ALK2	YKL175W	ZRT3
YNL197C	WHI3	YGR108W	CLB1
YCR061W	YCR061W	YMR243C	ZRC1
YJL034W	KAR2	YJL012C	VTC4
YGR023W	MTL1	YMR037C	MSN2
YOR348C	PUT4	YKL216W	URA1
YMR311C	GLC8	YBR135W	CKS1
YER089C	PTC2	YML058W	SML1
YCR093W	CDC39	YLR438C-A	LSM3
YDR501W	PLM2	YJR094C	IME1
YNL016W	PUB1	YPL190C	NAB3
YNL197C	WHI3	YDR481C	PHO8
YDR293C	SSD1	YPL141C	FRK1
YPL141C	FRK1	YDR293C	SSD1
YPL119C	DBP1	YLR139C	SLS1
YFL008W	SMC1	YGL116W	CDC20
YHR023W	MYO1	YPL089C	RLM1
YDR293C	SSD1	YOR267C	HRK1
YOR267C	HRK1	YDR293C	SSD1
YNL251C	NRD1	YNL146W	YNL146W
YNL186W	UBP10	YOL123W	HRP1
YMR006C	PLB2	YJL130C	URA2
YNL197C	WHI3	YOR001W	RRP6
YBR183W	YPC1	YFL041W	FET5
YHL009W-A	YHL009W-A	YGR059W	SPR3
YDR099W	BMH2	YPR030W	CSR2
YIR032C	DAL3	YIR032C	DAL3
YBR290W	BSD2	YPR156C	TPO3
YIR001C	SGN1	YOR214C	YOR214C
YMR291W	YMR291W	YPL019C	VTC3
YDL160C	DHH1	YDL140C	RPO21
YOR113W	AZF1	YLR131C	ACE2
YMR006C	PLB2	YOL126C	MDH2
YPL241C	CIN2	YPL018W	CTF19
YOR109W	INP53	YLR079W	SIC1
YOL135C	MED7	YBL024W	NCL1
YFR021W	ATG18	YLR094C	GIS3
YIL031W	ULP2	YDR409W	SIZ1
YMR304W	UBP15	YLR131C	ACE2
YPL049C	DIG1	YFL031W	HAC1
YOL135C	MED7	YGL194C	HOS2
YMR190C	SGS1	YDR409W	SIZ1
YOR267C	HRK1	YNL020C	ARK1
YOL154W	ZPS1	YBR036C	CSG2
YDL160C	DHH1	YAL021C	CCR4
YAL021C	CCR4	YDL160C	DHH1
YNL197C	WHI3	YPR138C	MEP3
YJL186W	MNN5	YAL058W	CNE1
YNL197C	WHI3	YPR138C	MEP3
YNL020C	ARK1	YDR099W	BMH2
YDR409W	SIZ1	YCL014W	BUD3
YAL040C	CLN3	YHR205W	SCH9
YKR053C	YSR3	YGL032C	AGA2
YGL256W	ADH4	YPR121W	THI22
YDL014W	NOP1	YHR089C	GAR1
YHR089C	GAR1	YDL014W	NOP1
YDL160C	DHH1	YPL190C	NAB3
YNL251C	NRD1	YJR079W	YJR079W
YPL190C	NAB3	YPR183W	DPM1
YNL186W	UBP10	YDL014W	NOP1
YHR023W	MYO1	YOR181W	LAS17
YDR293C	SSD1	YLR131C	ACE2
YMR219W	ESC1	YDR409W	SIZ1
YKR077W	MSA2	YGL029W	CGR1
YPL032C	SVL3	YJR094C	IME1
YPL141C	FRK1	YDL223C	HBT1
YOL091W	SPO21	YOR329C	SCD5
YAL040C	CLN3	YLR079W	SIC1
YLR337C	VRP1	YBR255W	MTC4
YOL135C	MED7	YGL029W	CGR1
YPL190C	NAB3	YNL078W	NIS1
YBR152W	SPP381	YPL201C	YIG1
YKL055C	OAR1	YOL059W	GPD2
YJL045W	YJL045W	YLR131C	ACE2
YLR438C-A	LSM3	YDL014W	NOP1
YLR196W	PWP1	YFL008W	SMC1
YOR001W	RRP6	YBL016W	FUS3
YLR113W	HOG1	YIL122W	POG1
YBL024W	NCL1	YDL014W	NOP1
YDR293C	SSD1	YJL172W	CPS1
YIR032C	DAL3	YMR062C	ARG7
YER016W	BIM1	YNL106C	INP52
YNL106C	INP52	YER016W	BIM1
YJL034W	KAR2	YIL027C	KRE27
YMR159C	ATG16	YNL128W	TEP1
YML019W	OST6	YLR343W	GAS2
YGL194C	HOS2	YDL014W	NOP1
YLR079W	SIC1	YOR140W	SFL1
YOR140W	SFL1	YLR079W	SIC1
YLR291C	GCD7	YOL143C	RIB4
YJL106W	IME2	YBR108W	AIM3
YGL033W	HOP2	YGR108W	CLB1
YKL033W-A	YKL033W-A	YJR094C	IME1
YLR242C	ARV1	YGL256W	ADH4
YJL104W	PAM16	YNL288W	CAF40
YLR113W	HOG1	YOR188W	MSB1
YGL116W	CDC20	YCL008C	STP22
YFL008W	SMC1	YER016W	BIM1
YLR113W	HOG1	YKL062W	MSN4
YDR009W	GAL3	YDR293C	SSD1
YMR304W	UBP15	YJL130C	URA2
YBL102W	SFT2	YJL079C	PRY1
YJL034W	KAR2	YLR401C	DUS3
YNL251C	NRD1	YGR108W	CLB1
YLR116W	MSL5	YDR240C	SNU56
YBR135W	CKS1	YNL106C	INP52
YPL274W	SAM3	YJR117W	STE24
YPR030W	CSR2	YDR009W	GAL3
YLR438C-A	LSM3	YKR046C	PET10
YDL039C	PRM7	YLR131C	ACE2
YBR024W	SCO2	YMR244C-A	YMR244C-A
YKL198C	PTK1	YBR147W	RTC2
YAL021C	CCR4	YLR079W	SIC1
YER175C	TMT1	YMR062C	ARG7
YHR023W	MYO1	YLR206W	ENT2
YMR127C	SAS2	YOL030W	GAS5
YJL106W	IME2	YML037C	YML037C
YBR142W	MAK5	YDL014W	NOP1
YLR113W	HOG1	YOL123W	HRP1
YDR247W	VHS1	YBL066C	SEF1
YBL035C	POL12	YOR066W	MSA1
YER016W	BIM1	YIL123W	SIM1
YMR190C	SGS1	YOR060C	YOR060C
YDR171W	HSP42	YJL130C	URA2
YMR094W	CTF13	YMR094W	CTF13
YNL251C	NRD1	YOR001W	RRP6
YOR001W	RRP6	YNL251C	NRD1
YNL251C	NRD1	YOR001W	RRP6
YDR409W	SIZ1	YDR464W	SPP41
YIL027C	KRE27	YJR117W	STE24
YBR108W	AIM3	YPL219W	PCL8
YJR091C	JSN1	YLR420W	URA4
YNL197C	WHI3	YMR269W	TMA23
YNL251C	NRD1	YJL012C	VTC4
YER147C	SCC4	YDL014W	NOP1
YMR076C	PDS5	YFL008W	SMC1
YFL008W	SMC1	YMR076C	PDS5
YPL089C	RLM1	YGR032W	GSC2
YGL116W	CDC20	YNL288W	CAF40
YJL106W	IME2	YGL051W	MST27
YKR053C	YSR3	YKL129C	MYO3
YLR116W	MSL5	YOR001W	RRP6
YJL034W	KAR2	YER089C	PTC2
YGL059W	PKP2	YPL056C	LCL1
YLR337C	VRP1	YHR023W	MYO1
YPR065W	ROX1	YOR001W	RRP6
YBL075C	SSA3	YAL040C	CLN3
YDR293C	SSD1	YLR420W	URA4
YML052W	SUR7	YLR056W	ERG3
YBL016W	FUS3	YNL186W	UBP10
YPL141C	FRK1	YBR108W	AIM3
YBL075C	SSA3	YJR094C	IME1
YNL197C	WHI3	YGL029W	CGR1
YOR001W	RRP6	YKL032C	IXR1
YKL062W	MSN4	YKL166C	TPK3
YBR290W	BSD2	YGL051W	MST27
YMR006C	PLB2	YOR348C	PUT4
YJL106W	IME2	YGR126W	YGR126W
YGL178W	MPT5	YBR036C	CSG2
YDR247W	VHS1	YGL184C	STR3
YMR238W	DFG5	YLR242C	ARV1
YBL042C	FUI1	YDL222C	FMP45
YDR293C	SSD1	YMR280C	CAT8
YDR409W	SIZ1	YPL016W	SWI1
YLR120C	YPS1	YLR121C	YPS3
YLR242C	ARV1	YKL073W	LHS1
YKL073W	LHS1	YLR242C	ARV1
YFL008W	SMC1	YGL215W	CLG1
YDR171W	HSP42	YJR148W	BAT2
YJL213W	YJL213W	YIL160C	POT1
YPL141C	FRK1	YML037C	YML037C
YJL218W	YJL218W	YJL218W	YJL218W
YFR029W	PTR3	YPL149W	ATG5
YML019W	OST6	YJL139C	YUR1
YGL035C	MIG1	YIL119C	RPI1
YKL062W	MSN4	YDR213W	UPC2
YLR113W	HOG1	YNL197C	WHI3
YGR244C	LSC2	YKL055C	OAR1
YJR053W	BFA1	YCR061W	YCR061W
YKL055C	OAR1	YGR244C	LSC2
YLR438C-A	LSM3	YLR056W	ERG3
YDR523C	SPS1	YNL186W	UBP10
YDR044W	HEM13	YDR044W	HEM13
YAL040C	CLN3	YDL179W	PCL9
YHR152W	SPO12	YKL032C	IXR1
YIL160C	POT1	YER061C	CEM1
YPL141C	FRK1	YGL051W	MST27
YLR113W	HOG1	YGR097W	ASK10
YCL044C	MGR1	YDR512C	EMI1
YDR247W	VHS1	YBR036C	CSG2
YDR512C	EMI1	YCL044C	MGR1
YLR453C	RIF2	YGR156W	PTI1
YOR267C	HRK1	YGL051W	MST27
YBL009W	ALK2	YMR206W	YMR206W
YDL222C	FMP45	YKR053C	YSR3
YKR053C	YSR3	YDL222C	FMP45
YML119W	YML119W	YAL040C	CLN3
YNL288W	CAF40	YMR269W	TMA23
YEL057C	YEL057C	YPL019C	VTC3
YER061C	CEM1	YGR244C	LSC2
YGR244C	LSC2	YER061C	CEM1
YNR068C	YNR068C	YNR069C	BSC5
YNR068C	YNR068C	YNR069C	BSC5
YDL140C	RPO21	YOR001W	RRP6
YMR037C	MSN2	YJL210W	PEX2
YNL231C	PDR16	YGR097W	ASK10
YDL140C	RPO21	YOR001W	RRP6
YMR076C	PDS5	YCL008C	STP22
YCL008C	STP22	YMR076C	PDS5
YBL016W	FUS3	YBR135W	CKS1
YER016W	BIM1	YLR056W	ERG3
YLR242C	ARV1	YJL139C	YUR1
YBR290W	BSD2	YBR183W	YPC1
YNL197C	WHI3	YLR234W	TOP3
YBR108W	AIM3	YKR013W	PRY2
YBL024W	NCL1	YBR212W	NGR1
YPL020C	ULP1	YOR354C	MSC6
YOR001W	RRP6	YAL021C	CCR4
YMR238W	DFG5	YAL058W	CNE1
YCR059C	YIH1	YNR034W	SOL1
YDL174C	DLD1	YER061C	CEM1
YHL016C	DUR3	YKL051W	SFK1
YGL194C	HOS2	YBR212W	NGR1
YPL204W	HRR25	YDR488C	PAC11
YPL190C	NAB3	YOR001W	RRP6
YPL190C	NAB3	YOR001W	RRP6
YJL073W	JEM1	YJL134W	LCB3
YJL134W	LCB3	YJL073W	JEM1
YNL106C	INP52	YKL113C	RAD27
YGL116W	CDC20	YOR140W	SFL1
YOR214C	YOR214C	YDR179C	CSN9
YNL136W	EAF7	YBR183W	YPC1
YJL034W	KAR2	YJL186W	MNN5
YKL055C	OAR1	YHR137W	ARO9
YPL204W	HRR25	YGL171W	ROK1
YBL016W	FUS3	YLR113W	HOG1
YGL194C	HOS2	YPR065W	ROX1
YLR113W	HOG1	YBL016W	FUS3
YKL166C	TPK3	YNL197C	WHI3
YCL044C	MGR1	YBR036C	CSG2
YNR019W	ARE2	YLR242C	ARV1
YKL054C	DEF1	YLR438C-A	LSM3
YFL041W	FET5	YOR204W	DED1
YNL197C	WHI3	YBL061C	SKT5
YFL008W	SMC1	YKL113C	RAD27
YLR113W	HOG1	YMR043W	MCM1
YPL130W	SPO19	YPR118W	MRI1
YJL106W	IME2	YNL073W	MSK1
YNL197C	WHI3	YGR109C	CLB6
YNL136W	EAF7	YJL210W	PEX2
YNL145W	MFA2	YIL122W	POG1
YLR196W	PWP1	YMR109W	MYO5
YPL141C	FRK1	YCR100C	YCR100C
YIL031W	ULP2	YOR201C	MRM1
YKR053C	YSR3	YGR237C	YGR237C
YLR380W	CSR1	YGL171W	ROK1
YKL104C	GFA1	YJR025C	BNA1
YBR024W	SCO2	YGR097W	ASK10
YFL041W	FET5	YKL175W	ZRT3
YMR238W	DFG5	YOR204W	DED1
YGL120C	PRP43	YDL014W	NOP1
YDL014W	NOP1	YGL120C	PRP43
YBR290W	BSD2	YIL114C	POR2
YLR056W	ERG3	YNL231C	PDR16
YGR065C	VHT1	YOL132W	GAS4
YPR042C	PUF2	YPR042C	PUF2
YDR178W	SDH4	YLR164W	YLR164W
YPL049C	DIG1	YPL049C	DIG1
YMR190C	SGS1	YOR176W	HEM15
YER016W	BIM1	YJR094C	IME1
YBR036C	CSG2	YGL051W	MST27
YFR029W	PTR3	YFR029W	PTR3
YJL153C	INO1	YOR100C	CRC1
YNL227C	JJJ1	YBL016W	FUS3
YBL009W	ALK2	YJR094C	IME1
YBL016W	FUS3	YNL227C	JJJ1
YDR247W	VHS1	YJR130C	STR2
YLR196W	PWP1	YLR139C	SLS1
YBR135W	CKS1	YPL014W	YPL014W
YGL194C	HOS2	YDL140C	RPO21
YPL204W	HRR25	YJR025C	BNA1
YGL194C	HOS2	YLR139C	SLS1
YAL021C	CCR4	YLR438C-A	LSM3
YJR091C	JSN1	YJR047C	ANB1
YEL057C	YEL057C	YAL020C	ATS1
YDL222C	FMP45	YGR065C	VHT1
YPL018W	CTF19	YNL106C	INP52
YBL009W	ALK2	YFR012W	YFR012W
YNL288W	CAF40	YNL227C	JJJ1
YLR056W	ERG3	YDR297W	SUR2
YKL113C	RAD27	YCL008C	STP22
YJR094C	IME1	YER089C	PTC2
YDR143C	SAN1	YDR213W	UPC2
YJL034W	KAR2	YHL028W	WSC4
YMR190C	SGS1	YDR531W	CAB1
YER153C	PET122	YKR053C	YSR3
YKR053C	YSR3	YER153C	PET122
YDR213W	UPC2	YBL016W	FUS3
YDL140C	RPO21	YGL029W	CGR1
YFL008W	SMC1	YPL018W	CTF19
YER016W	BIM1	YAL021C	CCR4
YAL021C	CCR4	YER016W	BIM1
YLR113W	HOG1	YAL040C	CLN3
YPL089C	RLM1	YPL089C	RLM1
YAL020C	ATS1	YPL056C	LCL1
YER061C	CEM1	YGL235W	YGL235W
YKL045W	PRI2	YAL040C	CLN3
YPL190C	NAB3	YAL015C	NTG1
YBL016W	FUS3	YKL113C	RAD27
YFR029W	PTR3	YDR293C	SSD1
YOR348C	PUT4	YLR337C	VRP1
YMR304W	UBP15	YMR304W	UBP15
YPL141C	FRK1	YOR201C	MRM1
YDR293C	SSD1	YER033C	ZRG8
YER033C	ZRG8	YDR293C	SSD1
YDR293C	SSD1	YER033C	ZRG8
YDL130W-A	STF1	YKL113C	RAD27
YKL113C	RAD27	YDL130W-A	STF1
YKL129C	MYO3	YKL129C	MYO3
YHL028W	WSC4	YGR097W	ASK10
YNL136W	EAF7	YPR105C	COG4
YLR113W	HOG1	YIR006C	PAN1
YJR091C	JSN1	YJR091C	JSN1
YLR056W	ERG3	YKL113C	RAD27
YDR523C	SPS1	YHR033W	YHR033W
YEL024W	RIP1	YOR008C-A	YOR008C-A
YPL020C	ULP1	YKL055C	OAR1
YLR113W	HOG1	YDL140C	RPO21
YMR304W	UBP15	YDR293C	SSD1
YPR156C	TPO3	YPR192W	AQY1
YMR183C	SSO2	YDR297W	SUR2
YDR297W	SUR2	YMR183C	SSO2
YJL106W	IME2	YOR008C-A	YOR008C-A
YDR171W	HSP42	YMR304W	UBP15
YMR304W	UBP15	YDR171W	HSP42
YOR354C	MSC6	YBR036C	CSG2
YDR099W	BMH2	YOR176W	HEM15
YBR024W	SCO2	YKL032C	IXR1
YOR181W	LAS17	YKL129C	MYO3
YKL129C	MYO3	YOR181W	LAS17
YOR181W	LAS17	YKL129C	MYO3
YKL129C	MYO3	YOR181W	LAS17
YDR531W	CAB1	YKL015W	PUT3
YNL251C	NRD1	YHR216W	IMD2
YDR293C	SSD1	YDR293C	SSD1
YJR148W	BAT2	YFL056C	AAD6
YDR293C	SSD1	YPR030W	CSR2
YDR171W	HSP42	YDR171W	HSP42
YKL113C	RAD27	YBL081W	YBL081W
YFR037C	RSC8	YAL040C	CLN3
YNL280C	ERG24	YLR056W	ERG3
YER045C	ACA1	YGR059W	SPR3
YOR181W	LAS17	YDR171W	HSP42
YAL040C	CLN3	YGR109C	CLB6
YOR181W	LAS17	YOR181W	LAS17
YOL110W	SHR5	YBR255W	MTC4
YBR255W	MTC4	YOL110W	SHR5
YKL113C	RAD27	YMR183C	SSO2
YJR091C	JSN1	YGL178W	MPT5
YNL136W	EAF7	YAR066W	YAR066W
YKL166C	TPK3	YPL056C	LCL1
YBR036C	CSG2	YIL114C	POR2
YDR488C	PAC11	YPR065W	ROX1
YLR116W	MSL5	YGL120C	PRP43
YJL034W	KAR2	YKL073W	LHS1
YKL073W	LHS1	YJL034W	KAR2
YDR523C	SPS1	YDL049C	KNH1
YKL073W	LHS1	YJL034W	KAR2
YJL034W	KAR2	YKL073W	LHS1
YDR293C	SSD1	YGL178W	MPT5
YGL178W	MPT5	YDR293C	SSD1
YDR293C	SSD1	YGL178W	MPT5
YBL035C	POL12	YAL040C	CLN3
YDR213W	UPC2	YJR094C	IME1
YLR138W	NHA1	YER061C	CEM1
YML019W	OST6	YBR036C	CSG2
YNL145W	MFA2	YBR019C	GAL10
YBR067C	TIP1	YNL190W	YNL190W
YBL016W	FUS3	YDL173W	PAR32
YBR108W	AIM3	YPR192W	AQY1
YLR242C	ARV1	YFL031W	HAC1
YNR030W	ALG12	YKL073W	LHS1
YFL031W	HAC1	YLR242C	ARV1
YKL073W	LHS1	YNR030W	ALG12
YNL145W	MFA2	YNR034W	SOL1
YDL049C	KNH1	YKL032C	IXR1
YDL195W	SEC31	YHR216W	IMD2
YPL149W	ATG5	YMR159C	ATG16
YMR159C	ATG16	YPL149W	ATG5
YJL106W	IME2	YIL135C	VHS2
YER106W	MAM1	YPL204W	HRR25
YPL204W	HRR25	YER106W	MAM1
YAL040C	CLN3	YGL120C	PRP43
YOR113W	AZF1	YLR337C	VRP1
YLR242C	ARV1	YBR036C	CSG2
YNL280C	ERG24	YMR109W	MYO5
YLR337C	VRP1	YKL129C	MYO3
YKL129C	MYO3	YLR337C	VRP1
YDL140C	RPO21	YHR216W	IMD2
YPR124W	CTR1	YKL032C	IXR1
YJL034W	KAR2	YJL139C	YUR1
YLR242C	ARV1	YJL130C	URA2
YJR117W	STE24	YKL073W	LHS1
YKL073W	LHS1	YJR117W	STE24
YMR037C	MSN2	YKL062W	MSN4
YKL062W	MSN4	YMR037C	MSN2
YGL035C	MIG1	YDR099W	BMH2
YIL031W	ULP2	YPL204W	HRR25
YPL219W	PCL8	YMR311C	GLC8
YNL020C	ARK1	YLR206W	ENT2
YDR293C	SSD1	YLR337C	VRP1
YAL021C	CCR4	YKL113C	RAD27
YKL113C	RAD27	YAL021C	CCR4
YKL032C	IXR1	YIL119C	RPI1
YDR488C	PAC11	YDL140C	RPO21
YMR190C	SGS1	YOL123W	HRP1
YDL222C	FMP45	YDL222C	FMP45
YBR093C	PHO5	YFR012W	YFR012W
YPR105C	COG4	YBR036C	CSG2
YPL020C	ULP1	YDL110C	TMA17
YLR337C	VRP1	YOR181W	LAS17
YLR337C	VRP1	YOR181W	LAS17
YOR181W	LAS17	YLR337C	VRP1
YAL053W	FLC2	YDL222C	FMP45
YLR242C	ARV1	YKL216W	URA1
YOR329C	SCD5	YNL020C	ARK1
YDL222C	FMP45	YPR156C	TPO3
YNL259C	ATX1	YIL011W	TIR3
YOR181W	LAS17	YJL083W	TAX4
YFL031W	HAC1	YAL058W	CNE1
YAL058W	CNE1	YFL031W	HAC1
YNL020C	ARK1	YLR337C	VRP1
YHR023W	MYO1	YNL166C	BNI5
YNL166C	BNI5	YHR023W	MYO1
YFL008W	SMC1	YJL066C	MPM1
YGR161C	RTS3	YBR214W	SDS24
YJL139C	YUR1	YJR117W	STE24
YPL015C	HST2	YDL223C	HBT1
YDL110C	TMA17	YKL015W	PUT3
YPL135W	ISU1	YGL018C	JAC1
YGL018C	JAC1	YPL135W	ISU1
YKL062W	MSN4	YNL136W	EAF7
YPL135W	ISU1	YGL018C	JAC1
YBR108W	AIM3	YPR030W	CSR2
YPR030W	CSR2	YBR108W	AIM3
YKL055C	OAR1	YJL130C	URA2
YKL062W	MSN4	YKL015W	PUT3
YNL197C	WHI3	YLR040C	YLR040C
YOR181W	LAS17	YBR108W	AIM3
YMR190C	SGS1	YJL034W	KAR2
YBL098W	BNA4	YJR117W	STE24
YDL039C	PRM7	YLR337C	VRP1
YDR247W	VHS1	YLR206W	ENT2
YPL204W	HRR25	YNL136W	EAF7
YKL073W	LHS1	YGL033W	HOP2
YGL033W	HOP2	YKL073W	LHS1
YOL126C	MDH2	YKL055C	OAR1
YKL055C	OAR1	YOL126C	MDH2
YNR019W	ARE2	YJR117W	STE24
YDR293C	SSD1	YHL009W-A	YHL009W-A
YBR108W	AIM3	YNL020C	ARK1
YNL020C	ARK1	YBR108W	AIM3
YER061C	CEM1	YJL130C	URA2
YJL130C	URA2	YER061C	CEM1
YAL053W	FLC2	YLR187W	SKG3
YEL057C	YEL057C	YLR343W	GAS2
YIR006C	PAN1	YPL018W	CTF19
YDR247W	VHS1	YOR329C	SCD5
YKL216W	URA1	YKL055C	OAR1
YDR523C	SPS1	YOR177C	MPC54
YFL008W	SMC1	YOL091W	SPO21
YOR329C	SCD5	YOR329C	SCD5
YER061C	CEM1	YLR420W	URA4
YMR070W	MOT3	YMR070W	MOT3
YMR190C	SGS1	YOL030W	GAS5
YJL139C	YUR1	YLR056W	ERG3
YDL130W-A	STF1	YGR059W	SPR3
YER061C	CEM1	YKL216W	URA1
YBL016W	FUS3	YNR019W	ARE2
YPL204W	HRR25	YDR099W	BMH2
YLR337C	VRP1	YLR337C	VRP1
YDR247W	VHS1	YGR237C	YGR237C
YNL142W	MEP2	YJR147W	HMS2
YER153C	PET122	YJL045W	YJL045W
YJL045W	YJL045W	YER153C	PET122
YCR061W	YCR061W	YLR138W	NHA1
YCR075C	ERS1	YPL149W	ATG5
YGL178W	MPT5	YDL227C	HO
YEL024W	RIP1	YOL030W	GAS5
YJL106W	IME2	YGR097W	ASK10
YMR006C	PLB2	YJR153W	PGU1
YNR019W	ARE2	YLR056W	ERG3
YLR056W	ERG3	YNR019W	ARE2
YLR291C	GCD7	YJL218W	YJL218W
YDL130W-A	STF1	YGL235W	YGL235W
YNL197C	WHI3	YPL135W	ISU1
YPL130W	SPO19	YLR056W	ERG3
YOR267C	HRK1	YDL014W	NOP1
YBR108W	AIM3	YLR337C	VRP1
YNL197C	WHI3	YNL136W	EAF7
YFR029W	PTR3	YJL210W	PEX2
YDR247W	VHS1	YNL210W	MER1
YGL018C	JAC1	YDR512C	EMI1
YNL197C	WHI3	YKL015W	PUT3
YBR290W	BSD2	YJR117W	STE24
YDR531W	CAB1	YPL149W	ATG5
YMR006C	PLB2	YHL016C	DUR3
YBR255W	MTC4	YJR117W	STE24
YPL141C	FRK1	YMR291W	YMR291W
YDR099W	BMH2	YHR025W	THR1
YKL104C	GFA1	YBR036C	CSG2
YNR034W	SOL1	YLR273C	PIG1
YPR156C	TPO3	YGL051W	MST27
YBR290W	BSD2	YCL008C	STP22
YFL008W	SMC1	YPL016W	SWI1
YDR099W	BMH2	YDR309C	GIC2
YNL197C	WHI3	YPL141C	FRK1
YMR219W	ESC1	YLR056W	ERG3
YOL132W	GAS4	YBR183W	YPC1
YJL034W	KAR2	YHR023W	MYO1
YBR108W	AIM3	YBR108W	AIM3
YKL055C	OAR1	YOR348C	PUT4
YLR291C	GCD7	YPL049C	DIG1
YKR053C	YSR3	YLR390W-A	CCW14
YGR097W	ASK10	YDR099W	BMH2
YNL197C	WHI3	YBL066C	SEF1
YGR002C	SWC4	YOR109W	INP53
YBL016W	FUS3	YNL136W	EAF7
YNL142W	MEP2	YDR293C	SSD1
YBL098W	BNA4	YJR094C	IME1
YKL015W	PUT3	YBL016W	FUS3
YMR190C	SGS1	YLR116W	MSL5
YFL031W	HAC1	YCR061W	YCR061W
YCR061W	YCR061W	YFL031W	HAC1
YBR255W	MTC4	YLR056W	ERG3
YBR036C	CSG2	YDL012C	YDL012C
YLR447C	VMA6	YDR293C	SSD1
YNL197C	WHI3	YLR131C	ACE2
YKR046C	PET10	YLR348C	DIC1
YBR036C	CSG2	YNL106C	INP52
YPL085W	SEC16	YFL031W	HAC1
YFL031W	HAC1	YJL034W	KAR2
YEL057C	YEL057C	YGL235W	YGL235W
YOR181W	LAS17	YLR447C	VMA6
YDR512C	EMI1	YKR046C	PET10
YKR046C	PET10	YDR512C	EMI1
YCR061W	YCR061W	YBR036C	CSG2
YKL198C	PTK1	YGL235W	YGL235W
YDR409W	SIZ1	YGR126W	YGR126W
YNR030W	ALG12	YFL031W	HAC1
YFL031W	HAC1	YNR030W	ALG12
YLR242C	ARV1	YPL089C	RLM1
YGL184C	STR3	YGR097W	ASK10
YMR133W	REC114	YDL227C	HO
YNL136W	EAF7	YBR212W	NGR1
YMR190C	SGS1	YDL195W	SEC31
YMR133W	REC114	YMR133W	REC114
YMR183C	SSO2	YBR255W	MTC4
YBR255W	MTC4	YMR183C	SSO2
YKR053C	YSR3	YLR380W	CSR1
YLR380W	CSR1	YKR053C	YSR3
YGR109W-A	YGR109W-A	YGR109W-A	YGR109W-A
YMR190C	SGS1	YIR006C	PAN1
YNR030W	ALG12	YBR036C	CSG2
YNR034W	SOL1	YDR099W	BMH2
YHR023W	MYO1	YMR043W	MCM1
YKL032C	IXR1	YNL136W	EAF7
YLR242C	ARV1	YDR293C	SSD1
YKL165C	MCD4	YFL031W	HAC1
YNL197C	WHI3	YBL042C	FUI1
YFL031W	HAC1	YJR117W	STE24
YJR117W	STE24	YFL031W	HAC1
YNL142W	MEP2	YKL043W	PHD1
YJR094C	IME1	YJL106W	IME2
YJL106W	IME2	YJR094C	IME1
YCL008C	STP22	YJL172W	CPS1
YGR002C	SWC4	YAL021C	CCR4
YGL051W	MST27	YGL051W	MST27
YDR099W	BMH2	YDR523C	SPS1
YDR523C	SPS1	YDR099W	BMH2
YFL008W	SMC1	YJR078W	BNA2
YOR354C	MSC6	YJL083W	TAX4
YMR190C	SGS1	YAL021C	CCR4
YAL021C	CCR4	YMR190C	SGS1
YDL110C	TMA17	YPL149W	ATG5
YBR212W	NGR1	YDR099W	BMH2
YNL197C	WHI3	YOR052C	YOR052C
YBR036C	CSG2	YJR117W	STE24
YDL222C	FMP45	YHL016C	DUR3
YJR094C	IME1	YNL136W	EAF7
YDR293C	SSD1	YKL098W	MTC2
YDR531W	CAB1	YDR293C	SSD1
YNL259C	ATX1	YKL032C	IXR1
YNL136W	EAF7	YOR140W	SFL1
YOR140W	SFL1	YNL136W	EAF7
YOL030W	GAS5	YLR420W	URA4
YDR531W	CAB1	YPR030W	CSR2
YPL085W	SEC16	YDL129W	YDL129W
YGL035C	MIG1	YOR018W	ROD1
YPR105C	COG4	YMR181C	YMR181C
YLR116W	MSL5	YPL016W	SWI1
YHL018W	YHL018W	YHL018W	YHL018W
YPL204W	HRR25	YER175C	TMT1
YER175C	TMT1	YPL204W	HRR25
YDR009W	GAL3	YBR019C	GAL10
YLR056W	ERG3	YFL031W	HAC1
YFL031W	HAC1	YLR056W	ERG3
YBR019C	GAL10	YDR009W	GAL3
YNR014W	YNR014W	YDR099W	BMH2
YKR011C	YKR011C	YGL166W	CUP2
YDL110C	TMA17	YJL218W	YJL218W
YDR143C	SAN1	YLR420W	URA4
YLR056W	ERG3	YBR036C	CSG2
YNL251C	NRD1	YMR244W	YMR244W
YLR242C	ARV1	YMR070W	MOT3
YMR304W	UBP15	YOR204W	DED1
YER061C	CEM1	YJL045W	YJL045W
YJL045W	YJL045W	YER061C	CEM1
YDL140C	RPO21	YOR267C	HRK1
YPL204W	HRR25	YOR178C	GAC1
YGR023W	MTL1	YPR105C	COG4
YNL190W	YNL190W	YBR036C	CSG2
YNL197C	WHI3	YIR032C	DAL3
YFL008W	SMC1	YMR094W	CTF13
YDR293C	SSD1	YGL035C	MIG1
YOR267C	HRK1	YAL021C	CCR4
YMR159C	ATG16	YMR159C	ATG16
YCR075C	ERS1	YLR337C	VRP1
YPL141C	FRK1	YPL190C	NAB3
YDR293C	SSD1	YOR204W	DED1
YNL251C	NRD1	YJL130C	URA2
YJL079C	PRY1	YKR013W	PRY2
YNL197C	WHI3	YJR130C	STR2
YDR247W	VHS1	YPL021W	ECM23
YEL057C	YEL057C	YDR512C	EMI1
YMR109W	MYO5	YKR013W	PRY2
YDR512C	EMI1	YKL198C	PTK1
YJR130C	STR2	YGR097W	ASK10
YKL198C	PTK1	YDR512C	EMI1
YOR109W	INP53	YBR036C	CSG2
YMR311C	GLC8	YDR293C	SSD1
YEL057C	YEL057C	YGR250C	YGR250C
YBR036C	CSG2	YMR183C	SSO2
YEL057C	YEL057C	YMR244W	YMR244W
YNL197C	WHI3	YOR107W	RGS2
YKR053C	YSR3	YHR126C	ANS1
YOR181W	LAS17	YKL105C	YKL105C
YDR523C	SPS1	YJR078W	BNA2
YPR042C	PUF2	YEL017C-A	PMP2
YDL110C	TMA17	YKL129C	MYO3
YKL198C	PTK1	YBR036C	CSG2
YIR015W	RPR2	YIR015W	RPR2
YLR291C	GCD7	YHL018W	YHL018W
YAL053W	FLC2	YGL139W	FLC3
YDR293C	SSD1	YCR093W	CDC39
YIL003W	CFD1	YIL003W	CFD1
YPL190C	NAB3	YKR013W	PRY2
YDR124W	YDR124W	YKL032C	IXR1
YNL197C	WHI3	YGR035C	YGR035C
YGL035C	MIG1	YMR070W	MOT3
YLR337C	VRP1	YGL035C	MIG1
YNL197C	WHI3	YMR182C	RGM1
YDL110C	TMA17	YJL045W	YJL045W
YJL045W	YJL045W	YDL110C	TMA17
YNL106C	INP52	YOR113W	AZF1
YJR091C	JSN1	YEL017C-A	PMP2
YNL197C	WHI3	YJR047C	ANB1
YPL190C	NAB3	YJL130C	URA2
YNL142W	MEP2	YNL142W	MEP2
YNL197C	WHI3	YEL039C	CYC7
YCR093W	CDC39	YGL178W	MPT5
YDR531W	CAB1	YER153C	PET122
YJR130C	STR2	YBL081W	YBL081W
YKL062W	MSN4	YIL101C	XBP1
YNL197C	WHI3	YPL049C	DIG1
YPL190C	NAB3	YLR121C	YPS3
YNL197C	WHI3	YFR029W	PTR3
YNL197C	WHI3	YFR017C	YFR017C
YJR130C	STR2	YMR183C	SSO2
YNL197C	WHI3	YDR425W	SNX41
YPL204W	HRR25	YGL156W	AMS1
YNL073W	MSK1	YNL073W	MSK1
YNR034W	SOL1	YOR178C	GAC1
YNL197C	WHI3	YPL089C	RLM1
YDL110C	TMA17	YGR023W	MTL1
YOR181W	LAS17	YPL085W	SEC16
YDR293C	SSD1	YIL123W	SIM1
YKR046C	PET10	YJR091C	JSN1
YDR293C	SSD1	YIL123W	SIM1
YPR042C	PUF2	YKL204W	EAP1
YDR293C	SSD1	YNR030W	ALG12
YMR304W	UBP15	YGR097W	ASK10
YNL197C	WHI3	YJL144W	YJL144W
YDR309C	GIC2	YDR293C	SSD1
YDR531W	CAB1	YMR159C	ATG16
YPL049C	DIG1	YBL016W	FUS3
YCL008C	STP22	YDR425W	SNX41
YPL049C	DIG1	YBL016W	FUS3
YBL016W	FUS3	YPL049C	DIG1
YDR425W	SNX41	YCL008C	STP22
YCL008C	STP22	YDR425W	SNX41
YNL197C	WHI3	YDR293C	SSD1
YOL135C	MED7	YPL015C	HST2
YOL135C	MED7	YMR070W	MOT3
YJL034W	KAR2	YIL055C	YIL055C
YDR409W	SIZ1	YCR093W	CDC39
YLR291C	GCD7	YLR291C	GCD7
YNL288W	CAF40	YPR042C	PUF2
YEL017C-A	PMP2	YLR337C	VRP1
YNL251C	NRD1	YOL154W	ZPS1
YJR091C	JSN1	YKL204W	EAP1
YKL204W	EAP1	YJR091C	JSN1
YNL197C	WHI3	YIL101C	XBP1
YDR523C	SPS1	YEL039C	CYC7
YLR242C	ARV1	YML019W	OST6
YML019W	OST6	YLR242C	ARV1
YFL028C	CAF16	YFL028C	CAF16
YNL073W	MSK1	YOL023W	IFM1
YOR060C	YOR060C	YML058W	SML1
YNL197C	WHI3	YGL178W	MPT5
YJL034W	KAR2	YLR206W	ENT2
YJR047C	ANB1	YLR116W	MSL5
YFL008W	SMC1	YLR337C	VRP1
YNL197C	WHI3	YDL039C	PRM7
YBR152W	SPP381	YKL055C	OAR1
YBL016W	FUS3	YDR171W	HSP42
YJL034W	KAR2	YOR329C	SCD5
YPR118W	MRI1	YPR118W	MRI1
YLR291C	GCD7	YPR105C	COG4
YMR182C	RGM1	YJR094C	IME1
YNL197C	WHI3	YGR023W	MTL1
YOR201C	MRM1	YOL023W	IFM1
YOR176W	HEM15	YOR176W	HEM15
YKL204W	EAP1	YGL178W	MPT5
YER153C	PET122	YKL062W	MSN4
YKL062W	MSN4	YER153C	PET122
YNL197C	WHI3	YMR070W	MOT3
YDR247W	VHS1	YGR097W	ASK10
YBL016W	FUS3	YGL178W	MPT5
YBL016W	FUS3	YGL178W	MPT5
YGL178W	MPT5	YBL016W	FUS3
YNL197C	WHI3	YLR337C	VRP1
YJL073W	JEM1	YGR023W	MTL1
YOR109W	INP53	YOR113W	AZF1
YML019W	OST6	YAL058W	CNE1
YOR113W	AZF1	YKL032C	IXR1
YNL197C	WHI3	YLR187W	SKG3
YLR447C	VMA6	YPR153W	YPR153W
YNL197C	WHI3	YGR189C	CRH1
YGL178W	MPT5	YNL288W	CAF40
YNL197C	WHI3	YDR409W	SIZ1
YMR136W	GAT2	YBL016W	FUS3
YGR161C	RTS3	YKL032C	IXR1
YKL129C	MYO3	YMR109W	MYO5
YMR109W	MYO5	YKL129C	MYO3
YOR140W	SFL1	YFR029W	PTR3
YKL129C	MYO3	YMR109W	MYO5
YMR109W	MYO5	YKL129C	MYO3
YNL251C	NRD1	YIL101C	XBP1
YMR070W	MOT3	YBL016W	FUS3
YOR181W	LAS17	YMR109W	MYO5
YMR109W	MYO5	YOR181W	LAS17
YAL040C	CLN3	YDR293C	SSD1
YOR181W	LAS17	YMR109W	MYO5
YMR109W	MYO5	YOR181W	LAS17
YKL032C	IXR1	YIL101C	XBP1
YBL016W	FUS3	YGR237C	YGR237C
YIR006C	PAN1	YKL129C	MYO3
YNL251C	NRD1	YPR156C	TPO3
YDR531W	CAB1	YDR531W	CAB1
YBR019C	GAL10	YLR337C	VRP1
YDR247W	VHS1	YNR034W	SOL1
YNL288W	CAF40	YLR337C	VRP1
YJR091C	JSN1	YDL140C	RPO21
YEL057C	YEL057C	YJL045W	YJL045W
YGL178W	MPT5	YKL054C	DEF1
YER153C	PET122	YKR046C	PET10
YKR046C	PET10	YER153C	PET122
YNL251C	NRD1	YEL007W	YEL007W
YDL140C	RPO21	YDR293C	SSD1
YIR006C	PAN1	YOR181W	LAS17
YOR181W	LAS17	YIR006C	PAN1
YKL032C	IXR1	YMR136W	GAT2
YOR181W	LAS17	YIR006C	PAN1
YDR531W	CAB1	YER061C	CEM1
YNL251C	NRD1	YLR337C	VRP1
YAL021C	CCR4	YDR293C	SSD1
YNL251C	NRD1	YLR194C	YLR194C
YOR109W	INP53	YDR247W	VHS1
YNL020C	ARK1	YIR006C	PAN1
YNL020C	ARK1	YIR006C	PAN1
YKL204W	EAP1	YDL227C	HO
YMR070W	MOT3	YPR065W	ROX1
YDR247W	VHS1	YMR183C	SSO2
YKL032C	IXR1	YMR070W	MOT3
YMR070W	MOT3	YKL032C	IXR1
YNL197C	WHI3	YPL165C	SET6
YGL035C	MIG1	YGL067W	NPY1
YAL021C	CCR4	YMR181C	YMR181C
YOL135C	MED7	YPR121W	THI22
YMR109W	MYO5	YLR337C	VRP1
YLR337C	VRP1	YMR109W	MYO5
YGL178W	MPT5	YAL021C	CCR4
YAL021C	CCR4	YGL178W	MPT5
YGL178W	MPT5	YAL021C	CCR4
YPL190C	NAB3	YIL101C	XBP1
YMR070W	MOT3	YAL040C	CLN3
YDL130W-A	STF1	YER153C	PET122
YER153C	PET122	YDL130W-A	STF1
YIR006C	PAN1	YLR206W	ENT2
YEL057C	YEL057C	YLR337C	VRP1
YER153C	PET122	YLR056W	ERG3
YKL198C	PTK1	YLR337C	VRP1
YNL210W	MER1	YLR116W	MSL5
YOR329C	SCD5	YIR006C	PAN1
YOR329C	SCD5	YIR006C	PAN1
YIR006C	PAN1	YOR329C	SCD5
YBR183W	YPC1	YJR117W	STE24
YMR070W	MOT3	YIR006C	PAN1
YKR046C	PET10	YJL210W	PEX2
YOR354C	MSC6	YGR097W	ASK10
YAL021C	CCR4	YEL007W	YEL007W
YNL288W	CAF40	YHL018W	YHL018W
YAL021C	CCR4	YMR070W	MOT3
YNL166C	BNI5	YNL166C	BNI5
YNL251C	NRD1	YHL018W	YHL018W
YNR030W	ALG12	YML019W	OST6
YML019W	OST6	YNR030W	ALG12
YGR126W	YGR126W	YBR212W	NGR1
YNL197C	WHI3	YJR153W	PGU1
YLR242C	ARV1	YDL014W	NOP1
YJL034W	KAR2	YLR242C	ARV1
YML058W	SML1	YML058W	SML1
YNL197C	WHI3	YFL028C	CAF16
YAL058W	CNE1	YNL106C	INP52
YNL288W	CAF40	YNL073W	MSK1
YOR066W	MSA1	YKR077W	MSA2
YPL204W	HRR25	YOR204W	DED1
YNL197C	WHI3	YJR008W	YJR008W
YJL034W	KAR2	YAL058W	CNE1
YPL085W	SEC16	YER061C	CEM1
YKR046C	PET10	YGL067W	NPY1
YDL014W	NOP1	YOR381W	FRE3
YCL008C	STP22	YPR105C	COG4
YNL197C	WHI3	YAL058W	CNE1
YIL122W	POG1	YIL122W	POG1
YKL204W	EAP1	YPR105C	COG4
YFL008W	SMC1	YOR066W	MSA1
YBL016W	FUS3	YOL023W	IFM1
YER045C	ACA1	YER045C	ACA1
YLR242C	ARV1	YLR056W	ERG3
YCR093W	CDC39	YCR093W	CDC39
YAL058W	CNE1	YJR117W	STE24
YJR117W	STE24	YAL058W	CNE1
YNL197C	WHI3	YAR066W	YAR066W
YJL034W	KAR2	YOR204W	DED1
YDR523C	SPS1	YLL005C	SPO75
YJL034W	KAR2	YIL011W	TIR3
YOR188W	MSB1	YOR188W	MSB1
YNL197C	WHI3	YGL028C	SCW11
YPL204W	HRR25	YDL110C	TMA17
YNL197C	WHI3	YOR204W	DED1
YCR093W	CDC39	YOL123W	HRP1
YPL204W	HRR25	YKL062W	MSN4
YPL190C	NAB3	YIR015W	RPR2
YJL034W	KAR2	YIL049W	DFG10
YCR067C	SED4	YPL085W	SEC16
YPL085W	SEC16	YCR067C	SED4
YCR067C	SED4	YPL085W	SEC16
YJL034W	KAR2	YCR067C	SED4
YNL197C	WHI3	YML058W	SML1
YPL204W	HRR25	YPL204W	HRR25
YDL140C	RPO21	YNL073W	MSK1
YAL021C	CCR4	YFR005C	SAD1
YJL073W	JEM1	YOR204W	DED1
YAL058W	CNE1	YLR056W	ERG3
YOL123W	HRP1	YOL123W	HRP1
YDR309C	GIC2	YIL135C	VHS2
YIL135C	VHS2	YDR309C	GIC2
YML058W	SML1	YLR437C	DIF1
YLR437C	DIF1	YML058W	SML1
YER061C	CEM1	YLR056W	ERG3
YNL197C	WHI3	YCR067C	SED4
YGL035C	MIG1	YBL016W	FUS3
YNL197C	WHI3	YNL327W	EGT2
YNL251C	NRD1	YKL055C	OAR1
YPL204W	HRR25	YFL008W	SMC1
YNL197C	WHI3	YIL122W	POG1
YDR309C	GIC2	YOR188W	MSB1
YAL021C	CCR4	YFL028C	CAF16
YCR093W	CDC39	YNL197C	WHI3
YOR109W	INP53	YAL058W	CNE1
YAL058W	CNE1	YOR109W	INP53
YNL197C	WHI3	YDL110C	TMA17
YFL008W	SMC1	YFL008W	SMC1
YNL197C	WHI3	YKR077W	MSA2
YPL204W	HRR25	YDR309C	GIC2
YER061C	CEM1	YKL032C	IXR1
YPL204W	HRR25	YNL197C	WHI3
YLR139C	SLS1	YOL023W	IFM1
YDL014W	NOP1	YDL014W	NOP1
YOL110W	SHR5	YMR183C	SSO2
YMR183C	SSO2	YOL110W	SHR5
YCL008C	STP22	YDL110C	TMA17
YEL057C	YEL057C	YOR008C-A	YOR008C-A
YAL021C	CCR4	YPR105C	COG4
YPL085W	SEC16	YJL034W	KAR2
YLR116W	MSL5	YOR204W	DED1
YKL032C	IXR1	YGL035C	MIG1
YJL034W	KAR2	YJL034W	KAR2
YNL197C	WHI3	YLR380W	CSR1
YNL197C	WHI3	YCR061W	YCR061W
YHR025W	THR1	YHR025W	THR1
YNL197C	WHI3	YCR061W	YCR061W
YEL017C-A	PMP2	YJR117W	STE24
YNL197C	WHI3	YGR146C	ECL1
YJL034W	KAR2	YNR030W	ALG12
YJL034W	KAR2	YNR030W	ALG12
YKL032C	IXR1	YML058W	SML1
YCR093W	CDC39	YNL288W	CAF40
YNL288W	CAF40	YCR093W	CDC39
YCR061W	YCR061W	YJR117W	STE24
YFL008W	SMC1	YJL073W	JEM1
YOR214C	YOR214C	YMR244C-A	YMR244C-A
YNL197C	WHI3	YNR030W	ALG12
YGL035C	MIG1	YOR140W	SFL1
YJL034W	KAR2	YJR117W	STE24
YPL204W	HRR25	YBR019C	GAL10
YJL034W	KAR2	YJL073W	JEM1
YJL073W	JEM1	YJL034W	KAR2
YJL034W	KAR2	YJL073W	JEM1
YBR019C	GAL10	YOL123W	HRP1
YNL197C	WHI3	YNL197C	WHI3
YDR309C	GIC2	YGR097W	ASK10
YJL034W	KAR2	YCL008C	STP22
YNL197C	WHI3	YGR097W	ASK10
YNR030W	ALG12	YJR117W	STE24
YNL197C	WHI3	YGR097W	ASK10
YGL035C	MIG1	YLR094C	GIS3
YLR139C	SLS1	YOR204W	DED1
YNL197C	WHI3	YJR117W	STE24
YAL021C	CCR4	YOR204W	DED1
YKL032C	IXR1	YKL062W	MSN4
YKL062W	MSN4	YKL032C	IXR1
YAL040C	CLN3	YIL122W	POG1
YOL135C	MED7	YKL032C	IXR1
YIL122W	POG1	YAL040C	CLN3
YNL197C	WHI3	YDR143C	SAN1
YJL073W	JEM1	YJL073W	JEM1
YJR094C	IME1	YIL122W	POG1
YCL008C	STP22	YJR117W	STE24
YJR117W	STE24	YCL008C	STP22
YMR291W	YMR291W	YLR056W	ERG3
YNR034W	SOL1	YHR025W	THR1
YJL034W	KAR2	YGL033W	HOP2
YNL106C	INP52	YOR109W	INP53
YOR109W	INP53	YNL106C	INP52
YBL016W	FUS3	YGR097W	ASK10
YCL008C	STP22	YCL008C	STP22
YNL197C	WHI3	YNL288W	CAF40
YNL197C	WHI3	YLR056W	ERG3
YJL034W	KAR2	YPR065W	ROX1
YJL034W	KAR2	YOR109W	INP53
YDR523C	SPS1	YKR046C	PET10
YAL021C	CCR4	YCR093W	CDC39
YCR093W	CDC39	YAL021C	CCR4
YJL034W	KAR2	YKL032C	IXR1
YJR117W	STE24	YLR056W	ERG3
YCR093W	CDC39	YAL021C	CCR4
YAL021C	CCR4	YCR093W	CDC39
YOL135C	MED7	YDL140C	RPO21
YDL140C	RPO21	YPL204W	HRR25
YBL016W	FUS3	YBL016W	FUS3
YNL197C	WHI3	YBL081W	YBL081W
YNL197C	WHI3	YLR116W	MSL5
YNL251C	NRD1	YJR117W	STE24
YBL016W	FUS3	YBR019C	GAL10
YMR043W	MCM1	YMR043W	MCM1
YAL021C	CCR4	YOL123W	HRP1
YKL054C	DEF1	YNL197C	WHI3
YDL130W-A	STF1	YDL130W-A	STF1
YPL085W	SEC16	YDL195W	SEC31
YFL008W	SMC1	YPL056C	LCL1
YDL195W	SEC31	YPL085W	SEC16
YPL085W	SEC16	YDL195W	SEC31
YGL033W	HOP2	YBL016W	FUS3
YDL195W	SEC31	YJL034W	KAR2
YBR019C	GAL10	YBR019C	GAL10
YMR183C	SSO2	YJR117W	STE24
YJR117W	STE24	YMR183C	SSO2
YNL288W	CAF40	YNL288W	CAF40
YNL197C	WHI3	YNR014W	YNR014W
YNL197C	WHI3	YAL040C	CLN3
YAL021C	CCR4	YCR061W	YCR061W
YAL040C	CLN3	YNL197C	WHI3
YNL197C	WHI3	YAL040C	CLN3
YLR056W	ERG3	YLR056W	ERG3
YJR117W	STE24	YMR109W	MYO5
YNL197C	WHI3	YDL195W	SEC31
YNL197C	WHI3	YOR140W	SFL1
YKL054C	DEF1	YKL204W	EAP1
YKL032C	IXR1	YBL016W	FUS3
YNL197C	WHI3	YDL140C	RPO21
YNL197C	WHI3	YLR094C	GIS3
YGR097W	ASK10	YDL140C	RPO21
YDL140C	RPO21	YGR097W	ASK10
YNL251C	NRD1	YNL190W	YNL190W
[truncated: 39 more rows]
