# Supplementary material for: Transcriptomic response of yeast cells to ATX1 deletion under different copper levels
Source: BMC Genomics. 2016 Jul 11;17:489. doi: 10.1186/s12864-016-2771-6 (PMC4940881; doi:10.1186/s12864-016-2771-6)
Supplement: Additional file 9: — The complete genetic interaction network. The list of the nodes grouped according to their distance to ATX1 and CCC2 is provided in this file. (XLSX 6197 kb) [file 12864_2016_2771_MOESM9_ESM.xlsx]

## Sheet: Sheet1
Gene A		Gene B				starting gene			1st neighbour of ATX1			2nd neighbour of ATX1			3rd neighbour of ATX1			4th neighbour of ATX1				starting gene			1st neighbour of CCC2			2nd neighbour of CCC2			3rd neighbour of CCC2			4th neighbour of CCC2
ORF	Gene name	ORF	Gene name			ORF	Gene name		ORF	Gene name		ORF	Gene name		ORF	Gene name		ORF	Gene name			ORF	Gene name		ORF	Gene name		ORF	Gene name		ORF	Gene name		ORF	Gene name
YAL011W	SWC3	YAL019W	FUN30			YNL259C	ATX1		YOR114W	YOR114W		YGL162W	SUT1		YKR039W	GAP1		YLR099W-A	YLR099W-A			YDR270W	CCC2		YCR009C	RVS161		YNR001C	CIT1		YMR182C	RGM1		YOR110W	TFC7
YAL011W	SWC3	YAL021C	CCR4						YOR106W	VAM3		YOR208W	PTP2		YER154W	OXA1		YLR215C	CDC123						YDR307W	YDR307W		YLR039C	RIC1		YLR212C	TUB4		YLR030W	YLR030W
YAL002W	VPS8	YBL007C	SLA1						YGR238C	KEL2		YGR285C	ZUO1		YFR035C	YFR035C		YJL062W-A	COA3						YGL200C	EMP24		YGL115W	SNF4		YPL123C	RNY1		YDR280W	RRP45
YBL007C	SLA1	YAL002W	VPS8						YDR225W	HTA1		YGL255W	ZRT1		YLR275W	SMD2		YIR030C	DCG1						YLR242C	ARV1		YOR076C	SKI7		YBR120C	CBP6		YJL173C	RFA3
YBL007C	SLA1	YAL002W	VPS8						YKL032C	IXR1		YDL106C	PHO2		YNL062C	GCD10		YOL127W	RPL25						YGR106C	VOA1		YEL064C	AVT2		YNR002C	ATO2		YPR162C	ORC4
YAL012W	CYS3	YAL023C	PMT2						YDR128W	MTC5		YOR261C	RPN8		YPR068C	HOS1		YBR148W	YSW1						YGL008C	PMA1		YKL019W	RAM2		YBR293W	VBA2		YOR159C	SME1
YAL023C	PMT2	YAL012W	CYS3						YLR119W	SRN2		YJL139C	YUR1		YKL116C	PRR1		YNL277W	MET2						YBR036C	CSG2		YMR154C	RIM13		YOR062C	YOR062C		YGR117C	YGR117C
YBL017C	PEP1	YAL002W	VPS8						YIL011W	TIR3		YDL177C	YDL177C		YOL065C	INP54		YMR323W	ERR3						YPL240C	HSP82		YIL076W	SEC28		YDR475C	JIP4		YLR106C	MDN1
YAL024C	LTE1	YAL013W	DEP1						YKL214C	YRA2		YOL011W	PLB3		YOR120W	GCY1		YDL057W	YDL057W						YDR233C	RTN1		YMR065W	KAR5		YDR347W	MRP1		YAR009C	YAR009C
YAL034W-A	MTW1	YAL010C	MDM10						YBR126C	TPS1		YGR089W	NNF2		YOL017W	ESC8		YHR128W	FUR1						YGL001C	ERG26		YPR103W	PRE2		YOR167C	RPS28A		YER074W-A	YOS1
YAL007C	ERP2	YAL058W	CNE1						YLR371W	ROM2		YLR418C	CDC73		YPL075W	GCR1		YPR200C	ARR2						YPL057C	SUR1		YJR097W	JJJ3		YJR108W	ABM1		YBR148W	YSW1
YAL058W	CNE1	YAL007C	ERP2						YJR032W	CPR7		YIL053W	RHR2		YBR137W	YBR137W		YMR257C	PET111						YMR186W	HSC82		YMR202W	ERG2		YPR154W	PIN3		YDR320C-A	DAD4
YBL058W	SHP1	YAL002W	VPS8						YHR044C	DOG1		YKL018W	SWD2		YDR177W	UBC1		YLR106C	MDN1						YNL294C	RIM21		YJR040W	GEF1		YDL135C	RDI1		YER048W-A	ISD11
YAL001C	TFC3	YBR123C	TFC1						YDR349C	YPS7		YPL170W	DAP1		YPL243W	SRP68		YLR209C	PNP1						YNL259C	ATX1		YGR231C	PHB2		YJL125C	GCD14		YML058W-A	HUG1
YAR002C-A	ERP1	YAL007C	ERP2						YHR004C	NEM1		YKR052C	MRS4		YKL023W	YKL023W		YJR085C	YJR085C						YDR222W	YDR222W		YOL088C	MPD2		YOR045W	TOM6		YOL083W	ATG34
YBL103C	RTG3	YAL002W	VPS8						YMR223W	UBP8		YLR027C	AAT2		YPR078C	YPR078C		YLR029C	RPL15A						YDL120W	YFH1		YMR001C	CDC5		YCL047C	YCL047C		YPL126W	NAN1
YBL103C	RTG3	YAL002W	VPS8						YDR080W	VPS41		YNL041C	COG6		YEL015W	EDC3		YNR050C	LYS9						YHL027W	RIM101		YPL171C	OYE3		YBL036C	YBL036C		YIR035C	YIR035C
YAL002W	VPS8	YBR015C	MNN2						YHL027W	RIM101		YCR086W	CSM1		YOR064C	YNG1		YMR108W	ILV2						YGR105W	VMA21		YNL200C	YNL200C		YOL105C	WSC3		YFL068W	YFL068W
YBR015C	MNN2	YAL002W	VPS8						YBR147W	RTC2		YLR142W	PUT1		YHR040W	BCD1		YOL083W	ATG34						YPR178W	PRP4		YPR046W	MCM16		YCL069W	VBA3		YOL127W	RPL25
YBR023C	CHS3	YAL002W	VPS8						YDR248C	YDR248C		YJR112W	NNF1		YKR088C	TVP38		YDR012W	RPL4B						YER083C	GET2		YCL008C	STP22		YHR210C	YHR210C		YPR117W	YPR117W
YAL002W	VPS8	YBR036C	CSG2						YMR204C	INP1		YKR020W	VPS51		YOL117W	RRI2		YOR159C	SME1						YGL045W	RIM8		YAR002C-A	ERP1		YML061C	PIF1		YOL120C	RPL18A
YBR036C	CSG2	YAL002W	VPS8						YGL212W	VAM7		YLR063W	YLR063W		YDR466W	PKH3		YPR094W	RDS3						YML048W	GSF2		YBR002C	RER2		YBR262C	AIM5		YLR029C	RPL15A
YAL002W	VPS8	YBR078W	ECM33						YLR193C	UPS1		YBR207W	FTH1		YAL039C	CYC3		YOR110W	TFC7									YLR240W	VPS34		YBR143C	SUP45		YMR184W	ADD37
YBR078W	ECM33	YAL002W	VPS8						YHR021C	RPS27B		YPL057C	SUR1		YPL267W	ACM1		YBL111C	YBL111C									YHR029C	YHI9		YMR314W	PRE5		YPL278C	YPL278C
YAL002W	VPS8	YBR092C	PHO3						YJR136C	TTI2		YMR074C	YMR074C		YLR426W	YLR426W		YOL120C	RPL18A									YDR354W	TRP4		YGL032C	AGA2		YLR099W-A	YLR099W-A
YAL002W	VPS8	YBR095C	RXT2						YNL091W	NST1		YCR077C	PAT1		YHR204W	MNL1		YLR030W	YLR030W									YKL037W	AIM26		YLR308W	CDA2		YER055C	HIS1
YBR095C	RXT2	YAL002W	VPS8						YLL002W	RTT109		YLR150W	STM1		YPL199C	YPL199C												YGL144C	ROG1		YMR212C	EFR3		YJL062W-A	COA3
YAL011W	SWC3	YAR002C-A	ERP1						YGL168W	HUR1		YJR059W	PTK2		YKL149C	DBR1												YGR284C	ERV29		YNL101W	AVT4		YLR307C-A	YLR307C-A
YAR002C-A	ERP1	YAL011W	SWC3						YNL084C	END3		YPR017C	DSS4		YGR123C	PPT1												YBR289W	SNF5		YCR069W	CPR4		YOL075C	YOL075C
YAL011W	SWC3	YAR002W	NUP60						YMR202W	ERG2		YBR093C	PHO5		YBL015W	ACH1												YMR179W	SPT21		YJR123W	RPS5		YNL237W	YTP1
YAL011W	SWC3	YAR003W	SWD1						YGR270W	YTA7		YPL145C	KES1		YAR033W	MST28												YPL022W	RAD1		YAR007C	RFA1		YMR323W	ERR3
YAL001C	TFC3	YDL014W	NOP1						YHR034C	PIH1		YER049W	TPA1		YDR253C	MET32												YIL129C	TAO3		YKL047W	YKL047W		YER180C	ISC10
YBR135W	CKS1	YAL002W	VPS8						YMR285C	NGL2		YCR066W	RAD18		YOR092W	ECM3												YDL236W	PHO13		YDR446W	ECM11		YPR200C	ARR2
YAL005C	SSA1	YBL075C	SSA3						YOR030W	DFG16		YBR257W	POP4		YOL026C	MIM1												YDL076C	RXT3		YOL048C	RRT8		YML049C	RSE1
YAL005C	SSA1	YBL075C	SSA3						YFL039C	ACT1		YMR299C	DYN3		YAL046C	AIM1												YDL082W	RPL13A		YLR430W	SEN1		YDL166C	FAP7
YAL005C	SSA1	YBL075C	SSA3						YDR270W	CCC2		YML107C	PML39		YPL246C	RBD2												YJL030W	MAD2		YJL138C	TIF2		YKL138C-A	HSK3
YAL005C	SSA1	YBL075C	SSA3						YIL044C	AGE2		YDR196C	CAB5		YKR068C	BET3												YNR006W	VPS27		YGR271W	SLH1
YAL012W	CYS3	YAR002C-A	ERP1						YOR360C	PDE2		YJR110W	YMR1		YLR318W	EST2												YGR083C	GCD2		YDR459C	PFA5
YAR002C-A	ERP1	YAL012W	CYS3									YKR042W	UTH1		YLR057W	YLR057W												YNR016C	ACC1		YGL207W	SPT16
YBR164C	ARL1	YAL002W	VPS8									YDR411C	DFM1		YMR170C	ALD2												YBR059C	AKL1		YLR445W	YLR445W
YAL009W	SPO7	YBL007C	SLA1									YOR204W	DED1		YIL160C	POT1												YLR192C	HCR1		YMR181C	YMR181C
YBR171W	SEC66	YAL002W	VPS8									YPR028W	YOP1		YNL274C	GOR1												YMR096W	SNZ1		YJL098W	SAP185
YBR171W	SEC66	YAL002W	VPS8									YNR051C	BRE5		YKL079W	SMY1												YOR115C	TRS33		YER103W	SSA4
YAL043C	PTA1	YAL019W	FUN30									YMR190C	SGS1		YLR287C-A	RPS30A												YDL115C	IWR1		YKL022C	CDC16
YAL021C	CCR4	YAL040C	CLN3									YMR116C	ASC1		YNL037C	IDH1												YPL134C	ODC1		YDR237W	MRPL7
YAL002W	VPS8	YBR218C	PYC2									YBR136W	MEC1		YAL022C	FUN26												YDR472W	TRS31		YBL057C	PTH2
YAL002W	VPS8	YBR231C	SWC5									YDL097C	RPN6		YNL218W	MGS1												YBR246W	RRT2		YLR323C	CWC24
YBR231C	SWC5	YAL002W	VPS8									YNL289W	PCL1		YPL019C	VTC3												YHR062C	RPP1		YDL244W	THI13
YAL011W	SWC3	YBL007C	SLA1									YKR089C	TGL4		YMR278W	PGM3												YDR248C	YDR248C		YDL214C	PRR2
YAL003W	EFB1	YBR118W	TEF2									YLL007C	YLL007C		YDR325W	YCG1												YER026C	CHO1		YIL164C	NIT1
YAL024C	LTE1	YAL041W	CDC24									YGL116W	CDC20		YER141W	COX15												YER059W	PCL6		YIR012W	SQT1
YAL024C	LTE1	YAL041W	CDC24									YNL263C	YIF1		YMR053C	STB2												YOR326W	MYO2		YHR138C	YHR138C
YBR289W	SNF5	YAL002W	VPS8									YKL195W	MIA40		YLR164W	YLR164W												YBR155W	CNS1		YHR128W	FUR1
YCL011C	GBP2	YAL002W	VPS8									YOR065W	CYT1		YLR009W	RLP24												YKL007W	CAP1		YER070W	RNR1
YBR143C	SUP45	YAL003W	EFB1									YPR013C	YPR013C		YML064C	TEM1												YOR270C	VPH1		YCR045C	RRT12
YAL010C	MDM10	YBL031W	SHE1									YNL056W	OCA2		YDR412W	RRP17												YIR005W	IST3		YML015C	TAF11
YBL031W	SHE1	YAL010C	MDM10									YCL025C	AGP1		YEL007W	YEL007W												YMR026C	PEX12		YHR102W	KIC1
YCL043C	PDI1	YAL002W	VPS8									YML100W	TSL1		YJL144W	YJL144W												YLR248W	RCK2		YNL176C	YNL176C
YAL002W	VPS8	YCL061C	MRC1									YGR109C	CLB6		YJR022W	LSM8												YPL041C	YPL041C		YIL019W	FAF1
YCL061C	MRC1	YAL002W	VPS8									YLL029W	FRA1		YGL037C	PNC1												YKL023W	YKL023W		YHR196W	UTP9
YBL005W	PDR3	YAL013W	DEP1									YOL109W	ZEO1		YGL079W	KXD1												YIL156W	UBP7		YOR242C	SSP2
YCR009C	RVS161	YAL002W	VPS8									YDL167C	NRP1		YER139C	RTR1												YBR111C	YSA1		YEL019C	MMS21
YCR009C	RVS161	YAL002W	VPS8									YOR291W	YPK9		YOR320C	GNT1												YLR006C	SSK1		YOL132W	GAS4
YCR009C	RVS161	YAL002W	VPS8									YMR315W	YMR315W		YPR022C	YPR022C												YGL226W	MTC3		YFR026C	ULI1
YAL002W	VPS8	YCR016W	YCR016W									YOR293W	RPS10A		YOL158C	ENB1												YKR029C	SET3		YGR283C	YGR283C
YCR016W	YCR016W	YAL002W	VPS8									YLR432W	IMD3		YLR205C	HMX1												YJR060W	CBF1		YPL043W	NOP4
YAL002W	VPS8	YCR017C	CWH43									YAR014C	BUD14		YER085C	YER085C												YER090W	TRP2		YMR018W	YMR018W
YCR017C	CWH43	YAL002W	VPS8									YPR103W	PRE2		YBR254C	TRS20												YGL078C	DBP3		YNR075W	COS10
YAL013W	DEP1	YBL008W	HIR1									YML072C	TCB3		YGL263W	COS12												YLR051C	FCF2		YBR186W	PCH2
YBL050W	SEC17	YAL010C	MDM10									YPR185W	ATG13		YJL209W	CBP1												YIR022W	SEC11		YJR109C	CPA2
YCR044C	PER1	YAL002W	VPS8									YMR100W	MUB1		YDR428C	BNA7												YDL142C	CRD1		YOR380W	RDR1
YAL001C	TFC3	YDR362C	TFC6									YPL217C	BMS1		YLR308W	CDA2												YDL199C	YDL199C		YDR489W	SLD5
YBR101C	FES1	YAL005C	SSA1									YJR054W	YJR054W		YER081W	SER3												YCL044C	MGR1		YER152C	YER152C
YAL013W	DEP1	YBL013W	FMT1									YJR045C	SSC1		YOL070C	NBA1												YBL102W	SFT2		YOR296W	YOR296W
YBL088C	TEL1	YAL009W	SPO7									YAL021C	CCR4		YIL009W	FAA3												YML026C	RPS18B		YIL016W	SNL1
YBL030C	PET9	YAL012W	CYS3									YLL042C	ATG10		YPL191C	YPL191C												YNL154C	YCK2		YDR487C	RIB3
YAL002W	VPS8	YCR101C	YCR101C									YHR100C	GEP4		YIL094C	LYS12												YMR274C	RCE1		YCR105W	ADH7
YDL002C	NHP10	YAL002W	VPS8									YDR076W	RAD55		YNL167C	SKO1												YKL056C	TMA19		YLR353W	BUD8
YDL015C	TSC13	YAL002W	VPS8									YGR193C	PDX1		YBR090C	YBR090C												YBR006W	UGA2		YBR251W	MRPS5
YDL033C	SLM3	YAL002W	VPS8									YMR149W	SWP1		YGR215W	RSM27												YEL001C	IRC22		YGR220C	MRPL9
YAL011W	SWC3	YBL052C	SAS3									YIR033W	MGA2		YNR053C	NOG2												YBR004C	GPI18		YML101C	CUE4
YAL013W	DEP1	YBL027W	RPL19B									YOR054C	VHS3		YOR192C	THI72												YJL029C	VPS53		YCR019W	MAK32
YDL049C	KNH1	YAL002W	VPS8									YPL120W	VPS30		YLR199C	PBA1												YAL030W	SNC1		YPL130W	SPO19
YBL058W	SHP1	YAL011W	SWC3									YPL046C	ELC1		YNL092W	YNL092W												YKR020W	VPS51		YEL021W	URA3
YAL021C	CCR4	YAR002W	NUP60									YGR101W	PCP1		YNR045W	PET494												YLR244C	MAP1		YLR375W	STP3
YDL074C	BRE1	YAL002W	VPS8									YPL148C	PPT2		YGR033C	TIM21												YGR270W	YTA7		YDL161W	ENT1
YAL002W	VPS8	YDL077C	VAM6									YAL009W	SPO7		YOR367W	SCP1												YDR072C	IPT1		YOR252W	TMA16
YAL002W	VPS8	YDL077C	VAM6									YOR001W	RRP6		YOL044W	PEX15												YLR002C	NOC3		YCR102C	YCR102C
YDL077C	VAM6	YAL002W	VPS8									YJL019W	MPS3		YGR287C	IMA1												YMR160W	YMR160W		YPR198W	SGE1
YDL077C	VAM6	YAL002W	VPS8									YER124C	DSE1		YNL144C	YNL144C												YJL079C	PRY1		YMR087W	YMR087W
YAL002W	VPS8	YDL095W	PMT1									YGR024C	THG1		YNL100W	AIM37												YHR028C	DAP2		YEL059C-A	SOM1
YDL095W	PMT1	YAL002W	VPS8									YAL005C	SSA1		YKL075C	YKL075C												YNR021W	YNR021W		YIL110W	HPM1
YDL115C	IWR1	YAL002W	VPS8									YNL031C	HHT2		YCL040W	GLK1												YJL049W	YJL049W		YDR036C	EHD3
YDL115C	IWR1	YAL002W	VPS8									YDR486C	VPS60		YDR246W	TRS23												YDR384C	ATO3		YNL246W	VPS75
YBL019W	APN2	YAL015C	NTG1									YGL043W	DST1		YHR001W	OSH7												YGR161C	RTS3		YJR129C	YJR129C
YER095W	RAD51	YAL001C	TFC3									YBR024W	SCO2		YMR217W	GUA1												YOR114W	YOR114W		YLR001C	YLR001C
YDL145C	COP1	YAL002W	VPS8									YNL093W	YPT53		YGL103W	RPL28												YER148W	SPT15		YDL003W	MCD1
YAL002W	VPS8	YDL149W	ATG9									YER174C	GRX4		YGR278W	CWC22												YOL006C	TOP1		YPR139C	VPS66
YAL002W	VPS8	YDL155W	CLB3									YHR087W	RTC3		YBR074W	YBR074W												YKL182W	FAS1		YIR004W	DJP1
YAL011W	SWC3	YBL081W	YBL081W									YLR372W	SUR4		YML023C	NSE5												YJL117W	PHO86		YER175C	TMT1
YBL105C	PKC1	YAL010C	MDM10									YOR147W	MDM32		YBR159W	IFA38												YCL005W-A	VMA9		YIL145C	PAN6
YAL001C	TFC3	YER148W	SPT15									YOR232W	MGE1		YJR155W	AAD10												YDR518W	EUG1		YGL259W	YPS5
YBL086C	YBL086C	YAL011W	SWC3									YOR307C	SLY41		YLR363C	NMD4												YMR162C	DNF3		YMR235C	RNA1
YDL185W	VMA1	YAL002W	VPS8									YER025W	GCD11		YNL034W	YNL034W												YGL126W	SCS3		YDR119W	VBA4
YAL024C	LTE1	YAR003W	SWD1									YKR067W	GPT2		YDL073W	YDL073W												YJL158C	CIS3		YGR062C	COX18
YAL009W	SPO7	YBR036C	CSG2									YPR131C	NAT3		YKL138C-A	HSK3												YDR371W	CTS2		YOR236W	DFR1
YAL002W	VPS8	YDL218W	YDL218W									YMR157C	AIM36		YML037C	YML037C												YKL025C	PAN3		YDR510W	SMT3
YDL220C	CDC13	YAL002W	VPS8									YER008C	SEC3		YGL157W	ARI1												YNR030W	ALG12		YHR202W	YHR202W
YDL220C	CDC13	YAL002W	VPS8									YDR331W	GPI8		YKR015C	YKR015C												YBR041W	FAT1		YLR297W	YLR297W
YBL058W	SHP1	YAL013W	DEP1									YLR008C	PAM18		YFR044C	DUG1												YML077W	BET5		YER043C	SAH1
YAL012W	CYS3	YBL078C	ATG8									YGR086C	PIL1		YFL010C	WWM1												YNL051W	COG5		YML080W	DUS1
YBL078C	ATG8	YAL012W	CYS3									YLL024C	SSA2		YBR253W	SRB6												YNL131W	TOM22		YGL230C	YGL230C
YAL013W	DEP1	YBL066C	SEF1									YHL034C	SBP1		YBR140C	IRA1												YKR048C	NAP1		YLR306W	UBC12
YAL026C	DRS2	YAR003W	SWD1									YKR065C	PAM17		YNR067C	DSE4												YGL220W	FRA2		YPL266W	DIM1
YAL013W	DEP1	YBL067C	UBP13									YDL150W	RPC53		YKR004C	ECM9												YHR013C	ARD1		YER036C	ARB1
YAL034W-A	MTW1	YAL055W	PEX22									YFL013C	IES1		YMR027W	YMR027W												YDR293C	SSD1		YDL112W	TRM3
YDR045C	RPC11	YAL002W	VPS8									YGL018C	JAC1		YDR461W	MFA1												YML022W	APT1		YNL242W	ATG2
YAL024C	LTE1	YAR019C	CDC15									YDR345C	HXT3		YFR032C-A	RPL29												YJL111W	CCT7		YMR138W	CIN4
YAL024C	LTE1	YAR019C	CDC15									YEL030W	ECM10		YDR022C	CIS1												YPL271W	ATP15		YGL242C	YGL242C
YAL003W	EFB1	YCR077C	PAT1									YDR291W	HRQ1		YJR107W	YJR107W												YPL162C	YPL162C		YDR229W	IVY1
YAR007C	RFA1	YAL027W	SAW1									YLR357W	RSC2		YNL053W	MSG5												YMR095C	SNO1		YOR222W	ODC2
YAL002W	VPS8	YDR080W	VPS41									YKL135C	APL2		YDR240C	SNU56												YOR153W	PDR5		YFL056C	AAD6
YAL002W	VPS8	YDR080W	VPS41									YJL058C	BIT61		YBL036C	YBL036C												YKL185W	ASH1		YNR058W	BIO3
YDR080W	VPS41	YAL002W	VPS8									YPR089W	YPR089W		YOL084W	PHM7												YIL125W	KGD1		YCL026C-A	FRM2
YAL002W	VPS8	YDR089W	YDR089W									YNL068C	FKH2		YKL124W	SSH4												YGR063C	SPT4		YNL208W	YNL208W
YDR092W	UBC13	YAL002W	VPS8									YIR003W	AIM21		YJL218W	YJL218W												YOR061W	CKA2		YOR382W	FIT2
YDR108W	TRS85	YAL002W	VPS8									YGL020C	GET1		YHR005C	GPA1												YMR194W	RPL36A		YKR017C	YKR017C
YDR137W	RGP1	YAL002W	VPS8									YDR397C	NCB2		YOR167C	RPS28A												YJR043C	POL32		YPR174C	YPR174C
YDR137W	RGP1	YAL002W	VPS8									YJR119C	JHD2		YDR494W	RSM28												YFR017C	YFR017C		YGR044C	RME1
YDR137W	RGP1	YAL002W	VPS8									YDL229W	SSB1		YML108W	YML108W												YPL056C	LCL1		YLR326W	YLR326W
YAL002W	VPS8	YDR146C	SWI5									YLR272C	YCS4		YER014W	HEM14												YNL320W	YNL320W		YDR346C	SVF1
YAL013W	DEP1	YBL091C	MAP2									YDL074C	BRE1		YMR087W	YMR087W												YNL083W	SAL1		YMR159C	ATG16
YDR159W	SAC3	YAL002W	VPS8									YNL138W	SRV2		YCR011C	ADP1												YOR049C	RSB1		YDR502C	SAM2
YAL001C	TFC3	YGR047C	TFC4									YEL070W	DSF1		YDL047W	SIT4												YLL014W	EMC6		YPL253C	VIK1
YAL001C	TFC3	YGR047C	TFC4									YLR006C	SSK1		YGR048W	UFD1												YDR079W	PET100		YIL050W	PCL7
YAL013W	DEP1	YBL098W	BNA4									YKR007W	MEH1		YCL039W	GID7												YKL134C	37165		YLR100W	ERG27
YBL098W	BNA4	YAL013W	DEP1									YNL119W	NCS2		YBL071C-B	YBL071C-B												YPL187W	MF(ALPHA)1		YOR176W	HEM15
YBL008W	HIR1	YAL021C	CCR4									YLR449W	FPR4		YLR149C	YLR149C												YGL012W	ERG4		YMR027W	YMR027W
YDR200C	VPS64	YAL002W	VPS8									YDR178W	SDH4		YER184C	YER184C												YBR156C	SLI15		YBR089C-A	NHP6B
YDR200C	VPS64	YAL002W	VPS8									YBL023C	MCM2		YML105C	SEC65												YOR205C	GEP3		YCR073C	SSK22
YDR200C	VPS64	YAL002W	VPS8									YEL009C	GCN4		YMR247C	RKR1												YJR142W	YJR142W		YPR128C	ANT1
YAL007C	ERP2	YBR229C	ROT2									YML120C	NDI1		YCR046C	IMG1												YGL234W	ADE5,7		YER100W	UBC6
YBR229C	ROT2	YAL007C	ERP2									YJL138C	TIF2		YGL222C	EDC1												YML099C	ARG81		YER080W	AIM9
YDR207C	UME6	YAL002W	VPS8									YFR018C	YFR018C		YNR027W	BUD17												YNR035C	ARC35		YHR132W-A	IGO2
YDR207C	UME6	YAL002W	VPS8									YDR432W	NPL3		YOL007C	CSI2												YDR129C	SAC6		YIL026C	IRR1
YAL007C	ERP2	YBR231C	SWC5									YEL003W	GIM4		YOR118W	RTC5												YCL043C	PDI1		YML037C	YML037C
YBR231C	SWC5	YAL007C	ERP2									YBR225W	YBR225W		YJL174W	KRE9												YMR083W	ADH3		YDL078C	MDH3
YAL013W	DEP1	YBL102W	SFT2									YHR132C	ECM14		YHR033W	YHR033W												YDR150W	NUM1		YBL055C	YBL055C
YBL102W	SFT2	YAL013W	DEP1									YOR228C	YOR228C		YLR240W	VPS34												YIL053W	RHR2		YER182W	FMP10
YAL013W	DEP1	YBL103C	RTG3									YML015C	TAF11		YDR237W	MRPL7												YJL070C	YJL070C		YOR091W	TMA46
YBL103C	RTG3	YAL013W	DEP1									YLR390W-A	CCW14		YDR198C	RKM2												YLR180W	SAM1		YOR191W	ULS1
YDR238C	SEC26	YAL002W	VPS8									YNL136W	EAF7		YDR221W	GTB1												YMR161W	HLJ1		YIR039C	YPS6
YAL009W	SPO7	YBR110W	ALG1									YOL009C	MDM12		YKL008C	LAC1												YMR070W	MOT3		YGL089C	MF(ALPHA)2
YAL007C	ERP2	YBR245C	ISW1									YML028W	TSA1		YOR191W	ULS1												YJL074C	SMC3		YJL191W	RPS14B
YBR245C	ISW1	YAL007C	ERP2									YOL089C	HAL9		YPR149W	NCE102												YKR003W	OSH6		YNR024W	MPP6
YDR257C	RKM4	YAL002W	VPS8									YML081W	YML081W		YHR079C-A	SAE3												YDR357C	CNL1		YPL063W	TIM50
YAL001C	TFC3	YGR246C	BRF1									YPL086C	ELP3		YJL049W	YJL049W												YBL093C	ROX3		YNL029C	KTR5
YAL001C	TFC3	YGR246C	BRF1									YEL050C	RML2		YNL040W	YNL040W												YKL018W	SWD2		YLR224W	YLR224W
YAL026C	DRS2	YAR042W	SWH1									YPL268W	PLC1		YFR023W	PES4												YDR288W	NSE3		YDR259C	YAP6
YAR042W	SWH1	YAL026C	DRS2									YKL212W	SAC1		YDR483W	KRE2												YEL070W	DSF1		YER102W	RPS8B
YAL002W	VPS8	YDR276C	PMP3									YOR071C	NRT1		YNL165W	YNL165W												YDR488C	PAC11		YBR185C	MBA1
YDR276C	PMP3	YAL002W	VPS8									YDR378C	LSM6		YDR249C	YDR249C												YKL187C	YKL187C		YNL159C	ASI2
YDR276C	PMP3	YAL002W	VPS8									YMR227C	TAF7		YDL223C	HBT1												YDL198C	GGC1		YOL043C	NTG2
YDR291W	HRQ1	YAL002W	VPS8									YOR220W	RCN2		YMR252C	YMR252C												YHL031C	GOS1		YDR155C	CPR1
YAL002W	VPS8	YDR293C	SSD1									YGR083C	GCD2		YMR171C	EAR1												YIL052C	RPL34B		YOR259C	RPT4
YDR293C	SSD1	YAL002W	VPS8									YDL108W	KIN28		YJL037W	IRC18												YDR225W	HTA1		YNL148C	ALF1
YBL007C	SLA1	YAL023C	PMT2									YNL312W	RFA2		YKL161C	KDX1												YLR131C	ACE2		YHR042W	NCP1
YAL013W	DEP1	YBR009C	HHF1									YPL274W	SAM3		YPL063W	TIM50												YFR051C	RET2		YPL111W	CAR1
YAL013W	DEP1	YBR010W	HHT1									YAR019C	CDC15		YJL027C	YJL027C												YIL083C	CAB2		YLR225C	YLR225C
YDR334W	SWR1	YAL002W	VPS8									YPR033C	HTS1		YPL265W	DIP5												YMR206W	YMR206W		YPR188C	MLC2
YDR335W	MSN5	YAL002W	VPS8									YPL094C	SEC62		YOR241W	MET7												YLR185W	RPL37A		YBR183W	YPC1
YAL021C	CCR4	YBL022C	PIM1									YNL330C	RPD3		YGR068C	ART5												YGR289C	MAL11		YBL097W	BRN1
YBR038W	CHS2	YAL012W	CYS3									YHR082C	KSP1		YNL145W	MFA2												YBR294W	SUL1		YDL176W	YDL176W
YDR359C	EAF1	YAL002W	VPS8									YOR070C	GYP1		YPR140W	TAZ1												YKR093W	PTR2		YDR315C	IPK1
YDR363W-A	SEM1	YAL002W	VPS8									YGR260W	TNA1		YOL058W	ARG1												YBR030W	RKM3		YLR367W	RPS22B
YDR372C	VPS74	YAL002W	VPS8									YLL005C	SPO75		YOR370C	MRS6												YDR176W	NGG1		YBR253W	SRB6
YAL034W-A	MTW1	YAR003W	SWD1									YGL051W	MST27		YLR454W	FMP27												YGR261C	APL6		YHR040W	BCD1
YAL001C	TFC3	YHR143W-A	RPC10									YOR244W	ESA1		YLR044C	PDC1												YEL007W	YEL007W		YBL054W	TOD6
YAL001C	TFC3	YHR143W-A	RPC10									YLR293C	GSP1		YDR041W	RSM10												YKL191W	DPH2		YFR049W	YMR31
YDR388W	RVS167	YAL002W	VPS8									YGR196C	FYV8		YGR214W	RPS0A												YMR053C	STB2		YHR153C	SPO16
YDR388W	RVS167	YAL002W	VPS8									YER017C	AFG3		YPL038W	MET31												YDL223C	HBT1		YKL086W	SRX1
YDR388W	RVS167	YAL002W	VPS8									YNL010W	YNL010W		YCR067C	SED4												YNL095C	YNL095C		YGR036C	CAX4
YDR389W	SAC7	YAL002W	VPS8									YKR053C	YSR3		YGR156W	PTI1												YNL255C	GIS2		YHR039C	MSC7
YDR392W	SPT3	YAL002W	VPS8									YJR118C	ILM1		YNR038W	DBP6												YMR066W	SOV1		YML054C	CYB2
YCR086W	CSM1	YAL005C	SSA1									YBR181C	RPS6B		YPR172W	YPR172W												YLR246W	ERF2		YOR093C	YOR093C
YDR414C	ERD1	YAL002W	VPS8									YER035W	EDC2		YIL173W	VTH1												YER166W	DNF1		YMR113W	FOL3
YAL013W	DEP1	YBR025C	OLA1									YER123W	YCK3		YGR096W	TPC1												YGR163W	GTR2		YMR288W	HSH155
YAL023C	PMT2	YBL017C	PEP1									YDL116W	NUP84		YKR034W	DAL80												YMR223W	UBP8		YNL157W	IGO1
YAL009W	SPO7	YBR164C	ARL1									YER052C	HOM3		YPL113C	YPL113C												YFR052W	RPN12		YOR370C	MRS6
YAL009W	SPO7	YBR164C	ARL1									YER122C	GLO3		YFR024C-A	LSB3												YKL104C	GFA1		YBR102C	EXO84
YAL009W	SPO7	YBR164C	ARL1									YNL246W	VPS75		YLL028W	TPO1												YLR052W	IES3		YBL056W	PTC3
YAL011W	SWC3	YBR081C	SPT7									YLR019W	PSR2		YLR251W	SYM1												YBR069C	TAT1		YPR011C	YPR011C
YDR440W	DOT1	YAL002W	VPS8									YDL122W	UBP1		YLR323C	CWC24												YPR028W	YOP1		YIR034C	LYS1
YBR034C	HMT1	YAL013W	DEP1									YMR106C	YKU80		YDL130W	RPP1B												YGR249W	MGA1		YLR307W	CDA1
YAL021C	CCR4	YBL032W	HEK2									YLR276C	DBP9		YBR295W	PCA1												YDR305C	HNT2		YHR064C	SSZ1
YBL032W	HEK2	YAL021C	CCR4									YJL006C	CTK2		YPR035W	GLN1												YIR033W	MGA2		YBL063W	KIP1
YBL032W	HEK2	YAL021C	CCR4									YMR155W	YMR155W		YLR452C	SST2												YGL135W	RPL1B		YBR107C	IML3
YAL024C	LTE1	YBL016W	FUS3									YDR172W	SUP35		YMR306W	FKS3												YCL005W	LDB16		YGL125W	MET13
YDR469W	SDC1	YAL002W	VPS8									YBR198C	TAF5		YJR122W	IBA57												YHR007C	ERG11		YHR022C	YHR022C
YAL026C	DRS2	YBL007C	SLA1									YLR304C	ACO1		YDR063W	AIM7												YOL018C	TLG2		YML104C	MDM1
YDR477W	SNF1	YAL002W	VPS8									YKL087C	CYT2		YKR084C	HBS1												YER074W	RPS24A		YGL080W	FMP37
YAL002W	VPS8	YDR485C	VPS72									YER004W	FMP52		YDL159W	STE7												YPL184C	MRN1		YER037W	PHM8
YDR485C	VPS72	YAL002W	VPS8									YOR026W	BUB3		YMR068W	AVO2												YDR123C	INO2		YDR263C	DIN7
YDR485C	VPS72	YAL002W	VPS8									YPL270W	MDL2		YFR048W	RMD8												YLR110C	CCW12		YER069W	ARG5,6
YAL010C	MDM10	YBR131W	CCZ1									YDR375C	BCS1		YGR189C	CRH1												YER051W	JHD1		YMR014W	BUD22
YBR131W	CCZ1	YAL010C	MDM10									YHR187W	IKI1		YKL209C	STE6												YAL060W	BDH1		YER119C	AVT6
YDR492W	IZH1	YAL002W	VPS8									YKR029C	SET3		YDR303C	RSC3												YNL047C	SLM2		YOL158C	ENB1
YDL020C	RPN4	YAL005C	SSA1									YLL015W	BPT1		YER048C	CAJ1												YAR003W	SWD1		YDR085C	AFR1
YDR508C	GNP1	YAL002W	VPS8									YLL026W	HSP104		YKL100C	YKL100C												YLR065C	YLR065C		YOR267C	HRK1
YAL011W	SWC3	YBR095C	RXT2									YOL027C	MDM38		YKL196C	YKT6												YDR273W	DON1		YLR442C	SIR3
YBR095C	RXT2	YAL011W	SWC3									YHR019C	DED81		YOL038W	PRE6												YGR070W	ROM1		YOR206W	NOC2
YAL010C	MDM10	YBR141C	YBR141C									YGL256W	ADH4		YDR459C	PFA5												YDR463W	STP1		YLR336C	SGD1
YBR141C	YBR141C	YAL010C	MDM10									YCR075C	ERS1		YNL256W	FOL1												YNL238W	KEX2		YBR244W	GPX2
YAL011W	SWC3	YBR103W	SIF2									YBR164C	ARL1		YNR059W	MNT4												YFL024C	EPL1		YLR406C-A	YLR406C-A
YBR103W	SIF2	YAL011W	SWC3									YML099C	ARG81		YBL107C	YBL107C												YDR393W	SHE9		YER014W	HEM14
YEL031W	SPF1	YAL002W	VPS8									YJL123C	MTC1		YNR064C	YNR064C												YGL137W	SEC27		YOL092W	YOL092W
YEL031W	SPF1	YAL002W	VPS8									YHR038W	RRF1		YHR120W	MSH1												YJL036W	SNX4		YPR016C	TIF6
YAL024C	LTE1	YBL025W	RRN10									YBL105C	PKC1		YFR013W	IOC3												YKL055C	OAR1		YOR201C	MRM1
YEL042W	GDA1	YAL002W	VPS8									YLR242C	ARV1		YCR035C	RRP43												YGL168W	HUR1		YJR135C	MCM22
YEL043W	YEL043W	YAL002W	VPS8									YHR191C	CTF8		YML078W	CPR3												YDR532C	KRE28		YNL311C	SKP2
YEL050C	RML2	YAL002W	VPS8									YDR184C	ATC1		YMR319C	FET4												YFR011C	AIM13		YOR188W	MSB1
YAL013W	DEP1	YBR057C	MUM2									YHR199C	AIM46		YNL151C	RPC31												YML012W	ERV25		YKL029C	MAE1
YBR057C	MUM2	YAL013W	DEP1									YNR026C	SEC12		YDR073W	SNF11												YDR448W	ADA2		YMR033W	ARP9
YBR058C	UBP14	YAL013W	DEP1									YOR361C	PRT1		YIL088C	AVT7												YBR048W	RPS11B		YNL062C	GCD10
YER016W	BIM1	YAL002W	VPS8									YMR296C	LCB1		YNL139C	THO2												YOL072W	THP1		YBR046C	ZTA1
YER030W	CHZ1	YAL002W	VPS8									YMR022W	UBC7		YPR116W	RRG8												YCR081W	SRB8		YOL041C	NOP12
YAL002W	VPS8	YER031C	YPT31									YBL106C	SRO77		YMR118C	YMR118C												YJL148W	RPA34		YOL147C	PEX11
YAL024C	LTE1	YBL031W	SHE1									YLR113W	HOG1		YNR068C	YNR068C												YGL006W	PMC1		YGL068W	MNP1
YBL031W	SHE1	YAL024C	LTE1									YCR071C	IMG2		YHR074W	QNS1												YBR023C	CHS3		YDR013W	PSF1
YAL007C	ERP2	YCR044C	PER1									YOL019W	YOL019W		YMR150C	IMP1												YFR016C	YFR016C		YMR252C	YMR252C
YCR044C	PER1	YAL007C	ERP2									YGR223C	HSV2		YMR305C	SCW10												YOR274W	MOD5		YMR268C	PRP24
YAL024C	LTE1	YBL032W	HEK2									YJR043C	POL32		YOL097W-A	YOL097W-A												YOR293W	RPS10A		YDR234W	LYS4
YER068W	MOT2	YAL002W	VPS8									YDR394W	RPT3		YFL060C	SNO3												YNL023C	FAP1		YDR177W	UBC1
YAL026C	DRS2	YBL024W	NCL1									YOR132W	VPS17		YOL042W	NGL1												YOR035C	SHE4		YDR081C	PDC2
YER072W	VTC1	YAL002W	VPS8									YNL243W	SLA2		YNL159C	ASI2												YOL087C	YOL087C		YNL014W	HEF3
YAL013W	DEP1	YBR074W	YBR074W									YDR369C	XRS2		YDR223W	CRF1												YOL111C	MDY2		YOR116C	RPO31
YDR159W	SAC3	YAL003W	EFB1									YPR113W	PIS1		YBR246W	RRT2												YLR058C	SHM2		YDR377W	ATP17
YER075C	PTP3	YAL002W	VPS8									YBR260C	RGD1		YJL038C	LOH1												YNL207W	RIO2		YML056C	IMD4
YER083C	GET2	YAL002W	VPS8									YDR356W	SPC110		YOR119C	RIO1												YOR164C	GET4		YNR057C	BIO4
YBR078W	ECM33	YAL013W	DEP1									YDR334W	SWR1		YER077C	YER077C												YPL211W	NIP7		YKL106W	AAT1
YAL001C	TFC3	YKL006W	RPL14A									YER167W	BCK2		YPR201W	ARR3												YGR255C	COQ6		YML105C	SEC65
YAL002W	VPS8	YER089C	PTC2									YGL081W	YGL081W		YMR144W	YMR144W												YGL054C	ERV14		YGL062W	PYC1
YER089C	PTC2	YAL002W	VPS8									YDR422C	SIP1		YOL062C	APM4												YOR012W	YOR012W		YGR077C	PEX8
YDR170C	SEC7	YAL003W	EFB1									YLL045C	RPL8B		YNL158W	PGA1												YLR085C	ARP6		YDR063W	AIM7
YDR172W	SUP35	YAL003W	EFB1									YGL035C	MIG1		YLR423C	ATG17												YKL080W	VMA5		YOR310C	NOP58
YER111C	SWI4	YAL002W	VPS8									YOR249C	APC5		YDL183C	YDL183C												YGL070C	RPB9		YOR095C	RKI1
YER122C	GLO3	YAL002W	VPS8									YER145C	FTR1		YHR155W	YSP1												YNL323W	LEM3		YER126C	NSA2
YAL002W	VPS8	YER125W	RSP5									YMR025W	CSI1		YLR442C	SIR3												YLR182W	SWI6		YNL220W	ADE12
YAL013W	DEP1	YBR084W	MIS1									YPR069C	SPE3		YLR441C	RPS1A												YGL227W	VID30		YGL250W	RMR1
YAR003W	SWD1	YAL043C	PTA1									YPR008W	HAA1		YNR061C	YNR061C												YPL051W	ARL3		YNR036C	MRPS12
YBR117C	TKL2	YAL012W	CYS3									YAL023C	PMT2		YPL166W	ATG29												YML030W	AIM31		YLR406C	RPL31B
YAL020C	ATS1	YBL071W-A	KTI11									YIR026C	YVH1		YDR256C	CTA1												YBR222C	PCS60		YNL256W	FOL1
YBL071W-A	KTI11	YAL020C	ATS1									YOR078W	BUD21		YOR008C-A	YOR008C-A												YOR340C	RPA43		YPR093C	ASR1
YBL071W-A	KTI11	YAL020C	ATS1									YGL003C	CDH1		YPL152W	RRD2												YIL021W	RPB3		YDL186W	YDL186W
YAL020C	ATS1	YBL072C	RPS8A									YIL145C	PAN6		YHR132W-A	IGO2												YMR277W	FCP1		YLR327C	TMA10
YER151C	UBP3	YAL002W	VPS8									YPR105C	COG4		YGR235C	YGR235C												YMR220W	ERG8		YLR042C	YLR042C
YER155C	BEM2	YAL002W	VPS8									YPL153C	RAD53		YEL017W	GTT3												YBR298C	MAL31		YPL149W	ATG5
YBR088C	POL30	YAL013W	DEP1									YPL024W	RMI1		YEL013W	VAC8												YJL082W	IML2		YLR253W	YLR253W
YER161C	SPT2	YAL002W	VPS8									YKR097W	PCK1		YNR024W	MPP6												YDL239C	ADY3		YHR050W	SMF2
YBR160W	CDC28	YAL011W	SWC3									YHL015W	RPS20		YBR049C	REB1												YNR043W	MVD1		YJL140W	RPB4
YAR019C	CDC15	YAL040C	CLN3									YOL081W	IRA2		YPL264C	YPL264C												YBR031W	RPL4A		YLR138W	NHA1
YAL002W	VPS8	YFL001W	DEG1									YLL013C	PUF3		YBL059W	YBL059W												YNL160W	YGP1		YPR079W	MRL1
YFL001W	DEG1	YAL002W	VPS8									YPL256C	CLN2		YPL054W	LEE1												YHR151C	MTC6		YCR106W	RDS1
YFL001W	DEG1	YAL002W	VPS8									YIL119C	RPI1		YPL021W	ECM23												YIL048W	NEO1		YER183C	FAU1
YFL023W	BUD27	YAL002W	VPS8									YJL140W	RPB4		YDR308C	SRB7												YCL029C	BIK1		YGR214W	RPS0A
YAL007C	ERP2	YDL018C	ERP3									YPL254W	HFI1		YPL162C	YPL162C												YKL165C	MCD4		YMR177W	MMT1
YFL026W	STE2	YAL002W	VPS8									YCR081W	SRB8		YMR259C	YMR259C												YJR104C	SOD1		YPL119C	DBP1
YBR171W	SEC66	YAL011W	SWC3									YKR075C	YKR075C		YBR069C	TAT1												YOR361C	PRT1		YOR081C	TGL5
YFL031W	HAC1	YAL002W	VPS8									YKL059C	MPE1		YLR013W	GAT3												YCR067C	SED4		YNL053W	MSG5
YAL010C	MDM10	YBR220C	YBR220C									YPR049C	ATG11		YOR267C	HRK1												YPR031W	NTO1		YEL040W	UTR2
YFL038C	YPT1	YAL002W	VPS8									YPL011C	TAF3		YHL038C	CBP2												YNL183C	NPR1		YJR067C	YAE1
YAL011W	SWC3	YBR175W	SWD3									YAR007C	RFA1		YDL245C	HXT15												YPR061C	JID1		YHL044W	YHL044W
YAL011W	SWC3	YBR175W	SWD3									YOL133W	HRT1		YLR093C	NYV1												YKL218C	SRY1		YDR071C	PAA1
YAL011W	SWC3	YBR175W	SWD3									YDR247W	VHS1		YLL052C	AQY2												YBR255W	MTC4		YHR035W	YHR035W
YAL013W	DEP1	YBR103W	SIF2									YMR001C	CDC5		YNL069C	RPL16B												YBL022C	PIM1		YML027W	YOX1
YAL013W	DEP1	YBR103W	SIF2									YLR186W	EMG1		YDL010W	GRX6												YLL009C	COX17		YMR244C-A	YMR244C-A
YBR103W	SIF2	YAL013W	DEP1									YNL014W	HEF3		YOR207C	RET1												YER123W	YCK3		YDR324C	UTP4
YBR175W	SWD3	YAL011W	SWC3									YMR241W	YHM2		YBR125C	PTC4												YGR071C	YGR071C		YKL137W	CMC1
YAL001C	TFC3	YKR092C	SRP40									YDR294C	DPL1		YGL243W	TAD1												YHR025W	THR1		YER002W	NOP16
YFR004W	RPN11	YAL002W	VPS8									YPL156C	PRM4		YOR075W	UFE1												YLR091W	GEP5		YOR375C	GDH1
YAL060W	BDH1	YAL061W	BDH2									YOL129W	VPS68		YDL098C	SNU23												YBR085W	AAC3		YML093W	UTP14
YFR009W	GCN20	YAL002W	VPS8									YAR002C-A	ERP1		YER183C	FAU1												YOR198C	BFR1		YAR019C	CDC15
YFR010W	UBP6	YAL002W	VPS8									YDR440W	DOT1		YHR053C	CUP1-1												YDL235C	YPD1		YPL099C	AIM43
YFR010W	UBP6	YAL002W	VPS8									YOL052C	SPE2		YPL117C	IDI1												YCL001W-A	YCL001W-A		YNR064C	YNR064C
YDL229W	SSB1	YAL005C	SSA1									YGR281W	YOR1		YPR025C	CCL1												YDR148C	KGD2		YGR068C	ART5
YAL010C	MDM10	YBR238C	YBR238C									YER155C	BEM2		YIL061C	SNP1												YLR448W	RPL6B		YPL230W	USV1
YBR238C	YBR238C	YAL010C	MDM10									YMR004W	MVP1		YLR047C	FRE8												YNL052W	COX5A		YOR264W	DSE3
YBR193C	MED8	YAL011W	SWC3									YIL008W	URM1		YBR249C	ARO4												YEL072W	RMD6		YJL108C	PRM10
YBR193C	MED8	YAL011W	SWC3									YNL006W	LST8		YDR066C	RTR2												YOL086C	ADH1		YGR079W	YGR079W
YBR193C	MED8	YAL011W	SWC3									YJL204C	RCY1		YKL021C	MAK11												YLR378C	SEC61		YKR086W	PRP16
YFR051C	RET2	YAL002W	VPS8									YDL215C	GDH2		YER057C	HMF1												YNR020C	ATP23		YJR122W	IBA57
YFR051C	RET2	YAL002W	VPS8									YIL076W	SEC28		YLR007W	NSE1												YGR241C	YAP1802		YER105C	NUP157
YAL011W	SWC3	YBR194W	AIM4									YBL026W	LSM2		YOR154W	SLP1												YDR168W	CDC37		YNL146W	YNL146W
YAL002W	VPS8	YGL005C	COG7									YMR230W	RPS10B		YBL056W	PTC3												YMR267W	PPA2		YHR157W	REC104
YGL005C	COG7	YAL002W	VPS8									YLR014C	PPR1		YDR324C	UTP4												YLR432W	IMD3		YLL046C	RNP1
YGL005C	COG7	YAL002W	VPS8									YMR294W	JNM1		YGR121C	MEP1												YDR028C	REG1		YIL067C	YIL067C
YGL008C	PMA1	YAL002W	VPS8									YLR377C	FBP1		YLR401C	DUS3												YKL092C	BUD2		YMR303C	ADH2
YBR034C	HMT1	YAL016W	TPD3									YGR002C	SWC4		YMR206W	YMR206W												YDR386W	MUS81		YNR011C	PRP2
YAL002W	VPS8	YGL019W	CKB1									YGL084C	GUP1		YMR228W	MTF1												YOR330C	MIP1		YMR315W	YMR315W
YGL019W	CKB1	YAL002W	VPS8									YGL115W	SNF4		YBR014C	GRX7												YFL005W	SEC4		YDR170C	SEC7
YGL019W	CKB1	YAL002W	VPS8									YLR015W	BRE2		YDR321W	ASP1												YHL012W	YHL012W		YHR162W	YHR162W
YGL020C	GET1	YAL002W	VPS8									YER169W	RPH1		YLR420W	URA4												YHR160C	PEX18		YEL047C	YEL047C
YGL025C	PGD1	YAL002W	VPS8									YJR017C	ESS1		YBR056W	YBR056W												YCR063W	BUD31		YDL072C	YET3
YAL024C	LTE1	YBL058W	SHP1									YOR109W	INP53		YNL232W	CSL4												YFL016C	MDJ1		YOR394W	PAU21
YGL043W	DST1	YAL002W	VPS8									YER001W	MNN1		YMR203W	TOM40												YKR100C	SKG1		YOR301W	RAX1
YAL002W	VPS8	YGL045W	RIM8									YLL001W	DNM1		YPL039W	YPL039W												YDR190C	RVB1		YPR048W	TAH18
YAL002W	VPS8	YGL045W	RIM8									YDR087C	RRP1		YPR129W	SCD6												YDR279W	RNH202		YEL041W	YEF1
YGL045W	RIM8	YAL002W	VPS8									YGL155W	CDC43		YHR035W	YHR035W												YML057W	CMP2		YOR119C	RIO1
YBR201W	DER1	YAL011W	SWC3									YBR278W	DPB3		YPR112C	MRD1												YPR047W	MSF1		YBR199W	KTR4
YGL054C	ERV14	YAL002W	VPS8									YDL233W	YDL233W		YDR169C	STB3												YGR221C	TOS2		YLR368W	MDM30
YGL058W	RAD6	YAL002W	VPS8									YHR007C	ERG11		YNL281W	HCH1												YKL212W	SAC1		YKL089W	MIF2
YAL021C	CCR4	YBL088C	TEL1									YMR032W	HOF1		YBR258C	SHG1												YLR207W	HRD3		YGR264C	MES1
YBL088C	TEL1	YAL021C	CCR4									YPL226W	NEW1		YBR220C	YBR220C												YBR071W	YBR071W		YGR146C	ECL1
YDR363W-A	SEM1	YAL003W	EFB1									YER164W	CHD1		YBR115C	LYS2												YKL127W	PGM1		YBL038W	MRPL16
YGL061C	DUO1	YAL002W	VPS8									YBR066C	NRG2		YPL155C	KIP2												YNL192W	CHS1		YBL013W	FMT1
YAL029C	MYO4	YBL032W	HEK2									YDR318W	MCM21		YCL017C	NFS1												YDR226W	ADK1		YGL011C	SCL1
YAL029C	MYO4	YBL032W	HEK2									YKL197C	PEX1		YOL038C-A	YOL038C-A												YDR511W	ACN9		YJR110W	YMR1
YAL002W	VPS8	YGL081W	YGL081W									YLR003C	CMS1		YJL074C	SMC3												YPR153W	YPR153W		YDL073W	YDL073W
YGL084C	GUP1	YAL002W	VPS8									YAL002W	VPS8		YGL186C	TPN1												YKR058W	GLG1		YKL149C	DBR1
YGL084C	GUP1	YAL002W	VPS8									YMR011W	HXT2		YPL040C	ISM1												YML063W	RPS1B		YHR050W-A	YHR050W-A
YBR211C	AME1	YAL011W	SWC3									YDL015C	TSC13		YPR005C	HAL1												YIL154C	IMP2		YPR017C	DSS4
YAL007C	ERP2	YDL099W	BUG1									YIL039W	TED1		YJL118W	YJL118W												YOR048C	RAT1		YHL047C	ARN2
YDL099W	BUG1	YAL007C	ERP2									YPL175W	SPT14		YER023W	PRO3												YNR041C	COQ2		YML111W	BUL2
YAL007C	ERP2	YDL100C	GET3									YDL142C	CRD1		YNL244C	SUI1												YDR120C	TRM1		YOR223W	YOR223W
YDL100C	GET3	YAL007C	ERP2									YBR036C	CSG2		YJR006W	POL31												YKL132C	RMA1		YHL017W	YHL017W
YAL002W	VPS8	YGL110C	CUE3									YHL033C	RPL8A		YNL176C	YNL176C												YOR089C	VPS21		YOL015W	IRC10
YGL115W	SNF4	YAL002W	VPS8									YML076C	WAR1		YDR504C	SPG3												YNL055C	POR1		YBL028C	YBL028C
YAL011W	SWC3	YBR218C	PYC2									YOR358W	HAP5		YGR112W	SHY1												YDL137W	ARF2		YPR163C	TIF3
YGL124C	MON1	YAL002W	VPS8									YKR086W	PRP16		YHR184W	SSP1												YNL049C	SFB2		YEL009C	GCN4
YAL001C	TFC3	YLR344W	RPL26A									YGR157W	CHO2		YOR313C	SPS4												YDR004W	RAD57		YNL265C	IST1
YGL137W	SEC27	YAL002W	VPS8									YBR127C	VMA2		YPR156C	TPO3												YKL166C	TPK3		YOL052C	SPE2
YAL002W	VPS8	YGL151W	NUT1									YLR337C	VRP1		YGR100W	MDR1												YBL027W	RPL19B		YOR215C	AIM41
YGL167C	PMR1	YAL002W	VPS8									YML019W	OST6		YJR052W	RAD7												YJL155C	FBP26		YGL009C	LEU1
YGL167C	PMR1	YAL002W	VPS8									YDR222W	YDR222W		YJL162C	JJJ2												YLR425W	TUS1		YPR033C	HTS1
YAL021C	CCR4	YBL099W	ATP1									YDL133W	YDL133W		YOR149C	SMP3												YNL037C	IDH1		YHR124W	NDT80
YDR439W	LRS4	YAL003W	EFB1									YKL216W	URA1		YPL081W	RPS9A												YFR006W	YFR006W		YHR166C	CDC23
YAL011W	SWC3	YBR231C	SWC5									YPL004C	LSP1		YLR187W	SKG3												YML081C-A	ATP18		YPR149W	NCE102
YAL011W	SWC3	YBR231C	SWC5									YBL099W	ATP1		YGR212W	SLI1												YOL130W	ALR1		YML005W	TRM12
YBR231C	SWC5	YAL011W	SWC3									YNL131W	TOM22		YNL135C	FPR1												YPR173C	VPS4		YLR211C	YLR211C
YBR231C	SWC5	YAL011W	SWC3									YIR039C	YPS6		YGR014W	MSB2												YPL199C	YPL199C		YJR107W	YJR107W
YGL195W	GCN1	YAL002W	VPS8									YJL164C	TPK1		YGR044C	RME1												YCR012W	PGK1		YIL102C	YIL102C
YAL023C	PMT2	YBL082C	ALG3									YNL079C	TPM1		YLR225C	YLR225C												YAL048C	GEM1		YHR133C	NSG1
YAL023C	PMT2	YBL082C	ALG3									YMR179W	SPT21		YLR072W	YLR072W												YOR092W	ECM3		YGR030C	POP6
YBL082C	ALG3	YAL023C	PMT2									YJL159W	HSP150		YFR041C	ERJ5												YPR069C	SPE3		YJR082C	EAF6
YGL212W	VAM7	YAL002W	VPS8									YMR069W	NAT4		YNL146W	YNL146W												YNL299W	TRF5		YLR133W	CKI1
YBR236C	ABD1	YAL011W	SWC3									YLR321C	SFH1		YEL025C	YEL025C												YGL194C	HOS2		YJR036C	HUL4
YAL058W	CNE1	YAR002C-A	ERP1									YNL190W	YNL190W		YNL156C	NSG2												YOL108C	INO4		YLR066W	SPC3
YAR002C-A	ERP1	YAL058W	CNE1									YJL070C	YJL070C		YHR018C	ARG4												YDR025W	RPS11A		YKL026C	GPX1
YAL011W	SWC3	YBR238C	YBR238C									YMR078C	CTF18		YFL046W	FMP32												YBR195C	MSI1		YJL051W	IRC8
YBR238C	YBR238C	YAL011W	SWC3									YMR042W	ARG80		YGL050W	TYW3												YDL229W	SSB1		YPL219W	PCL8
YBR196C	PGI1	YAL012W	CYS3									YER148W	SPT15		YOR063W	RPL3												YPL257W	YPL257W		YGL057C	GEP7
YAL001C	TFC3	YML073C	RPL6A									YLR152C	YLR152C		YOL082W	ATG19												YGR209C	TRX2		YDL093W	PMT5
YAL019W	FUN30	YBR015C	MNN2									YKL002W	DID4		YMR215W	GAS3												YDR437W	GPI19		YDR397C	NCB2
YBR015C	MNN2	YAL019W	FUN30									YHL020C	OPI1		YPR132W	RPS23B												YER013W	PRP22		YKR064W	OAF3
YBR131W	CCZ1	YAL014C	SYN8									YKR024C	DBP7		YCL033C	MXR2												YDR525W-A	SNA2		YAL055W	PEX22
YAL011W	SWC3	YBR245C	ISW1									YER098W	UBP9		YIL009C-A	EST3												YGL094C	PAN2		YML047C	PRM6
YBR245C	ISW1	YAL011W	SWC3									YBL017C	PEP1		YOR124C	UBP2												YLL045C	RPL8B		YCR100C	YCR100C
YAL021C	CCR4	YBL105C	PKC1									YDR297W	SUR2		YMR133W	REC114												YBR141C	YBR141C		YKL209C	STE6
YGR002C	SWC4	YAL002W	VPS8									YLR388W	RPS29A		YKR079C	TRZ1												YNL110C	NOP15		YMR064W	AEP1
YAL025C	MAK16	YBL072C	RPS8A									YCR079W	PTC6		YMR242W-A	YMR242W-A												YGR002C	SWC4		YJL003W	COX16
YAL013W	DEP1	YBR171W	SEC66									YJL020C	BBC1		YGR224W	AZR1												YGR104C	SRB5		YJR152W	DAL5
YAL013W	DEP1	YBR171W	SEC66									YOL144W	NOP8		YAL067C	SEO1												YLR241W	YLR241W		YJL087C	TRL1
YBR171W	SEC66	YAL013W	DEP1									YBL097W	BRN1		YAL032C	PRP45												YFR037C	RSC8		YOR111W	YOR111W
YBR171W	SEC66	YAL013W	DEP1									YCR016W	YCR016W		YBR008C	FLR1												YNR052C	POP2		YGR103W	NOP7
YBR173C	UMP1	YAL013W	DEP1									YGL181W	GTS1		YDR093W	DNF2												YLR337C	VRP1		YOR226C	ISU2
YAL013W	DEP1	YBR175W	SWD3									YGL066W	SGF73		YMR271C	URA10												YJL176C	SWI3		YBR085C-A	YBR085C-A
YAL012W	CYS3	YBR213W	MET8									YHR012W	VPS29		YER056C	FCY2												YBL045C	COR1		YNL191W	DUG3
YAL013W	DEP1	YBR176W	ECM31									YLR450W	HMG2		YLR100W	ERG27												YOR083W	WHI5		YPR166C	MRP2
YAL010C	MDM10	YCL024W	KCC4									YDR144C	MKC7		YGL004C	RPN14												YNL007C	SIS1		YKL154W	SRP102
YGR078C	PAC10	YAL002W	VPS8									YOR303W	CPA1		YPL147W	PXA1												YGL195W	GCN1		YLR403W	SFP1
YBL087C	RPL23A	YAL024C	LTE1									YAR002W	NUP60		YLR409C	UTP21												YNL119W	NCS2		YKL183W	LOT5
YGR089W	NNF2	YAL002W	VPS8									YOR113W	AZF1		YIL155C	GUT2												YDL197C	ASF2		YHL039W	EFM1
YBL088C	TEL1	YAL024C	LTE1									YOL135C	MED7		YPL107W	YPL107W												YDL192W	ARF1		YMR086W	YMR086W
YAL002W	VPS8	YGR122W	YGR122W									YGR077C	PEX8		YMR059W	SEN15												YJR133W	XPT1		YGR236C	SPG1
YAL002W	VPS8	YGR135W	PRE9									YKR002W	PAP1		YKR063C	LAS1												YMR167W	MLH1		YDR130C	FIN1
YAL012W	CYS3	YBR229C	ROT2									YDR309C	GIC2		YDR468C	TLG1												YFR014C	CMK1		YOR023C	AHC1
YBR229C	ROT2	YAL012W	CYS3									YKL117W	SBA1		YOR056C	NOB1												YMR075W	RCO1		YML003W	YML003W
YBR278W	DPB3	YAL011W	SWC3									YML058W	SML1		YNL196C	SLZ1												YPL139C	UME1		YLR170C	APS1
YAL007C	ERP2	YDL226C	GCS1									YJL106W	IME2		YHL001W	RPL14B												YJL112W	MDV1		YDL170W	UGA3
YDL226C	GCS1	YAL007C	ERP2									YOL006C	TOP1		YGL139W	FLC3												YDL012C	YDL012C		YBL003C	HTA2
YAL011W	SWC3	YBR279W	PAF1									YKL078W	DHR2		YKR100C	SKG1												YGR020C	VMA7		YJL080C	SCP160
YGR157W	CHO2	YAL002W	VPS8									YDR176W	NGG1		YIL087C	AIM19												YJR044C	VPS55		YLL028W	TPO1
YGR167W	CLC1	YAL002W	VPS8									YNL186W	UBP10		YDR478W	SNM1												YDL108W	KIN28		YPR022C	YPR022C
YAL030W	SNC1	YBL050W	SEC17									YMR026C	PEX12		YNL172W	APC1												YGL048C	RPT6		YOR161C	PNS1
YAL011W	SWC3	YBR283C	SSH1									YDR497C	ITR1		YKR074W	AIM29												YGL225W	VRG4		YLL036C	PRP19
YBR283C	SSH1	YAL011W	SWC3									YKL185W	ASH1		YHR024C	MAS2												YGR260W	TNA1		YLR151C	PCD1
YAL026C	DRS2	YBL079W	NUP170									YDL126C	CDC48		YKR027W	BCH2												YJL073W	JEM1		YOL119C	MCH4
YAL001C	TFC3	YNL039W	BDP1									YKR072C	SIS2		YGL010W	YGL010W												YLR393W	ATP10		YDL141W	BPL1
YAL015C	NTG1	YBR136W	MEC1									YPR032W	SRO7		YMR001C-A	YMR001C-A												YOL113W	SKM1		YGR042W	YGR042W
YAL002W	VPS8	YGR206W	MVB12									YLR414C	PUN1		YOR388C	FDH1												YOL064C	MET22		YDR171W	HSP42
YAL023C	PMT2	YBL105C	PKC1									YLR089C	ALT1		YJL046W	AIM22												YJL168C	SET2		YJR013W	GPI14
YBL105C	PKC1	YAL023C	PMT2									YJL008C	CCT8		YCL005W	LDB16												YML114C	TAF8		YBR010W	HHT1
YBL007C	SLA1	YAL041W	CDC24									YER090W	TRP2		YDR192C	NUP42												YPL189W	GUP2		YJL163C	YJL163C
YAL002W	VPS8	YGR229C	SMI1									YDL202W	MRPL11		YDR082W	STN1												YMR227C	TAF7		YML129C	COX14
YGR229C	SMI1	YAL002W	VPS8									YEL065W	SIT1		YBR202W	MCM7												YGL237C	HAP2		YPL264C	YPL264C
YGR229C	SMI1	YAL002W	VPS8									YDR043C	NRG1		YPR121W	THI22												YPR155C	NCA2		YPR054W	SMK1
YAL012W	CYS3	YBR245C	ISW1									YJR049C	UTR1		YPR055W	SEC8												YDL005C	MED2		YMR104C	YPK2
YBR245C	ISW1	YAL012W	CYS3									YGR161C	RTS3		YER018C	SPC25												YPL141C	FRK1		YOL163W	YOL163W
YGR252W	GCN5	YAL002W	VPS8									YML075C	HMG1		YGR084C	MRP13												YDR359C	EAF1		YMR019W	STB4
YBR210W	ERV15	YAL013W	DEP1									YBR055C	PRP6		YOR247W	SRL1												YBR175W	SWD3		YBL098W	BNA4
YGR270W	YTA7	YAL002W	VPS8									YDL193W	NUS1		YOR342C	YOR342C												YGL073W	HSF1		YDR313C	PIB1
YAL002W	VPS8	YGR282C	BGL2									YPL203W	TPK2		YGR288W	MAL13												YMR180C	CTL1		YLR437C	DIF1
YAL020C	ATS1	YBR036C	CSG2									YML026C	RPS18B		YBL052C	SAS3												YDR457W	TOM1		YDR115W	YDR115W
YBR215W	HPC2	YAL013W	DEP1									YKL028W	TFA1		YAL031C	GIP4												YDR438W	THI74		YIL038C	NOT3
YHL002W	HSE1	YAL002W	VPS8									YHR158C	KEL1		YMR076C	PDS5												YDR184C	ATC1		YER140W	YER140W
YAL013W	DEP1	YBR216C	YBP1									YDR075W	PPH3		YJL043W	YJL043W												YHR203C	RPS4B		YKL010C	UFD4
YAL013W	DEP1	YBR218C	PYC2									YBR231C	SWC5		YGL060W	YBP2												YNL001W	DOM34		YPL189C-A	COA2
YAL002W	VPS8	YHL020C	OPI1									YGR264C	MES1		YDR030C	RAD28												YDR411C	DFM1		YPR026W	ATH1
YAL002W	VPS8	YHL027W	RIM101									YGL105W	ARC1		YER179W	DMC1												YDL042C	SIR2		YOR004W	UTP23
YAL002W	VPS8	YHL027W	RIM101									YJL134W	LCB3		YPL252C	YAH1												YMR214W	SCJ1		YNL082W	PMS1
YHL031C	GOS1	YAL002W	VPS8									YNR075W	COS10		YJR079W	YJR079W												YER167W	BCK2		YKL192C	ACP1
YAL013W	DEP1	YBR221C	PDB1									YJL205C	NCE101		YGR233C	PHO81												YMR063W	RIM9		YLR150W	STM1
YBR005W	RCR1	YAL023C	PMT2									YDR123C	INO2		YGR248W	SOL4												YPR176C	BET2		YJL035C	TAD2
YBR265W	TSC10	YAL012W	CYS3									YJL129C	TRK1		YBL071W-A	KTI11												YNR028W	CPR8		YPR192W	AQY1
YAL009W	SPO7	YDL015C	TSC13									YOR002W	ALG6		YHR196W	UTP9												YDL211C	YDL211C		YDL157C	YDL157C
YBL016W	FUS3	YAL040C	CLN3									YML067C	ERV41		YML025C	YML6												YJR045C	SSC1		YPL221W	FLC1
YBL016W	FUS3	YAL040C	CLN3									YBR236C	ABD1		YDR539W	FDC1												YDL225W	SHS1		YDR204W	COQ4
YBL016W	FUS3	YAL040C	CLN3									YGL235W	YGL235W		YBL091C	MAP2												YOL020W	TAT2		YBR170C	NPL4
YAL013W	DEP1	YBR227C	MCX1									YML117W	NAB6		YPL143W	RPL33A												YDR103W	STE5		YBR167C	POP7
YBR227C	MCX1	YAL013W	DEP1									YJL124C	LSM1		YOL039W	RPP2A												YMR208W	ERG12		YPR157W	YPR157W
YHR030C	SLT2	YAL002W	VPS8									YML095C	RAD10		YLR065C	YLR065C												YOR046C	DBP5		YCR024C	SLM5
YHR030C	SLT2	YAL002W	VPS8									YDL145C	COP1		YBL090W	MRP21												YML035C	AMD1		YJL187C	SWE1
YAL002W	VPS8	YHR031C	RRM3									YNL328C	MDJ2		YBR070C	ALG14												YNL287W	SEC21		YBR152W	SPP381
YHR031C	RRM3	YAL002W	VPS8									YHR025W	THR1		YGR102C	YGR102C												YGR144W	THI4		YMR124W	YMR124W
YAL013W	DEP1	YBR231C	SWC5									YIL036W	CST6		YDR175C	RSM24												YDR404C	RPB7		YHR126C	ANS1
YBR231C	SWC5	YAL013W	DEP1									YOR286W	RDL2		YMR210W	YMR210W												YDR379W	RGA2		YLL023C	POM33
YAL010C	MDM10	YCR036W	RBK1									YGR279C	SCW4		YJL059W	YHC3												YDR420W	HKR1		YDL169C	UGX2
YBR060C	ORC2	YAL019W	FUN30									YHR036W	BRL1		YBR018C	GAL7												YBR003W	COQ1		YGR194C	XKS1
YBR060C	ORC2	YAL019W	FUN30									YGR258C	RAD2		YJL104W	PAM16												YGL173C	KEM1		YMR279C	YMR279C
YCL037C	SRO9	YAL011W	SWC3									YDL014W	NOP1		YLR210W	CLB4												YIL135C	VHS2		YLR196W	PWP1
YAL002W	VPS8	YHR067W	HTD2									YNL219C	ALG9		YBR291C	CTP1												YDR308C	SRB7		YLR146C	SPE4
YHR067W	HTD2	YAL002W	VPS8									YML114C	TAF8		YLR247C	IRC20												YLR078C	BOS1		YGR009C	SEC9
YAL013W	DEP1	YBR238C	YBR238C									YNR043W	MVD1		YDR407C	TRS120												YDR069C	DOA4		YBL085W	BOI1
YBR238C	YBR238C	YAL013W	DEP1									YBR143C	SUP45		YNL300W	TOS6												YLL032C	YLL032C		YFR032C	RRT5
YAL012W	CYS3	YBR283C	SSH1									YOR187W	TUF1		YMR006C	PLB2												YKL135C	APL2		YHR016C	YSC84
YBR283C	SSH1	YAL012W	CYS3									YBR200W	BEM1		YHR140W	YHR140W												YKL074C	MUD2		YDR468C	TLG1
YHR081W	LRP1	YAL002W	VPS8									YLR395C	COX8		YPL202C	AFT2												YDR044W	HEM13		YHR194W	MDM31
YBR015C	MNN2	YAL023C	PMT2									YDR292C	SRP101		YMR065W	KAR5												YCL011C	GBP2		YGL120C	PRP43
YAL007C	ERP2	YDR100W	TVP15									YDR389W	SAC7		YLR256W	HAP1												YJL205C	NCE101		YDR221W	GTB1
YDR100W	TVP15	YAL007C	ERP2									YMR061W	RNA14		YNL191W	DUG3												YJL147C	YJL147C		YDL033C	SLM3
YAL002W	VPS8	YHR108W	GGA2									YKR028W	SAP190		YIL024C	YIL024C												YEL048C	TCA17		YCL033C	MXR2
YHR108W	GGA2	YAL002W	VPS8									YKR091W	SRL3		YOL162W	YOL162W												YGR211W	ZPR1		YDL154W	MSH5
YAL007C	ERP2	YDR108W	TRS85									YDL212W	SHR3		YGR007W	ECT1												YLR386W	VAC14		YCR027C	RHB1
YDR108W	TRS85	YAL007C	ERP2									YOR077W	RTS2		YBL033C	RIB1												YAL012W	CYS3		YGR256W	GND2
YAL010C	MDM10	YCR063W	BUD31									YER158C	YER158C		YPR180W	AOS1												YBR086C	IST2		YNL310C	ZIM17
YAL002W	VPS8	YHR132C	ECM14									YJL052W	TDH1		YBR145W	ADH5												YDR395W	SXM1		YMR134W	YMR134W
YAL002W	VPS8	YHR138C	YHR138C									YNL076W	MKS1		YIL057C	RGI2												YAL035W	FUN12		YGR282C	BGL2
YAL002W	VPS8	YHR142W	CHS7									YMR028W	TAP42		YGR201C	YGR201C												YBR181C	RPS6B		YOL031C	SIL1
YHR142W	CHS7	YAL002W	VPS8									YOR222W	ODC2		YPL112C	PEX25												YLR431C	ATG23		YDR356W	SPC110
YHR142W	CHS7	YAL002W	VPS8									YOR069W	VPS5		YDL194W	SNF3												YHR137W	ARO9		YDR161W	YDR161W
YHR154W	RTT107	YAL002W	VPS8									YNL255C	GIS2		YDL189W	RBS1												YHR087W	RTC3		YPR109W	YPR109W
YAL001C	TFC3	YOR110W	TFC7									YKL137W	CMC1		YHR182W	YHR182W												YER151C	UBP3		YER163C	YER163C
YAL011W	SWC3	YCL061C	MRC1									YFR045W	YFR045W		YDR238C	SEC26												YNL141W	AAH1		YLR105C	SEN2
YAL011W	SWC3	YCL061C	MRC1									YLR094C	GIS3		YLR053C	YLR053C												YPL106C	SSE1		YAR050W	FLO1
YCL061C	MRC1	YAL011W	SWC3									YJL090C	DPB11		YGL224C	SDT1												YGR027C	RPS25A		YDL146W	LDB17
YHR167W	THP2	YAL002W	VPS8									YLR025W	SNF7		YLR109W	AHP1												YLR401C	DUS3		YBR172C	SMY2
YAL013W	DEP1	YBR255W	MTC4									YNL164C	IBD2		YML021C	UNG1												YLR383W	SMC6		YMR128W	ECM16
YBL016W	FUS3	YAL043C	PTA1									YJL214W	HXT8		YBR180W	DTR1												YIR019C	MUC1		YOR304C-A	YOR304C-A
YBR257W	POP4	YAL013W	DEP1									YPL161C	BEM4		YHR014W	SPO13												YER004W	FMP52		YPR009W	SUT2
YHR191C	CTF8	YAL002W	VPS8									YDR381W	YRA1		YER159C	BUR6												YHR058C	MED6		YPL034W	YPL034W
YAL013W	DEP1	YBR258C	SHG1									YBR162C	TOS1		YDR284C	DPP1												YMR105C	PGM2		YMR302C	YME2
YAL010C	MDM10	YCR086W	CSM1									YKL098W	MTC2		YBL057C	PTH2												YPL202C	AFT2		YDR520C	URC2
YCR086W	CSM1	YAL010C	MDM10									YOR351C	MEK1		YMR132C	JLP2												YFR029W	PTR3		YPR001W	CIT3
YAL001C	TFC3	YOR204W	DED1									YAL060W	BDH1		YPR071W	YPR071W												YBR035C	PDX3		YPR107C	YTH1
YAL044C	GCV3	YBL015W	ACH1									YOR089C	VPS21		YOR217W	RFC1												YDL184C	RPL41A		YPL110C	GDE1
YBL008W	HIR1	YAL048C	GEM1									YBR052C	RFS1		YDL113C	ATG20												YOR381W	FRE3		YHR143W	DSE2
YIL062C	ARC15	YAL002W	VPS8									YGR221C	TOS2		YLR309C	IMH1												YPL048W	CAM1		YPR121W	THI22
YAL002W	VPS8	YIL076W	SEC28									YAL041W	CDC24		YBR047W	FMP23												YKL171W	NNK1		YMR068W	AVO2
YIL076W	SEC28	YAL002W	VPS8									YIR009W	MSL1		YOR059C	YOR059C												YOR324C	FRT1		YDR482C	CWC21
YIL076W	SEC28	YAL002W	VPS8									YBR001C	NTH2		YGR230W	BNS1												YMR272C	SCS7		YNR017W	TIM23
YIL084C	SDS3	YAL002W	VPS8									YBR057C	MUM2		YDL205C	HEM3												YGL044C	RNA15		YIL104C	SHQ1
YAL002W	VPS8	YIL090W	ICE2									YGR023W	MTL1		YER182W	FMP10												YPL055C	LGE1		YER023W	PRO3
YIL090W	ICE2	YAL002W	VPS8									YNL052W	COX5A		YBR177C	EHT1												YBR221C	PDB1		YHR065C	RRP3
YAL010C	MDM10	YDL006W	PTC1									YBR088C	POL30		YPL216W	YPL216W												YDR303C	RSC3		YDR181C	SAS4
YDL006W	PTC1	YAL010C	MDM10									YFR037C	RSC8		YFR028C	CDC14												YMR073C	IRC21		YMR244W	YMR244W
YAL013W	DEP1	YBR281C	DUG2									YKR001C	VPS1		YLL060C	GTT2												YPL269W	KAR9		YML051W	GAL80
YAL009W	SPO7	YDL115C	IWR1									YPL020C	ULP1		YEL044W	IES6												YHR178W	STB5		YPL152W	RRD2
YBL009W	ALK2	YAL048C	GEM1									YKL020C	SPT23		YDR304C	CPR5												YBL021C	HAP3		YMR295C	YMR295C
YDL116W	NUP84	YAL009W	SPO7									YPL140C	MKK2		YDR398W	UTP5												YLL002W	RTT109		YDR465C	RMT2
YDL116W	NUP84	YAL009W	SPO7									YOR043W	WHI2		YPR107C	YTH1												YJL183W	MNN11		YLL051C	FRE6
YDL116W	NUP84	YAL009W	SPO7									YBL098W	BNA4		YMR239C	RNT1												YGR157W	CHO2		YIR008C	PRI1
YAL002W	VPS8	YIL110W	HPM1									YDR257C	RKM4		YGR271W	SLH1												YML094W	GIM5		YJR006W	POL31
YAL007C	ERP2	YDR196C	CAB5									YDR054C	CDC34		YDR085C	AFR1												YOR070C	GYP1		YMR169C	ALD3
YDR196C	CAB5	YAL007C	ERP2									YER118C	SHO1		YFR016C	YFR016C												YBR060C	ORC2		YMR170C	ALD2
YDL013W	SLX5	YAL010C	MDM10									YER153C	PET122		YPL258C	THI21												YPR147C	YPR147C		YJL197W	UBP12
YAL011W	SWC3	YCR033W	SNT1									YFL008W	SMC1		YOL031C	SIL1												YIL023C	YKE4		YBR272C	HSM3
YAL011W	SWC3	YCR033W	SNT1									YHR104W	GRE3		YOR166C	SWT1												YIL015W	BAR1		YBR241C	YBR241C
YCR033W	SNT1	YAL011W	SWC3									YHR171W	ATG7		YGR074W	SMD1												YOR141C	ARP8		YPR102C	RPL11A
YIL128W	MET18	YAL002W	VPS8									YDR096W	GIS1		YJL061W	NUP82												YLR025W	SNF7		YGL015C	YGL015C
YAL013W	DEP1	YBR288C	APM3									YDL007W	RPT2		YFR046C	CNN1												YLR377C	FBP1		YGR037C	ACB1
YBR288C	APM3	YAL013W	DEP1									YHR183W	GND1		YOR148C	SPP2												YBR037C	SCO1		YMR013C	SEC59
YBR158W	AMN1	YAL016W	TPD3									YER087C-B	SBH1		YDR161W	YDR161W												YKL051W	SFK1		YJL058C	BIT61
YBR289W	SNF5	YAL013W	DEP1									YDL120W	YFH1		YLR241W	YLR241W												YDL015C	TSC13		YNR050C	LYS9
YAL002W	VPS8	YIL146C	ATG32									YHR188C	GPI16		YPL066W	YPL066W												YCR016W	YCR016W		YLR201C	COQ9
YAL021C	CCR4	YBR066C	NRG2									YDR045C	RPC11		YJR091C	JSN1												YKL160W	ELF1		YIL051C	MMF1
YAL002W	VPS8	YIL160C	POT1									YJR141W	YJR141W		YLR167W	RPS31												YLL026W	HSP104		YPL108W	YPL108W
YIR008C	PRI1	YAL002W	VPS8									YNL215W	IES2		YDR119W	VBA4												YOR360C	PDE2		YLR164W	YLR164W
YCR052W	RSC6	YAL011W	SWC3									YPL169C	MEX67		YHR085W	IPI1												YPL168W	YPL168W		YLR312C	YLR312C
YBL035C	POL12	YAL040C	CLN3									YCL032W	STE50		YHR047C	AAP1												YGR229C	SMI1		YOR104W	PIN2
YAL024C	LTE1	YBR036C	CSG2									YAL012W	CYS3		YHR046C	INM1												YDR137W	RGP1		YGR075C	PRP38
YAL002W	VPS8	YJL004C	SYS1									YPL101W	ELP4		YGR261C	APL6												YPL028W	ERG10		YDR236C	FMN1
YJL004C	SYS1	YAL002W	VPS8									YOR274W	MOD5		YPL099C	AIM43												YJL178C	ATG27		YNR013C	PHO91
YJL004C	SYS1	YAL002W	VPS8									YEL042W	GDA1		YKL211C	TRP3												YLR450W	HMG2		YDR478W	SNM1
YAL002W	VPS8	YJL012C	VTC4									YHR164C	DNA2		YOR380W	RDR1												YMR264W	CUE1		YLR186W	EMG1
YAL011W	SWC3	YCR065W	HCM1									YOR336W	KRE5		YIL093C	RSM25												YDL122W	UBP1		YJR112W	NNF1
YCR065W	HCM1	YAL011W	SWC3									YLL058W	YLL058W		YHR115C	DMA1												YOL089C	HAL9		YPL097W	MSY1
YCR065W	HCM1	YAL011W	SWC3									YGL245W	GUS1		YMR240C	CUS1												YGR060W	ERG25		YGR254W	ENO1
YGL086W	MAD1	YAL003W	EFB1									YBR228W	SLX1		YGL068W	MNP1												YAL025C	MAK16		YPR042C	PUF2
YAL021C	CCR4	YBR073W	RDH54									YDL185W	VMA1		YBL054W	TOD6												YBL025W	RRN10		YLR364W	GRX8
YAL001C	TFC3	YPR104C	FHL1									YML126C	ERG13		YJL011C	RPC17												YGL223C	COG1		YMR211W	DML1
YAL002W	VPS8	YJL053W	PEP8									YHR154W	RTT107		YIR037W	HYR1												YEL017W	GTT3		YDR418W	RPL12B
YAL002W	VPS8	YJL062W	LAS21									YDR044W	HEM13		YIL117C	PRM5												YGL055W	OLE1		YAR028W	YAR028W
YJL062W	LAS21	YAL002W	VPS8									YPL031C	PHO85		YDR473C	PRP3												YGR113W	DAM1		YER184C	YER184C
YJL062W	LAS21	YAL002W	VPS8									YGL173C	KEM1		YPL257W	YPL257W												YAL036C	RBG1		YIL140W	AXL2
YAL013W	DEP1	YCL010C	SGF29									YBR059C	AKL1		YJL155C	FBP26												YDR464W	SPP41		YHR106W	TRR2
YAL011W	SWC3	YCR077C	PAT1									YBL061C	SKT5		YOR173W	DCS2												YEL062W	NPR2		YDL103C	QRI1
YCR077C	PAT1	YAL011W	SWC3									YER129W	SAK1		YPR196W	YPR196W												YIL029C	YIL029C		YPL233W	NSL1
YCR077C	PAT1	YAL011W	SWC3									YMR197C	VTI1		YNL214W	PEX17												YIL111W	COX5B		YDR317W	HIM1
YCR081W	SRB8	YAL011W	SWC3									YDR316W	OMS1		YOR201C	MRM1												YDL014W	NOP1		YPL013C	MRPS16
YAL002W	VPS8	YJL092W	SRS2									YPL118W	MRP51		YNL094W	APP1												YNL206C	RTT106		YBL074C	AAR2
YJL095W	BCK1	YAL002W	VPS8									YBR214W	SDS24		YGR267C	FOL2												YER091C	MET6		YMR262W	YMR262W
YJL095W	BCK1	YAL002W	VPS8									YBR245C	ISW1		YGL129C	RSM23												YDR093W	DNF2		YLR405W	DUS4
YJL115W	ASF1	YAL002W	VPS8									YDR420W	HKR1		YDR390C	UBA2												YFL017W-A	SMX2		YGR005C	TFG2
YJL115W	ASF1	YAL002W	VPS8									YML038C	YMD8		YMR262W	YMR262W												YHR094C	HXT1		YJR069C	HAM1
YAL010C	MDM10	YDL077C	VAM6									YER177W	BMH1		YBR176W	ECM31												YMR313C	TGL3		YOR278W	HEM4
YDL077C	VAM6	YAL010C	MDM10									YOR196C	LIP5		YOR034C	AKR2												YBR259W	YBR259W		YIL089W	YIL089W
YJL148W	RPA34	YAL002W	VPS8									YCR030C	SYP1		YJR072C	NPA3												YDL083C	RPS16B		YHL038C	CBP2
YAL002W	VPS8	YJL154C	VPS35									YBR196C-A	YBR196C-A		YDR450W	RPS18A												YNR007C	ATG3		YFL010C	WWM1
YJL154C	VPS35	YAL002W	VPS8									YOL077W-A	ATP19		YDR520C	URC2												YDL020C	RPN4		YOL077W-A	ATP19
YJL154C	VPS35	YAL002W	VPS8									YOL054W	PSH1		YEL053C	MAK10												YDL178W	DLD2		YER046W	SPO73
YAL009W	SPO7	YDL192W	ARF1									YNL233W	BNI4		YAR008W	SEN34												YJL208C	NUC1		YDL024C	DIA3
YAL009W	SPO7	YDL192W	ARF1									YMR236W	TAF9		YGR257C	MTM1												YER087C-B	SBH1		YPR025C	CCL1
YJL166W	QCR8	YAL002W	VPS8									YDL090C	RAM1		YBR025C	OLA1												YDL008W	APC11		YBR299W	MAL32
YAL013W	DEP1	YCL032W	STE50									YNR031C	SSK2		YKL222C	YKL222C												YAL009W	SPO7		YGR091W	PRP31
YBL030C	PET9	YAL044C	GCV3									YPR075C	OPY2		YFL003C	MSH4												YBR229C	ROT2		YOL073C	YOL073C
YJL176C	SWI3	YAL002W	VPS8									YJR088C	EMC2		YAL014C	SYN8												YBR049C	REB1		YNL112W	DBP2
YAL007C	ERP2	YDR310C	SUM1									YHR112C	YHR112C		YDR061W	YDR061W												YOL110W	SHR5		YMR266W	RSN1
YDR310C	SUM1	YAL007C	ERP2									YJL130C	URA2		YPR046W	MCM16												YGL244W	RTF1		YOL008W	COQ10
YJL183W	MNN11	YAL002W	VPS8									YPL160W	CDC60		YOL151W	GRE2												YGL174W	BUD13		YPL054W	LEE1
YJL183W	MNN11	YAL002W	VPS8									YML034W	SRC1		YOR382W	FIT2												YDR001C	NTH1		YDR367W	KEI1
YCL037C	SRO9	YAL013W	DEP1									YKL056C	TMA19		YER087W	AIM10												YBR042C	CST26		YDR239C	YDR239C
YBR088C	POL30	YAL021C	CCR4									YOL104C	NDJ1		YPL130W	SPO19												YDR163W	CWC15		YHR183W	GND1
YAL021C	CCR4	YBR089C-A	NHP6B									YBR060C	ORC2		YPR021C	AGC1												YOR265W	RBL2		YOR320C	GNT1
YBL007C	SLA1	YAL058W	CNE1									YJR143C	PMT4		YOR131C	YOR131C												YBR164C	ARL1		YFR042W	KEG1
YCR034W	FEN1	YAL012W	CYS3									YPR124W	CTR1		YMR036C	MIH1												YLR028C	ADE16		YPL026C	SKS1
YGL233W	SEC15	YAL003W	EFB1									YDR388W	RVS167		YPR100W	MRPL51												YKR051W	YKR051W		YKL070W	YKL070W
YJR032W	CPR7	YAL002W	VPS8									YLL006W	MMM1		YLL031C	GPI13												YER156C	YER156C		YOR059C	YOR059C
YAL002W	VPS8	YJR035W	RAD26									YIL151C	YIL151C		YPL076W	GPI2												YCR089W	FIG2		YIL107C	PFK26
YCR037C	PHO87	YAL012W	CYS3									YJR057W	CDC8		YDL054C	MCH1												YHR112C	YHR112C		YOR158W	PET123
YAL002W	VPS8	YJR043C	POL32									YGR132C	PHB1		YLR206W	ENT2												YEL037C	RAD23		YLR355C	ILV5
YJR043C	POL32	YAL002W	VPS8									YDR489W	SLD5		YML007C-A	YML007C-A												YDR257C	RKM4		YMR257C	PET111
YAL002W	VPS8	YJR044C	VPS55									YGR027C	RPS25A		YMR280C	CAT8												YBR106W	PHO88		YGR258C	RAD2
YAL011W	SWC3	YDL013W	SLX5									YHR068W	DYS1		YDR234W	LYS4												YNL111C	CYB5		YDL036C	PUS9
YAL024C	LTE1	YBR058C	UBP14									YKL126W	YPK1		YMR311C	GLC8												YBR076W	ECM8		YIR027C	DAL1
YAL009W	SPO7	YDL226C	GCS1									YMR201C	RAD14		YOR033C	EXO1												YER025W	GCD11		YBR238C	YBR238C
YJR075W	HOC1	YAL002W	VPS8									YBR054W	YRO2		YDR090C	YDR090C												YGL028C	SCW11		YHR043C	DOG2
YJR075W	HOC1	YAL002W	VPS8									YAL058W	CNE1		YMR209C	YMR209C												YIL105C	SLM1		YHL028W	WSC4
YAL002W	VPS8	YJR077C	MIR1									YLR328W	NMA1		YBR016W	YBR016W												YOR014W	RTS1		YML086C	ALO1
YBR135W	CKS1	YAL019W	FUN30									YER165W	PAB1		YDR006C	SOK1												YDR283C	GCN2		YGR024C	THG1
YAL021C	CCR4	YBR098W	MMS4									YDR524C	AGE1		YJR142W	YJR142W												YDL220C	CDC13		YJL069C	UTP18
YAL012W	CYS3	YCR061W	YCR061W									YNL106C	INP52		YGR049W	SCM4												YFL037W	TUB2		YGR245C	SDA1
YAL002W	VPS8	YJR125C	ENT3									YNL090W	RHO2		YDR111C	ALT2												YGL116W	CDC20		YOR230W	WTM1
YAL002W	VPS8	YJR125C	ENT3									YLR290C	YLR290C		YBR219C	YBR219C												YDL246C	SOR2		YPL075W	GCR1
YAL002W	VPS8	YJR139C	HOM6									YPR189W	SKI3		YBL044W	YBL044W												YOL024W	YOL024W		YMR178W	YMR178W
YJR139C	HOM6	YAL002W	VPS8									YPL055C	LGE1		YIR014W	YIR014W												YDL097C	RPN6		YEL035C	UTR5
YJR143C	PMT4	YAL002W	VPS8									YML012W	ERV25		YKR022C	NTR2												YCL056C	YCL056C		YDR451C	YHP1
YJR144W	MGM101	YAL002W	VPS8									YDR092W	UBC13		YDR239C	YDR239C												YLR021W	IRC25		YJR076C	CDC11
YAL012W	CYS3	YCR068W	ATG15									YBR165W	UBS1		YGR085C	RPL11B												YDR434W	GPI17		YMR281W	GPI12
YAL010C	MDM10	YDL131W	LYS21									YJL180C	ATP12		YEL020W-A	TIM9												YDR399W	HPT1		YPL200W	CSM4
YKL004W	AUR1	YAL002W	VPS8									YMR154C	RIM13		YOL111C	MDY2												YGR134W	CAF130		YGR093W	YGR093W
YAL023C	PMT2	YBR078W	ECM33									YKL119C	VPH2		YBL001C	ECM15												YDR092W	UBC13		YKL163W	PIR3
YBR078W	ECM33	YAL023C	PMT2									YJR048W	CYC1		YHR170W	NMD3												YPR085C	ASA1		YMR228W	MTF1
YGR081C	SLX9	YAL003W	EFB1									YDR323C	PEP7		YML005W	TRM12												YFL050C	ALR2		YGR203W	YCH1
YCR009C	RVS161	YAL013W	DEP1									YHR041C	SRB2		YGR146C	ECL1												YKR042W	UTH1		YOR351C	MEK1
YCR009C	RVS161	YAL013W	DEP1									YNR037C	RSM19		YBR221C	PDB1												YKL113C	RAD27		YDR216W	ADR1
YCR009C	RVS161	YAL013W	DEP1									YKL053C-A	MDM35		YPR188C	MLC2												YOR249C	APC5		YGR278W	CWC22
YAL005C	SSA1	YER103W	SSA4									YJR109C	CPA2		YMR279C	YMR279C												YPL180W	TCO89		YOR276W	CAF20
YAL005C	SSA1	YER103W	SSA4									YLR260W	LCB5		YNL221C	POP1												YML112W	CTK3		YER131W	RPS26B
YAL005C	SSA1	YER103W	SSA4									YPR153W	YPR153W		YGL075C	MPS2												YMR231W	PEP5		YNL327W	EGT2
YAL010C	MDM10	YDL142C	CRD1									YKR082W	NUP133		YPR157W	YPR157W												YNL239W	LAP3		YDL156W	YDL156W
YAL010C	MDM10	YDL142C	CRD1									YDR490C	PKH1		YFL026W	STE2												YDL125C	HNT1		YGL079W	KXD1
YAL010C	MDM10	YDL142C	CRD1									YDR456W	NHX1		YJR050W	ISY1												YJL115W	ASF1		YER179W	DMC1
YAL010C	MDM10	YDL142C	CRD1									YHR006W	STP2		YOL126C	MDH2												YLR048W	RPS0B		YOL025W	LAG2
YKL041W	VPS24	YAL002W	VPS8									YBR023C	CHS3		YOR229W	WTM2												YER149C	PEA2		YDR368W	YPR1
YKL053C-A	MDM35	YAL002W	VPS8									YNL307C	MCK1		YFL040W	YFL040W												YOR197W	MCA1		YLR218C	COA4
YAL002W	VPS8	YKL055C	OAR1									YMR256C	COX7		YDL180W	YDL180W												YLR220W	CCC1		YGR026W	YGR026W
YKL055C	OAR1	YAL002W	VPS8									YNL098C	RAS2		YML056C	IMD4												YER125W	RSP5		YGR001C	YGR001C
YCR083W	TRX3	YAL012W	CYS3									YNR071C	YNR071C		YGL094C	PAN2												YNL236W	SIN4		YEL017C-A	PMP2
YAL002W	VPS8	YKL073W	LHS1									YDR232W	HEM1		YGR058W	PEF1												YNR031C	SSK2		YNL308C	KRI1
YAL013W	DEP1	YCR020C-A	MAK31									YGL150C	INO80		YOR060C	YOR060C												YDR200C	VPS64		YGR204W	ADE3
YAL002W	VPS8	YKL092C	BUD2									YPR097W	YPR097W		YGR013W	SNU71												YIL166C	YIL166C		YER129W	SAK1
YAL010C	MDM10	YDL157C	YDL157C									YDL236W	PHO13		YIR024C	YIR024C												YDR045C	RPC11		YEL054C	RPL12A
YAL002W	VPS8	YKL101W	HSL1									YCL037C	SRO9		YDL173W	PAR32												YGL110C	CUE3		YGL254W	FZF1
YAL002W	VPS8	YKL101W	HSL1									YGR252W	GCN5		YPL168W	YPL168W												YDR297W	SUR2		YOL069W	NUF2
YKL101W	HSL1	YAL002W	VPS8									YML016C	PPZ1		YDL211C	YDL211C												YPR135W	CTF4		YJL093C	TOK1
YAL002W	VPS8	YKL113C	RAD27									YDL143W	CCT4		YBR107C	IML3												YML029W	USA1		YBL035C	POL12
YAL010C	MDM10	YDL161W	ENT1									YER037W	PHM8		YGR143W	SKN1												YJL101C	GSH1		YDR480W	DIG2
YKL113C	RAD27	YAL002W	VPS8									YBR076W	ECM8		YHR070W	TRM5												YDL051W	LHP1		YMR041C	ARA2
YAR019C	CDC15	YAR019C	CDC15									YBR041W	FAT1		YKL191W	DPH2												YCR020W-B	HTL1		YPL214C	THI6
YKL119C	VPH2	YAL002W	VPS8									YJR151C	DAN4		YBL074C	AAR2												YBR245C	ISW1		YGL138C	YGL138C
YAL002W	VPS8	YKL127W	PGM1									YPL266W	DIM1		YMR129W	POM152												YAL039C	CYC3		YHR005C	GPA1
YAL005C	SSA1	YER151C	UBP3									YJL171C	YJL171C		YLR075W	RPL10												YGL226C-A	OST5		YMR255W	GFD1
YER151C	UBP3	YAL005C	SSA1									YNL118C	DCP2		YGL226C-A	OST5												YCR053W	THR4		YLL054C	YLL054C
YAL010C	MDM10	YDL168W	SFA1									YBR078W	ECM33		YKR071C	DRE2												YGL247W	BRR6		YML069W	POB3
YDL168W	SFA1	YAL010C	MDM10									YDR414C	ERD1		YPL028W	ERG10												YGR156W	PTI1		YPL010W	RET3
YAL011W	SWC3	YDL074C	BRE1									YFL033C	RIM15		YBR188C	NTC20												YPR089W	YPR089W		YKL189W	HYM1
YAL011W	SWC3	YDL074C	BRE1									YBR106W	PHO88		YNL082W	PMS1												YHR012W	VPS29		YMR276W	DSK2
YAL011W	SWC3	YDL074C	BRE1									YBR275C	RIF1		YGR236C	SPG1												YKL073W	LHS1		YBL024W	NCL1
YDL074C	BRE1	YAL011W	SWC3									YBL031W	SHE1		YLR439W	MRPL4												YPL021W	ECM23		YKL196C	YKT6
YDL074C	BRE1	YAL011W	SWC3									YPL141C	FRK1		YDL231C	BRE4												YOR307C	SLY41		YMR114C	YMR114C
YDL074C	BRE1	YAL011W	SWC3									YGR130C	YGR130C		YFR021W	ATG18												YHL025W	SNF6		YPR078C	YPR078C
YDL074C	BRE1	YAL011W	SWC3									YFL034C-B	MOB2		YOR289W	YOR289W												YIL146C	ATG32		YDL234C	GYP7
YAL002W	VPS8	YKL148C	SDH1									YKL184W	SPE1		YGL093W	SPC105												YGL022W	STT3		YDR406W	PDR15
YKL148C	SDH1	YAL002W	VPS8									YGL057C	GEP7		YGR136W	LSB1												YBR288C	APM3		YIL152W	YIL152W
YCR028C-A	RIM1	YAL013W	DEP1									YPR045C	THP3		YFL030W	AGX1												YNR047W	FPK1		YPR008W	HAA1
YAL005C	SSA1	YER161C	SPT2									YPL085W	SEC16		YJR068W	RFC2												YNL231C	PDR16		YDL129W	YDL129W
YAL005C	SSA1	YER161C	SPT2									YLL004W	ORC3		YNR008W	LRO1												YIL027C	KRE27		YLR325C	RPL38
YAL013W	DEP1	YCR031C	RPS14A									YFL037W	TUB2		YGL123W	RPS2												YPR095C	SYT1		YJL060W	BNA3
YAL002W	VPS8	YKL171W	NNK1									YGR171C	MSM1		YGL120C	PRP43												YGL231C	EMC4		YLR152C	YLR152C
YAL002W	VPS8	YKL171W	NNK1									YLR380W	CSR1		YNL290W	RFC3												YGL095C	VPS45		YDR506C	YDR506C
YKL171W	NNK1	YAL002W	VPS8									YPL241C	CIN2		YGR194C	XKS1												YOL109W	ZEO1		YGR111W	YGR111W
YAL013W	DEP1	YCR033W	SNT1									YAL040C	CLN3		YLR207W	HRD3												YCL061C	MRC1		YNL093W	YPT53
YAL013W	DEP1	YCR033W	SNT1									YER021W	RPN3		YLR077W	FMP25												YPR137W	RRP9		YDR296W	MHR1
YCR033W	SNT1	YAL013W	DEP1									YDR507C	GIN4		YOR097C	YOR097C												YLR362W	STE11		YOL164W-A	YOL164W-A
YAL013W	DEP1	YCR034W	FEN1									YBR265W	TSC10		YHR072W	ERG7												YPL156C	PRM4		YGL181W	GTS1
YAL010C	MDM10	YDL180W	YDL180W									YPL150W	YPL150W		YLL019C	KNS1												YGR170W	PSD2		YEL018W	EAF5
YKL190W	CNB1	YAL002W	VPS8									YLR346C	YLR346C		YHL042W	YHL042W												YOR241W	MET7		YOR295W	UAF30
YAL002W	VPS8	YKL191W	DPH2									YBL002W	HTB2		YOL130W	ALR1												YOL039W	RPP2A		YBR139W	YBR139W
YKL213C	DOA1	YAL002W	VPS8									YBR167C	POP7		YBR166C	TYR1												YMR204C	INP1		YDR523C	SPS1
YAL013W	DEP1	YCR043C	YCR043C									YHR118C	ORC6		YFL004W	VTC2												YDL058W	USO1		YOL082W	ATG19
YAL013W	DEP1	YCR044C	PER1									YDR332W	IRC3		YJL141C	YAK1												YLR350W	ORM2		YHR085W	IPI1
YKR001C	VPS1	YAL002W	VPS8									YLR102C	APC9		YDR313C	PIB1												YDR245W	MNN10		YKL125W	RRN3
YKR001C	VPS1	YAL002W	VPS8									YPL167C	REV3		YDL030W	PRP9												YDR410C	STE14		YGR212W	SLI1
YAL043C	PTA1	YBL051C	PIN4									YLR429W	CRN1		YAL017W	PSK1												YNL215W	IES2		YGR007W	ECT1
YAL002W	VPS8	YKR009C	FOX2									YDR276C	PMP3		YPR145W	ASN1												YNL135C	FPR1		YML096W	YML096W
YAL002W	VPS8	YKR014C	YPT52									YDR322W	MRPL35		YOL069W	NUF2												YPL172C	COX10		YPR181C	SEC23
YAL002W	VPS8	YKR024C	DBP7									YLR038C	COX12		YNL253W	TEX1												YPL086C	ELP3		YNL066W	SUN4
YAL021C	CCR4	YBR131W	CCZ1									YHR207C	SET5		YOR223W	YOR223W												YLR199C	PBA1		YHR049W	FSH1
YKR029C	SET3	YAL002W	VPS8									YBR297W	MAL33		YBR247C	ENP1												YNL197C	WHI3		YOR266W	PNT1
YAL011W	SWC3	YDL100C	GET3									YCL004W	PGS1		YKR101W	SIR1												YML121W	GTR1		YGR102C	YGR102C
YDL100C	GET3	YAL011W	SWC3									YLR213C	CRR1		YGR026W	YGR026W												YHR019C	DED81		YJR041C	URB2
YAL009W	SPO7	YDR080W	VPS41									YOR122C	PFY1		YDR512C	EMI1												YNR034W	SOL1		YHR164C	DNA2
YAL002W	VPS8	YKR052C	MRS4									YDR122W	KIN1		YIL148W	RPL40A												YLR012C	YLR012C		YGL031C	RPL24A
YKR052C	MRS4	YAL002W	VPS8									YLL021W	SPA2		YBR237W	PRP5												YJR005W	APL1		YNR032C-A	HUB1
YAL012W	CYS3	YDL020C	RPN4									YAL024C	LTE1		YEL072W	RMD6												YEL063C	CAN1		YNL117W	MLS1
YDL020C	RPN4	YAL012W	CYS3									YMR143W	RPS16A		YNL134C	YNL134C												YMR011W	HXT2		YKR103W	NFT1
YAL021C	CCR4	YBR136W	MEC1									YCL063W	VAC17		YPR091C	YPR091C												YKL216W	URA1		YPR148C	YPR148C
YAL013W	DEP1	YCR061W	YCR061W									YNL245C	CWC25		YDR206W	EBS1												YHR139C	SPS100		YDR246W-A	YDR246W-A
YFL039C	ACT1	YAL005C	SSA1									YBL039C	URA7		YLR139C	SLS1												YOR043W	WHI2		YDR449C	UTP6
YAL013W	DEP1	YCR063W	BUD31									YMR198W	CIK1		YAL038W	CDC19												YJR127C	RSF2		YDR352W	YDR352W
YAL002W	VPS8	YKR091W	SRL3									YIL149C	MLP2		YDL209C	CWC2												YNL038W	GPI15		YDL091C	UBX3
YDL212W	SHR3	YAL010C	MDM10									YGL135W	RPL1B		YHR058C	MED6												YHR161C	YAP1801		YER185W	PUG1
YAL002W	VPS8	YKR099W	BAS1									YPR175W	DPB2		YMR194W	RPL36A												YNL202W	SPS19		YKL099C	UTP11
YAL013W	DEP1	YCR068W	ATG15									YBR218C	PYC2		YDL237W	AIM6												YKR037C	SPC34		YKL085W	MDH1
YAL002W	VPS8	YLL002W	RTT109									YML017W	PSP2		YPR144C	NOC4												YEL055C	POL5		YGL166W	CUP2
YLL002W	RTT109	YAL002W	VPS8									YGR175C	ERG1		YOR178C	GAC1												YMR129W	POM152		YCR075C	ERS1
YDL115C	IWR1	YAL011W	SWC3									YLR168C	UPS2		YDR498C	SEC20												YOL076W	MDM20		YDR219C	MFB1
YLL006W	MMM1	YAL002W	VPS8									YGR240C	PFK1		YEL032W	MCM3												YDR162C	NBP2		YFL053W	DAK2
YDL217C	TIM22	YAL010C	MDM10									YPR040W	TIP41		YLR177W	YLR177W												YLR038C	COX12		YKR013W	PRY2
YDL116W	NUP84	YAL011W	SWC3									YKL139W	CTK1		YMR139W	RIM11												YLR239C	LIP2		YOR168W	GLN4
YDL120W	YFH1	YAL011W	SWC3									YDR329C	PEX3		YDR120C	TRM1												YMR031C	EIS1		YMR118C	YMR118C
YBL030C	PET9	YAL054C	ACS1									YFR019W	FAB1		YDR528W	HLR1												YLR370C	ARC18		YBR110W	ALG1
YAL002W	VPS8	YLL028W	TPO1									YLR055C	SPT8		YNL187W	SWT21												YKL110C	KTI12		YLR004C	THI73
YAL017W	PSK1	YBR231C	SWC5									YKR026C	GCN3		YIL114C	POR2												YGR067C	YGR067C		YLR438C-A	LSM3
YAL013W	DEP1	YCR079W	PTC6									YOL114C	YOL114C		YOR356W	CIR2												YGL035C	MIG1		YGL206C	CHC1
YBR095C	RXT2	YAL024C	LTE1									YDR372C	VPS74		YMR303C	ADH2												YKL060C	FBA1		YNR027W	BUD17
YAL013W	DEP1	YCR086W	CSM1									YNL102W	POL1		YOR250C	CLP1												YMR205C	PFK2		YMR171C	EAR1
YCR086W	CSM1	YAL013W	DEP1									YDL055C	PSA1		YLR312W-A	MRPL15												YLR433C	CNA1		YOR258W	HNT3
YAL024C	LTE1	YBR097W	VPS15									YDR443C	SSN2		YNR048W	YNR048W												YIL160C	POT1		YDR201W	SPC19
YLR022C	SDO1	YAL002W	VPS8									YJL136C	RPS21B		YML046W	PRP39												YDR005C	MAF1		YLR291C	GCD7
YAL002W	VPS8	YLR023C	IZH3									YIL052C	RPL34B		YOL148C	SPT20												YDR082W	STN1		YBR249C	ARO4
YLR039C	RIC1	YAL002W	VPS8									YMR160W	YMR160W		YFR049W	YMR31												YOR275C	RIM20		YHL043W	ECM34
YLR039C	RIC1	YAL002W	VPS8									YJL206C	YJL206C		YOR341W	RPA190												YBR108W	AIM3		YDR143C	SAN1
YLR039C	RIC1	YAL002W	VPS8									YGL133W	ITC1		YIR038C	GTT1												YLR404W	FLD1		YCL030C	HIS4
YLR039C	RIC1	YAL002W	VPS8									YJR108W	ABM1		YNR063W	YNR063W												YBR159W	IFA38		YKR060W	UTP30
YLR039C	RIC1	YAL002W	VPS8									YFL029C	CAK1		YDR086C	SSS1												YNL098C	RAS2		YMR193W	MRPL24
YDL055C	PSA1	YAL012W	CYS3									YOL115W	PAP2		YER113C	TMN3												YML070W	DAK1		YBR093C	PHO5
YAL002W	VPS8	YLR046C	YLR046C									YKR076W	ECM4		YHR098C	SFB3												YGR092W	DBF2		YNR026C	SEC12
YLR055C	SPT8	YAL002W	VPS8									YBR087W	RFC5		YIL029C	YIL029C												YJR047C	ANB1		YPL229W	YPL229W
YLR085C	ARP6	YAL002W	VPS8									YBL092W	RPL32		YLL051C	FRE6												YIL090W	ICE2		YBR214W	SDS24
YAL002W	VPS8	YLR087C	CSF1									YBR155W	CNS1		YLR413W	YLR413W												YOR057W	SGT1		YDR275W	BSC2
YLR087C	CSF1	YAL002W	VPS8									YMR112C	MED11		YOL086W-A	YOL086W-A												YJL089W	SIP4		YIL106W	MOB1
YLR087C	CSF1	YAL002W	VPS8									YGR186W	TFG1		YBL067C	UBP13												YLR436C	ECM30		YOR086C	TCB1
YLR087C	CSF1	YAL002W	VPS8									YPL100W	ATG21		YLR033W	RSC58												YDL206W	YDL206W		YCL054W	SPB1
YDL067C	COX9	YAL012W	CYS3									YBR273C	UBX7		YIL099W	SGA1												YJL124C	LSM1		YMR259C	YMR259C
YEL050C	RML2	YAL007C	ERP2									YIR022W	SEC11		YML115C	VAN1												YMR010W	YMR010W		YIL074C	SER33
YAL012W	CYS3	YDL077C	VAM6									YDL006W	PTC1		YPL253C	VIK1												YGL040C	HEM2		YKL075C	YKL075C
YBR160W	CDC28	YAL021C	CCR4									YNL224C	SQS1		YOL119C	MCH4												YDR002W	YRB1		YDR165W	TRM82
YAL013W	DEP1	YDL002C	NHP10									YKL179C	COY1		YKL091C	YKL091C												YNR004W	SWM2		YDL128W	VCX1
YDL002C	NHP10	YAL013W	DEP1									YPR159W	KRE6		YHR121W	LSM12												YIL077C	YIL077C		YHR199C	AIM46
YBL020W	RFT1	YAL063C	FLO9									YGL097W	SRM1		YJL035C	TAD2												YLR314C	CDC3		YML010W	SPT5
YAR007C	RFA1	YBL002W	HTB2									YBR235W	YBR235W		YMR313C	TGL3												YDL040C	NAT1		YIL162W	SUC2
YAL002W	VPS8	YLR181C	VTA1									YLR451W	LEU3		YNL292W	PUS4												YGL253W	HXK2		YIL049W	DFG10
YLR182W	SWI6	YAL002W	VPS8									YDR023W	SES1		YDR070C	FMP16												YER171W	RAD3		YNL284C	MRPL10
YBR111W-A	SUS1	YAL024C	LTE1									YBL034C	STU1		YOR188W	MSB1												YKR065C	PAM17		YPR083W	MDM36
YLR200W	YKE2	YAL002W	VPS8									YBR108W	AIM3		YNL327W	EGT2												YMR290C	HAS1		YEL052W	AFG1
YAL002W	VPS8	YLR207W	HRD3									YJR076C	CDC11		YJR010W	MET3												YMR242C	RPL20A		YKL129C	MYO3
YAR007C	RFA1	YBL003C	HTA2									YLR110C	CCW12		YHL032C	GUT1												YIL008W	URM1		YNR068C	YNR068C
YAL017W	PSK1	YBR257W	POP4									YIL062C	ARC15		YIL152W	YIL152W												YER061C	CEM1		YGL049C	TIF4632
YAL005C	SSA1	YGL073W	HSF1									YPL236C	YPL236C		YAL064C-A	YAL064C-A												YPR160W	GPH1		YLR215C	CDC123
YAL005C	SSA1	YGL073W	HSF1									YJR040W	GEF1		YBL042C	FUI1												YAL014C	SYN8		YNL290W	RFC3
YAL005C	SSA1	YGL073W	HSF1									YBR083W	TEC1		YGR256W	GND2												YPR063C	YPR063C		YIL148W	RPL40A
YDL020C	RPN4	YAL013W	DEP1									YML097C	VPS9		YJL178C	ATG27												YBL105C	PKC1		YOL029C	YOL029C
YLR262C	YPT6	YAL002W	VPS8									YHL007C	STE20		YJR077C	MIR1												YBL002W	HTB2		YJL066C	MPM1
YLR262C	YPT6	YAL002W	VPS8									YJL098W	SAP185		YPL064C	CWC27												YPL161C	BEM4		YDR427W	RPN9
YLR262C	YPT6	YAL002W	VPS8									YLR292C	SEC72		YKR043C	YKR043C												YNL325C	FIG4		YDL238C	GUD1
YLR262C	YPT6	YAL002W	VPS8									YPL154C	PEP4		YIL013C	PDR11												YLR197W	NOP56		YDR441C	APT2
YLR262C	YPT6	YAL002W	VPS8									YHR106W	TRR2		YCR098C	GIT1												YOR244W	ESA1		YOR010C	TIR2
YAL024C	LTE1	YBR119W	MUD1									YEL061C	CIN8		YGL188C-A	YGL188C-A												YNL031C	HHT2		YBL005W	PDR3
YDL103C	QRI1	YAL012W	CYS3									YDR310C	SUM1		YDR380W	ARO10												YIR001C	SGN1		YGL117W	YGL117W
YAL011W	SWC3	YDL192W	ARF1									YDR055W	PST1		YDR282C	YDR282C												YFL028C	CAF16		YPL019C	VTC3
YDL192W	ARF1	YAL011W	SWC3									YOL087C	YOL087C		YOL002C	IZH2												YMR247C	RKR1		YLR167W	RPS31
YDL029W	ARP2	YAL013W	DEP1									YJL148W	RPA34		YCL026C-A	FRM2												YMR023C	MSS1		YPR027C	YPR027C
YDL029W	ARP2	YAL013W	DEP1									YJR135W-A	TIM8		YKL010C	UFD4												YDL111C	RRP42		YHR080C	YHR080C
YAL013W	DEP1	YDL033C	SLM3									YMR079W	SEC14		YGL038C	OCH1												YGL071W	AFT1		YPL210C	SRP72
YDL033C	SLM3	YAL013W	DEP1									YHR152W	SPO12		YOR272W	YTM1												YDR291W	HRQ1		YLR231C	BNA5
YLR314C	CDC3	YAL002W	VPS8									YML083C	YML083C		YBR269C	FMP21												YLR165C	PUS5		YGR154C	GTO1
YHR167W	THP2	YAL003W	EFB1									YOR304W	ISW2		YDR079W	PET100												YBR052C	RFS1		YJL055W	YJL055W
YLR330W	CHS5	YAL002W	VPS8									YCR009C	RVS161		YDR538W	PAD1												YPL231W	FAS2		YDR018C	YDR018C
YLR337C	VRP1	YAL002W	VPS8									YDR210W	YDR210W		YBR240C	THI2												YCR084C	TUP1		YKL028W	TFA1
YAR002W	NUP60	YBL008W	HIR1									YBR187W	GDT1		YDL086W	YDL086W												YGL178W	MPT5		YDL165W	CDC36
YBL008W	HIR1	YAR002W	NUP60									YKL045W	PRI2		YLR341W	SPO77												YAL021C	CCR4		YCR004C	YCP4
YDL040C	NAT1	YAL013W	DEP1									YDL001W	RMD1		YOR226C	ISU2												YJR052W	RAD7		YKL078W	DHR2
YAL060W	BDH1	YBL031W	SHE1									YJL073W	JEM1		YGL178W	MPT5												YMR022W	UBC7		YJR092W	BUD4
YBL031W	SHE1	YAL060W	BDH1									YBL020W	RFT1		YBR284W	YBR284W												YMR233W	TRI1		YNL218W	MGS1
YLR350W	ORM2	YAL002W	VPS8									YDR516C	EMI2		YLR066W	SPC3												YOR039W	CKB2		YPL004C	LSP1
YLR350W	ORM2	YAL002W	VPS8									YOL156W	HXT11		YPL134C	ODC1												YDR378C	LSM6		YMR191W	SPG5
YLR350W	ORM2	YAL002W	VPS8									YGR116W	SPT6		YOR227W	HER1												YCL038C	ATG22		YKL067W	YNK1
YDL042C	SIR2	YAL013W	DEP1									YPL211W	NIP7		YNL126W	SPC98												YOR234C	RPL33B		YBR077C	SLM4
YAL002W	VPS8	YLR360W	VPS38									YLR332W	MID2		YBR033W	EDS1												YGR072W	UPF3		YGL029W	CGR1
YAL005C	SSA1	YGL141W	HUL5									YIL101C	XBP1		YPL059W	GRX5												YLR153C	ACS2		YKR101W	SIR1
YAL020C	ATS1	YBR200W	BEM1									YNL297C	MON2		YOL060C	MAM3												YPL241C	CIN2		YKL065C	YET1
YBR200W	BEM1	YAL020C	ATS1									YFL021W	GAT1		YNL306W	MRPS18												YGL124C	MON1		YOR385W	YOR385W
YLR384C	IKI3	YAL002W	VPS8									YLR244C	MAP1		YLL063C	AYT1												YNL247W	YNL247W		YBR268W	MRPL37
YAL010C	MDM10	YDR080W	VPS41									YMR063W	RIM9		YNL210W	MER1												YGL121C	GPG1		YBL091C-A	SCS22
YDR080W	VPS41	YAL010C	MDM10									YOR073W	SGO1		YBR067C	TIP1												YMR297W	PRC1		YNR039C	ZRG17
YDR233C	RTN1	YAL009W	SPO7									YGR120C	COG2		YGR057C	LST7												YNL097C	PHO23		YNL277W	MET2
YAR003W	SWD1	YBL008W	HIR1									YIL144W	TID3		YDR235W	PRP42												YKL027W	YKL027W		YPL222W	FMP40
YBL008W	HIR1	YAR003W	SWD1									YMR235C	RNA1		YDR475C	JIP4												YFR032C-A	RPL29		YOR253W	NAT5
YLR418C	CDC73	YAL002W	VPS8									YAR050W	FLO1		YLR059C	REX2												YMR144W	YMR144W		YNL088W	TOP2
YLR418C	CDC73	YAL002W	VPS8									YER112W	LSM4		YHR065C	RRP3												YNL298W	CLA4		YJL014W	CCT3
YLR418C	CDC73	YAL002W	VPS8									YLR005W	SSL1		YNR029C	YNR029C												YCR028C-A	RIM1		YPR075C	OPY2
YAL013W	DEP1	YDL054C	MCH1									YHR107C	CDC12		YNL096C	RPS7B												YEL051W	VMA8		YDR312W	SSF2
YAL007C	ERP2	YER083C	GET2									YDR421W	ARO80		YLR189C	ATG26												YHR208W	BAT1		YFL022C	FRS2
YER083C	GET2	YAL007C	ERP2									YKL194C	MST1		YGR191W	HIP1												YBL069W	AST1		YOR181W	LAS17
YER083C	GET2	YAL007C	ERP2									YDR049W	VMS1		YIL067C	YIL067C												YOL013C	HRD1		YLR174W	IDP2
YAL005C	SSA1	YGL181W	GTS1									YDR531W	CAB1		YNR034W	SOL1												YBL017C	PEP1		YOR148C	SPP2
YAL011W	SWC3	YDL226C	GCS1									YMR283C	RIT1		YDR444W	YDR444W												YML087C	AIM33		YBR297W	MAL33
YDL226C	GCS1	YAL011W	SWC3									YNL122C	YNL122C		YOR290C	SNF2												YER072W	VTC1		YBR045C	GIP1
YIL038C	NOT3	YAL003W	EFB1									YDR146C	SWI5		YLR392C	ART10												YNR059W	MNT4		YHR074W	QNS1
YIL040W	APQ12	YAL003W	EFB1									YBL035C	POL12		YLR307W	CDA1												YKL143W	LTV1		YGR267C	FOL2
YBR257W	POP4	YAL018C	YAL018C									YGL174W	BUD13		YGL059W	PKP2												YGL064C	MRH4		YNL244C	SUI1
YAL013W	DEP1	YDL065C	PEX19									YNL133C	FYV6		YDR354W	TRP4												YCR008W	SAT4		YJR068W	RFC2
YAL002W	VPS8	YML019W	OST6									YHR143W-A	RPC10		YLR216C	CPR6												YLR098C	CHA4		YBR225W	YBR225W
YML019W	OST6	YAL002W	VPS8									YOL108C	INO4		YIL037C	PRM2												YLR057W	YLR057W		YLR082C	SRL2
YBR140C	IRA1	YAL024C	LTE1									YIL124W	AYR1		YOR385W	YOR385W												YDL134C	PPH21		YPR037C	ERV2
YML032C	RAD52	YAL002W	VPS8									YBR163W	EXO5		YBR104W	YMC2												YNL015W	PBI2		YGR076C	MRPL25
YAL013W	DEP1	YDL070W	BDF2									YKL114C	APN1		YDL012C	YDL012C												YML016C	PPZ1		YKL151C	YKL151C
YML041C	VPS71	YAL002W	VPS8									YGL008C	PMA1		YIR013C	GAT4												YPR124W	CTR1		YNL292W	PUS4
YML041C	VPS71	YAL002W	VPS8									YOR094W	ARF3		YCL047C	YCL047C												YBR133C	HSL7		YDR262W	YDR262W
YAL025C	MAK16	YBR126C	TPS1									YEL016C	NPP2		YJR083C	ACF4												YBR254C	TRS20		YML025C	YML6
YAL013W	DEP1	YDL074C	BRE1									YKL060C	FBA1		YGL246C	RAI1												YOR079C	ATX2		YGL105W	ARC1
YDL074C	BRE1	YAL013W	DEP1									YMR055C	BUB2		YMR113W	FOL3												YBR194W	AIM4		YIL109C	SEC24
YDL074C	BRE1	YAL013W	DEP1									YLR153C	ACS2		YGL146C	RRT6												YBR290W	BSD2		YMR168C	CEP3
YAL007C	ERP2	YER122C	GLO3									YHR030C	SLT2		YER096W	SHC1												YMR294W	JNM1		YCR003W	MRPL32
YER122C	GLO3	YAL007C	ERP2									YDR298C	ATP5		YER048W-A	ISD11												YCR090C	YCR090C		YML058W	SML1
YML071C	COG8	YAL002W	VPS8									YHL025W	SNF6		YNL112W	DBP2												YKL114C	APN1		YGL002W	ERP6
YML071C	COG8	YAL002W	VPS8									YPR066W	UBA3		YPL221W	FLC1												YLR210W	CLB4		YPR040W	TIP41
YML071C	COG8	YAL002W	VPS8									YGL121C	GPG1		YHL024W	RIM4												YMR215W	GAS3		YJL090C	DPB11
YAL013W	DEP1	YDL080C	THI3									YCL011C	GBP2		YER041W	YEN1												YGL143C	MRF1		YOR238W	YOR238W
YAL013W	DEP1	YDL080C	THI3									YNL086W	SNN1		YGR066C	YGR066C												YBL091C	MAP2		YKL082C	RRP14
YML094W	GIM5	YAL002W	VPS8									YDR150W	NUM1		YPL189C-A	COA2												YPL169C	MEX67		YOR017W	PET127
YAL002W	VPS8	YML097C	VPS9									YDR160W	SSY1		YDR312W	SSF2												YMR190C	SGS1		YPL267W	ACM1
YAL013W	DEP1	YDL081C	RPP1A									YLL040C	VPS13		YDL048C	STP4												YGL219C	MDM34		YNL054W	VAC7
YML097C	VPS9	YAL002W	VPS8									YDR514C	YDR514C		YOR158W	PET123												YMR312W	ELP6		YBR044C	TCM62
YAL034W-A	MTW1	YBR030W	RKM3									YDL102W	POL3		YDR436W	PPZ2												YLL063C	AYT1		YJL217W	REE1
YAL015C	NTG1	YCR066W	RAD18									YGL191W	COX13		YPL119C	DBP1												YKL053C-A	MDM35		YFR039C	YFR039C
YAL019W	FUN30	YBR245C	ISW1									YBR279W	PAF1		YOR298W	MUM3												YDR057W	YOS9		YDR476C	YDR476C
YML124C	TUB3	YAL002W	VPS8									YLR017W	MEU1		YLR042C	YLR042C												YBL107C	YBL107C		YJL072C	PSF2
YAL002W	VPS8	YMR003W	AIM34									YJR051W	OSM1		YLR126C	YLR126C												YOL042W	NGL1		YGL157W	ARI1
YAL002W	VPS8	YMR016C	SOK2									YPR141C	KAR3		YNL108C	YNL108C												YFL030W	AGX1		YPL003W	ULA1
YMR022W	UBC7	YAL002W	VPS8									YGR187C	HGH1		YCL069W	VBA3												YKR061W	KTR2		YDR235W	PRP42
YMR022W	UBC7	YAL002W	VPS8									YNL299W	TRF5		YBL049W	MOH1												YKR054C	DYN1		YMR175W-A	YMR175W-A
YAL002W	VPS8	YMR023C	MSS1									YOL064C	MET22		YPL263C	KEL3												YML106W	URA5		YDR106W	ARP10
YMR023C	MSS1	YAL002W	VPS8									YNL005C	MRP7		YKR006C	MRPL13												YLR257W	YLR257W		YPL132W	COX11
YAL030W	SNC1	YBR076W	ECM8									YLR410W	VIP1		YDR218C	SPR28												YPL059W	GRX5		YCR097W	HMRA1
YAL002W	VPS8	YMR044W	IOC4									YOR145C	PNO1		YDR059C	UBC5												YER040W	GLN3		YOR283W	YOR283W
YMR044W	IOC4	YAL002W	VPS8									YIR017C	MET28		YJR025C	BNA1												YDL202W	MRPL11		YOR071C	NRT1
YMR055C	BUB2	YAL002W	VPS8									YER172C	BRR2		YML068W	ITT1												YNL314W	DAL82		YDR266C	YDR266C
YBL103C	RTG3	YAL040C	CLN3									YMR109W	MYO5		YDR342C	HXT7												YGL025C	PGD1		YGL172W	NUP49
YAL002W	VPS8	YMR060C	SAM37									YAL020C	ATS1		YDL066W	IDP1												YBR236C	ABD1		YAL015C	NTG1
YAL002W	VPS8	YMR063W	RIM9									YDR002W	YRB1		YCL028W	RNQ1												YIL149C	MLP2		YDR374C	YDR374C
YMR063W	RIM9	YAL002W	VPS8									YIL065C	FIS1		YLR403W	SFP1												YGR120C	COG2		YKR083C	DAD2
YDL101C	DUN1	YAL013W	DEP1									YHR099W	TRA1		YJL103C	GSM1												YIR018W	YAP5		YKL167C	MRP49
YAL023C	PMT2	YBR171W	SEC66									YHR198C	AIM18		YDR314C	RAD34												YLL004W	ORC3		YLR033W	RSC58
YBR171W	SEC66	YAL023C	PMT2									YKL033W-A	YKL033W-A		YER170W	ADK2												YPL065W	VPS28		YMR136W	GAT2
YBR171W	SEC66	YAL023C	PMT2									YBR109C	CMD1		YGL113W	SLD3												YIL101C	XBP1		YLR134W	PDC5
YBR171W	SEC66	YAL023C	PMT2									YAL056W	GPB2		YER047C	SAP1												YBR295W	PCA1		YBL020W	RFT1
YDR160W	SSY1	YAL010C	MDM10									YHR206W	SKN7		YNL217W	YNL217W												YBR161W	CSH1		YGR235C	YGR235C
YAL013W	DEP1	YDL104C	QRI7									YLR145W	RMP1		YOR190W	SPR1												YBR283C	SSH1		YDR500C	RPL37B
YAL024C	LTE1	YBR158W	AMN1									YNL070W	TOM7		YDR231C	COX20												YKL041W	VPS24		YLR321C	SFH1
YAL009W	SPO7	YDR320C	SWA2									YGL244W	RTF1		YFL034W	YFL034W												YCL025C	AGP1		YNL155W	YNL155W
YAL002W	VPS8	YMR109W	MYO5									YIR001C	SGN1		YLR329W	REC102												YDR389W	SAC7		YDL105W	NSE4
YAL058W	CNE1	YBL047C	EDE1									YML125C	PGA3		YBR048W	RPS11B												YNL113W	RPC19		YHR163W	SOL3
YBL047C	EDE1	YAL058W	CNE1									YBR212W	NGR1		YGR090W	UTP22												YHR030C	SLT2		YEL005C	VAB2
YBR160W	CDC28	YAL024C	LTE1									YLR078C	BOS1		YDR406W	PDR15												YDL065C	PEX19		YGL114W	YGL114W
YJL006C	CTK2	YAL003W	EFB1									YJL168C	SET2		YIR015W	RPR2												YIL065C	FIS1		YBR216C	YBP1
YAL012W	CYS3	YDL192W	ARF1									YMR104C	YPK2		YDR132C	YDR132C												YKR019C	IRS4		YKL157W	APE2
YDL192W	ARF1	YAL012W	CYS3									YGR046W	TAM41		YOR117W	RPT5												YDR096W	GIS1		YLR457C	NBP1
YDR045C	RPC11	YAL011W	SWC3									YDL100C	GET3		YDL128W	VCX1												YOL091W	SPO21		YKR090W	PXL1
YAL026C	DRS2	YBR130C	SHE3									YOL001W	PHO80		YNL063W	MTQ1												YML075C	HMG1		YLR128W	DCN1
YAL013W	DEP1	YDL113C	ATG20									YGL087C	MMS2		YGL091C	NBP35												YNL305C	YNL305C		YHR216W	IMD2
YMR149W	SWP1	YAL002W	VPS8									YGL234W	ADE5,7		YER175W-A	YER175W-A												YER157W	COG3		YBR228W	SLX1
YDL115C	IWR1	YAL013W	DEP1									YLL039C	UBI4		YER053C	PIC2												YEL024W	RIP1		YPR071W	YPR071W
YAL002W	VPS8	YMR161W	HLJ1									YIR016W	YIR016W		YPR115W	RGC1												YHR121W	LSM12		YIL037C	PRM2
YBL016W	FUS3	YAR007C	RFA1									YIL137C	TMA108		YGR283C	YGR283C												YOR132W	VPS17		YMR029C	FAR8
YMR161W	HLJ1	YAL002W	VPS8									YDL216C	RRI1		YOR287C	RRP36												YNL309W	STB1		YLR387C	REH1
YAL013W	DEP1	YDL117W	CYK3									YLR091W	GEP5		YHL014C	YLF2												YER107C	GLE2		YLR427W	MAG2
YDL117W	CYK3	YAL013W	DEP1									YEL024W	RIP1		YPL052W	OAZ1												YCL063W	VAC17		YKL096W	CWP1
YMR165C	PAH1	YAL002W	VPS8									YDL103C	QRI1		YDR084C	TVP23												YNL004W	HRB1		YLR283W	YLR283W
YAL013W	DEP1	YDL119C	YDL119C									YJR099W	YUH1		YBR223C	TDP1												YOR128C	ADE2		YOR186W	YOR186W
YAR003W	SWD1	YBL018C	POP8									YPL047W	SGF11		YJL065C	DLS1												YPR065W	ROX1		YDR333C	YDR333C
YMR179W	SPT21	YAL002W	VPS8									YKL089W	MIF2		YPL105C	SYH1												YBR047W	FMP23		YIR036C	IRC24
YAL013W	DEP1	YDL122W	UBP1									YOR189W	IES4		YLR303W	MET17												YLR034C	SMF3		YPL208W	RKM1
YDL122W	UBP1	YAL013W	DEP1									YER051W	JHD1		YIL010W	DOT5												YLR447C	VMA6		YDR515W	SLF1
YMR186W	HSC82	YAL002W	VPS8									YPL183C	RTT10		YKR064W	OAF3												YOL081W	IRA2		YMR217W	GUA1
YMR186W	HSC82	YAL002W	VPS8									YJR135C	MCM22		YNL240C	NAR1												YGL167C	PMR1		YDR084C	TVP23
YMR197C	VTI1	YAL002W	VPS8									YIL002C	INP51		YNL287W	SEC21												YBR018C	GAL7		YDR228C	PCF11
YDR189W	SLY1	YAL010C	MDM10									YKL148C	SDH1		YCL029C	BIK1												YLR461W	PAU4		YLR139C	SLS1
YAL013W	DEP1	YDL129W	YDL129W									YJR053W	BFA1		YBR005W	RCR1												YDR159W	SAC3		YLR249W	YEF3
YAL002W	VPS8	YMR224C	MRE11									YMR293C	HER2		YNL254C	RTC4												YGR188C	BUB1		YOR344C	TYE7
YMR224C	MRE11	YAL002W	VPS8									YDL174C	DLD1		YOR177C	MPC54												YMR198W	CIK1		YBR017C	KAP104
YMR231W	PEP5	YAL002W	VPS8									YIR005W	IST3		YFR005C	SAD1												YOR126C	IAH1		YGL243W	TAD1
YAL012W	CYS3	YDL215C	GDH2									YMR261C	TPS3		YOL013C	HRD1												YKL013C	ARC19		YPR058W	YMC1
YDR200C	VPS64	YAL010C	MDM10									YLR383W	SMC6		YLR204W	QRI5												YMR048W	CSM3		YOL078W	AVO1
YMR263W	SAP30	YAL002W	VPS8									YOR354C	MSC6		YPR058W	YMC1												YBR200W	BEM1		YIL003W	CFD1
YMR263W	SAP30	YAL002W	VPS8									YKL073W	LHS1		YFL016C	MDJ1												YPR036W	VMA13		YIL116W	HIS5
YMR267W	PPA2	YAL002W	VPS8									YMR224C	MRE11		YFR009W	GCN20												YHR108W	GGA2		YER064C	YER064C
YAL009W	SPO7	YDR372C	VPS74									YDL232W	OST4		YDR057W	YOS9												YOR187W	TUF1		YDL069C	CBS1
YAR003W	SWD1	YBL021C	HAP3									YGL240W	DOC1		YCR068W	ATG15												YML079W	YML079W		YNR062C	YNR062C
YAL003W	EFB1	YJL124C	LSM1									YGL194C	HOS2		YBR191W	RPL21A												YLR088W	GAA1		YOL144W	NOP8
YAL013W	DEP1	YDL142C	CRD1									YOR027W	STI1		YML093W	UTP14												YKL126W	YPK1		YDL233W	YDL233W
YMR293C	HER2	YAL002W	VPS8									YDL157C	YDL157C		YNL241C	ZWF1												YOR284W	HUA2		YPL245W	YPL245W
YAL021C	CCR4	YBR231C	SWC5									YOL004W	SIN3		YGR042W	YGR042W												YKL119C	VPH2		YGR153W	YGR153W
YAL021C	CCR4	YBR231C	SWC5									YGL040C	HEM2		YJL201W	ECM25												YMR126C	DLT1		YFR031C	SMC2
YBR231C	SWC5	YAL021C	CCR4									YJL115W	ASF1		YIR029W	DAL2												YER096W	SHC1		YPR151C	SUE1
YAL024C	LTE1	YBR175W	SWD3									YKL168C	KKQ8		YML118W	NGL3												YCL009C	ILV6		YDR020C	DAS2
YMR307W	GAS1	YAL002W	VPS8									YJR094C	IME1		YGR163W	GTR2												YDR473C	PRP3		YIL155C	GUT2
YMR307W	GAS1	YAL002W	VPS8									YJL128C	PBS2		YMR120C	ADE17												YBR242W	YBR242W		YBL111C	YBL111C
YDR088C	SLU7	YAL011W	SWC3									YHR076W	PTC7		YMR156C	TPP1												YPL268W	PLC1		YLL033W	IRC19
YAL009W	SPO7	YDR388W	RVS167									YGL208W	SIP2		YPR190C	RPC82												YIL133C	RPL16A		YPR143W	RRP15
YAL002W	VPS8	YNL021W	HDA1									YHL036W	MUP3		YGL085W	LCL3												YPL030W	TRM44		YBR145W	ADH5
YNL021W	HDA1	YAL002W	VPS8									YKL201C	MNN4		YPL088W	YPL088W												YMR285C	NGL2		YAL064C-A	YAL064C-A
YNL021W	HDA1	YAL002W	VPS8									YIL017C	VID28		YLL038C	ENT4												YIL039W	TED1		YCR015C	YCR015C
YAL010C	MDM10	YDR233C	RTN1									YBR157C	ICS2		YNL046W	YNL046W												YDL226C	GCS1		YOL093W	TRM10
YNL037C	IDH1	YAL002W	VPS8									YIL126W	STH1		YLR180W	SAM1												YHR086W	NAM8		YIR028W	DAL4
YNL041C	COG6	YAL002W	VPS8									YLR190W	MMR1		YOR093C	YOR093C												YJR134C	SGM1		YPL193W	RSA1
YNL041C	COG6	YAL002W	VPS8									YHR129C	ARP1		YNL247W	YNL247W												YGR199W	PMT6		YKL062W	MSN4
YNL041C	COG6	YAL002W	VPS8									YJL189W	RPL39		YOL025W	LAG2												YFR023W	PES4		YBL086C	YBL086C
YNL041C	COG6	YAL002W	VPS8									YOR005C	DNL4		YIR028W	DAL4												YOR378W	YOR378W		YMR209C	YMR209C
YAL013W	DEP1	YDL157C	YDL157C									YDR457W	TOM1		YER186C	YER186C												YMR308C	PSE1		YJL023C	PET130
YNL051W	COG5	YAL002W	VPS8									YIL072W	HOP1		YFL034C-A	RPL22B												YGL160W	AIM14		YBR105C	VID24
YNL051W	COG5	YAL002W	VPS8									YHR144C	DCD1		YIL068C	SEC6												YDR014W	RAD61		YHR032W	ERC1
YNL064C	YDJ1	YAL002W	VPS8									YKL049C	CSE4		YOL137W	BSC6												YPL093W	NOG1		YCL014W	BUD3
YBL016W	FUS3	YAR014C	BUD14									YNR013C	PHO91		YGL230C	YGL230C												YNL076W	MKS1		YFL027C	GYP8
YNL068C	FKH2	YAL002W	VPS8									YDR233C	RTN1		YNL275W	BOR1												YGR180C	RNR4		YDR519W	FPR2
YAL013W	DEP1	YDL161W	ENT1									YMR021C	MAC1		YLR104W	LCL2												YOR322C	LDB19		YDR179C	CSN9
YAL011W	SWC3	YDR108W	TRS85									YBL008W	HIR1		YBR081C	SPT7												YGR127W	YGR127W		YKL090W	CUE2
YDR108W	TRS85	YAL011W	SWC3									YHR039C-A	VMA10		YPL070W	MUK1												YLR305C	STT4		YBR040W	FIG1
YDR108W	TRS85	YAL011W	SWC3									YDR495C	VPS3		YJL093C	TOK1												YFL036W	RPO41		YGL198W	YIP4
YBR200W	BEM1	YAL023C	PMT2									YOL100W	PKH2		YER115C	SPR6												YJL179W	PFD1		YCL034W	LSB5
YDL165W	CDC36	YAL013W	DEP1									YOR184W	SER1		YGL028C	SCW11												YDR214W	AHA1		YDL063C	YDL063C
YNL097C	PHO23	YAL002W	VPS8									YBL032W	HEK2		YLR018C	POM34												YFL034C-A	RPL22B		YKL052C	ASK1
YNL097C	PHO23	YAL002W	VPS8									YDR060W	MAK21		YML087C	AIM33												YDR286C	YDR286C		YCL035C	GRX1
YAL023C	PMT2	YBR201W	DER1									YNL273W	TOF1		YMR180C	CTL1												YIL097W	FYV10		YDR198C	RKM2
YNL106C	INP52	YAL002W	VPS8									YGR167W	CLC1		YPL111W	CAR1												YOR144C	ELG1		YDL075W	RPL31A
YNL113W	RPC19	YAL002W	VPS8									YGL195W	GCN1		YLR028C	ADE16												YML085C	TUB1		YNL273W	TOF1
YAL013W	DEP1	YDL175C	AIR2									YNR011C	PRP2		YGR075C	PRP38												YDL240W	LRG1		YNL166C	BNI5
YAL007C	ERP2	YGL020C	GET1									YGL071W	AFT1		YPR122W	AXL1												YFL021W	GAT1		YHL009C	YAP3
YGL020C	GET1	YAL007C	ERP2									YMR314W	PRE5		YDL227C	HO												YPL038W	MET31		YLR205C	HMX1
YDR127W	ARO1	YAL011W	SWC3									YOR236W	DFR1		YBL078C	ATG8												YPL135W	ISU1		YGR003W	CUL3
YNL169C	PSD1	YAL002W	VPS8									YOL028C	YAP7		YJL208C	NUC1												YKL179C	COY1		YIR013C	GAT4
YNL169C	PSD1	YAL002W	VPS8									YMR208W	ERG12		YAL007C	ERP2												YLR376C	PSY3		YDR507C	GIN4
YDR137W	RGP1	YAL011W	SWC3									YLR085C	ARP6		YDR367W	KEI1												YOR207C	RET1		YOR260W	GCD1
YDR137W	RGP1	YAL011W	SWC3									YBL021C	HAP3		YIL042C	PKP1												YNL307C	MCK1		YNL280C	ERG24
YNL206C	RTT106	YAL002W	VPS8									YPL194W	DDC1		YKR080W	MTD1												YDL074C	BRE1		YPR035W	GLN1
YNL206C	RTT106	YAL002W	VPS8									YBL101C	ECM21		YGR280C	PXR1												YPR186C	PZF1		YJL104W	PAM16
YNL215W	IES2	YAL002W	VPS8									YER020W	GPA2		YOR219C	STE13												YHL024W	RIM4		YFR030W	MET10
YNL216W	RAP1	YAL002W	VPS8									YCR028C-A	RIM1		YGL119W	COQ8												YIL075C	RPN2		YGR065C	VHT1
YAL013W	DEP1	YDL190C	UFD2									YOL067C	RTG1		YJL003W	COX16												YJL085W	EXO70		YMR008C	PLB1
YNL229C	URE2	YAL002W	VPS8									YGL233W	SEC15		YLR181C	VTA1												YBR054W	YRO2		YNR018W	AIM38
YAL013W	DEP1	YDL192W	ARF1									YKL173W	SNU114		YJL084C	ALY2												YOR308C	SNU66		YOR221C	MCT1
YDL192W	ARF1	YAL013W	DEP1									YDR202C	RAV2		YPL165C	SET6												YLL001W	DNM1		YLR413W	YLR413W
YNL236W	SIN4	YAL002W	VPS8									YOL041C	NOP12		YNL305C	YNL305C												YDL218W	YDL218W		YJL013C	MAD3
YAL009W	SPO7	YDR456W	NHX1									YOR022C	YOR022C		YOL131W	YOL131W												YGL202W	ARO8		YDR453C	TSA2
YAL025C	MAK16	YBR181C	RPS6B									YBR015C	MNN2		YDR500C	RPL37B												YNL229C	URE2		YJL008C	CCT8
YAL026C	DRS2	YBR164C	ARL1									YEL036C	ANP1		YBL055C	YBL055C												YER030W	CHZ1		YJR085C	YJR085C
YBR164C	ARL1	YAL026C	DRS2									YDR477W	SNF1		YHL016C	DUR3												YER145C	FTR1		YNL217W	YNL217W
YAL010C	MDM10	YDR287W	INM2									YKL120W	OAC1		YMR242C	RPL20A												YNL002C	RLP7		YDR206W	EBS1
YDR287W	INM2	YAL010C	MDM10									YEL064C	AVT2		YLR069C	MEF1												YLR441C	RPS1A		YLR245C	CDD1
YNL264C	PDR17	YAL002W	VPS8									YMR232W	FUS2		YOL152W	FRE7												YHR192W	YHR192W		YDL030W	PRP9
YNL273W	TOF1	YAL002W	VPS8									YMR075W	RCO1		YDR211W	GCD6												YGR046W	TAM41		YER087W	AIM10
YAL011W	SWC3	YDR159W	SAC3									YML128C	MSC1		YLL023C	POM33												YOR067C	ALG8		YEL016C	NPP2
YAL011W	SWC3	YDR159W	SAC3									YDL005C	MED2		YJL107C	YJL107C												YLR396C	VPS33		YLL060C	GTT2
YDR159W	SAC3	YAL011W	SWC3									YFR002W	NIC96		YBR296C	PHO89												YOR068C	VAM10		YFR005C	SAD1
YNL287W	SEC21	YAL002W	VPS8									YGL219C	MDM34		YJL156C	SSY5												YER111C	SWI4		YPL127C	HHO1
YNL288W	CAF40	YAL002W	VPS8									YOR038C	HIR2		YDL160C-A	YDL160C-A												YKR027W	BCH2		YHR131C	YHR131C
YAL002W	VPS8	YNL294C	RIM21									YKR038C	KAE1		YOR020C	HSP10												YKR099W	BAS1		YER044C-A	MEI4
YAL024C	LTE1	YBR200W	BEM1									YBR293W	VBA2		YLR163C	MAS1												YOL017W	ESC8		YFR021W	ATG18
YAL024C	LTE1	YBR200W	BEM1									YFL001W	DEG1		YMR013C	SEC59												YML115C	VAN1		YOL002C	IZH2
YBR200W	BEM1	YAL024C	LTE1									YKL171W	NNK1		YIR031C	DAL7												YNL056W	OCA2		YLR077W	FMP25
YBL082C	ALG3	YAL053W	FLC2									YKL006W	RPL14A		YDL099W	BUG1												YLR357W	RSC2		YGL191W	COX13
YNL297C	MON2	YAL002W	VPS8									YOR067C	ALG8		YER080W	AIM9												YJR139C	HOM6		YNL181W	YNL181W
YNL297C	MON2	YAL002W	VPS8									YLR393W	ATP10		YBR242W	YBR242W												YCL017C	NFS1		YLR067C	PET309
YNL309W	STB1	YAL002W	VPS8									YHR042W	NCP1		YEL023C	YEL023C												YHR082C	KSP1		YPL196W	OXR1
YNL315C	ATP11	YAL002W	VPS8									YDL137W	ARF2		YJL216C	IMA5												YMR238W	DFG5		YKR070W	YKR070W
YNL323W	LEM3	YAL002W	VPS8									YOR068C	VAM10		YDL234C	GYP7												YML124C	TUB3		YML120C	NDI1
YNL323W	LEM3	YAL002W	VPS8									YEL006W	YEA6		YOL088C	MPD2												YMR062C	ARG7		YNL186W	UBP10
YNL323W	LEM3	YAL002W	VPS8									YAL010C	MDM10		YKL174C	TPO5												YMR300C	ADE4		YMR043W	MCM1
YNL323W	LEM3	YAL002W	VPS8									YOL023W	IFM1		YNL110C	NOP15												YGL066W	SGF73		YFR046C	CNN1
YNL330C	RPD3	YAL002W	VPS8									YDR200C	VPS64		YJR133W	XPT1												YFL009W	CDC4		YDR078C	SHU2
YNL330C	RPD3	YAL002W	VPS8									YIL033C	BCY1		YKL090W	CUE2												YKL112W	ABF1		YGL030W	RPL30
YAL009W	SPO7	YDR484W	VPS52									YOL080C	REX4		YHL012W	YHL012W												YLR292C	SEC72		YPL148C	PPT2
YAL026C	DRS2	YBR171W	SEC66									YMR200W	ROT1		YMR175W	SIP18												YDR080W	VPS41		YMR088C	VBA1
YBR171W	SEC66	YAL026C	DRS2									YER134C	YER134C		YGL031C	RPL24A												YDR059C	UBC5		YPR005C	HAL1
YAL013W	DEP1	YDL215C	GDH2									YDR492W	IZH1		YOL075C	YOL075C												YMR116C	ASC1		YJR153W	PGU1
YDL215C	GDH2	YAL013W	DEP1									YDR487C	RIB3		YNL195C	YNL195C												YLR074C	BUD20		YPR172W	YPR172W
YNR035C	ARC35	YAL002W	VPS8									YLR361C	DCR2		YAL063C	FLO9												YOR192C	THI72		YPL012W	RRP12
YDR176W	NGG1	YAL011W	SWC3									YDR185C	UPS3		YJL186W	MNN5												YBL032W	HEK2		YHR189W	PTH1
YAL002W	VPS8	YNR051C	BRE5									YDL017W	CDC7		YOL086C	ADH1												YPL178W	CBC2		YJR025C	BNA1
YNR051C	BRE5	YAL002W	VPS8									YKL022C	CDC16		YER002W	NOP16												YMR074C	YMR074C		YLR275W	SMD2
YNR051C	BRE5	YAL002W	VPS8									YDR217C	RAD9		YKL190W	CNB1												YDR062W	LCB2		YGR201C	YGR201C
YNR051C	BRE5	YAL002W	VPS8									YJR034W	PET191		YKR056W	TRM2												YEL053C	MAK10		YLR460C	YLR460C
YAL023C	PMT2	YBR229C	ROT2									YGL022W	STT3		YNL045W	LAP2												YJR014W	TMA22		YDR299W	BFR2
YAL023C	PMT2	YBR229C	ROT2									YKL213C	DOA1		YBR071W	YBR071W												YFR053C	HXK1		YPL064C	CWC27
YAL023C	PMT2	YBR229C	ROT2									YGL110C	CUE3		YLR381W	CTF3												YGR086C	PIL1		YML078W	CPR3
YBR229C	ROT2	YAL023C	PMT2									YEL056W	HAT2		YDR429C	TIF35												YJL071W	ARG2		YDR301W	CFT1
YBR229C	ROT2	YAL023C	PMT2									YLR350W	ORM2		YCR045C	RRT12												YGL108C	YGL108C		YGR116W	SPT6
YAL048C	GEM1	YBL099W	ATP1									YML081C-A	ATP18		YLR082C	SRL2												YIL098C	FMC1		YDR099W	BMH2
YAL002W	VPS8	YOL001W	PHO80									YGR188C	BUB1		YER050C	RSM18												YJL134W	LCB3		YJR126C	VPS70
YOL001W	PHO80	YAL002W	VPS8									YPL003W	ULA1		YDR470C	UGO1												YHR195W	NVJ1		YNL092W	YNL092W
YAL002W	VPS8	YOL004W	SIN3									YOR032C	HMS1		YML127W	RSC9												YOR342C	YOR342C		YLR392C	ART10
YOL004W	SIN3	YAL002W	VPS8									YER061C	CEM1		YDL036C	PUS9												YDR124W	YDR124W		YJL186W	MNN5
YOL004W	SIN3	YAL002W	VPS8									YKR099W	BAS1		YMR310C	YMR310C												YDR345C	HXT3		YDL177C	YDL177C
YKL057C	NUP120	YAL003W	EFB1									YGR170W	PSD2		YNR014W	YNR014W												YBR080C	SEC18		YNL130C-A	DGR1
YOL006C	TOP1	YAL002W	VPS8									YDR305C	HNT2		YGL164C	YRB30												YGR227W	DIE2		YMR122W-A	YMR122W-A
YAL002W	VPS8	YOL009C	MDM12									YLR359W	ADE13		YCR051W	YCR051W												YGL127C	SOH1		YGR205W	YGR205W
YOL012C	HTZ1	YAL002W	VPS8									YGR009C	SEC9		YOR100C	CRC1												YJL146W	IDS2		YAL027W	SAW1
YOL012C	HTZ1	YAL002W	VPS8									YGL005C	COG7		YKL063C	YKL063C												YLR420W	URA4		YDR282C	YDR282C
YOL012C	HTZ1	YAL002W	VPS8									YHR189W	PTH1		YPL067C	YPL067C												YLR070C	XYL2		YNL306W	MRPS18
YAL017W	PSK1	YCR032W	BPH1									YOR066W	MSA1		YOL040C	RPS15												YLR003C	CMS1		YPL113C	YPL113C
YAL002W	VPS8	YOL018C	TLG2									YNR022C	MRPL50		YNL301C	RPL18B												YKR052C	MRS4		YKR038C	KAE1
YOL018C	TLG2	YAL002W	VPS8									YMR205C	PFK2		YPR191W	QCR2												YHL029C	OCA5		YOL101C	IZH4
YOL018C	TLG2	YAL002W	VPS8									YMR016C	SOK2		YDL182W	LYS20												YAL033W	POP5		YBR005W	RCR1
YDR189W	SLY1	YAL011W	SWC3									YML055W	SPC2		YML079W	YML079W												YOR286W	RDL2		YJL216C	IMA5
YOL054W	PSH1	YAL002W	VPS8									YLL010C	PSR1		YER060W	FCY21												YHR129C	ARP1		YCL040W	GLK1
YBR279W	PAF1	YAL021C	CCR4									YIL106W	MOB1		YHR157W	REC104												YML119W	YML119W		YJR039W	YJR039W
YBR279W	PAF1	YAL021C	CCR4									YGR244C	LSC2		YIL070C	MAM33												YJR131W	MNS1		YGR049W	SCM4
YBR023C	CHS3	YAL041W	CDC24									YPR057W	BRR1		YBR302C	COS2												YDR087C	RRP1		YKR023W	YKR023W
YAL025C	MAK16	YBR200W	BEM1									YEL022W	GEA2		YDL045C	FAD1												YBR247C	ENP1		YGL262W	YGL262W
YAL011W	SWC3	YDR207C	UME6									YKL204W	EAP1		YOR344C	TYE7												YPR055W	SEC8		YPL015C	HST2
YDR207C	UME6	YAL011W	SWC3									YBR168W	PEX32		YIR012W	SQT1												YJL194W	CDC6		YNL225C	CNM67
YOL115W	PAP2	YAL002W	VPS8									YNR020C	ATP23		YOR394W	PAU21												YOL003C	PFA4		YLR191W	PEX13
YBL039C	URA7	YAR002C-A	ERP1									YOL068C	HST1		YEL001C	IRC22												YLR056W	ERG3		YNL121C	TOM70
YOL129W	VPS68	YAL002W	VPS8									YOR371C	GPB1		YDR446W	ECM11												YDR316W	OMS1		YDL200C	MGT1
YAL013W	DEP1	YDR001C	NTH1									YGL236C	MTO1		YIL138C	TPM2												YER049W	TPA1		YBR146W	MRPS9
YDR001C	NTH1	YAL013W	DEP1									YGL025C	PGD1		YPL193W	RSA1												YER020W	GPA2		YHL009W-A	YHL009W-A
YAL002W	VPS8	YOL132W	GAS4									YEL034W	HYP2		YGR239C	PEX21												YLR063W	YLR063W		YBR088C	POL30
YOL145C	CTR9	YAL002W	VPS8									YGL086W	MAD1		YHR117W	TOM71												YGR233C	PHO81		YNL223W	ATG4
YAL021C	CCR4	YBR288C	APM3									YJR058C	APS2		YEL017C-A	PMP2												YBR078W	ECM33		YBL016W	FUS3
YAL013W	DEP1	YDR006C	SOK1									YPL219W	PCL8		YAR066W	YAR066W												YGR238C	KEL2		YCL024W	KCC4
YAL002W	VPS8	YOR014W	RTS1									YLR360W	VPS38		YBR299W	MAL32												YAL040C	CLN3		YGR010W	NMA2
YOR014W	RTS1	YAL002W	VPS8									YDL095W	PMT1		YER114C	BOI2												YCR068W	ATG15		YJL127C	SPT10
YAR007C	RFA1	YBL035C	POL12									YPR070W	MED1		YLR347C	KAP95												YMR143W	RPS16A		YGL222C	EDC1
YAL002W	VPS8	YOR030W	DFG16									YNL294C	RIM21		YHR039C	MSC7												YLR452C	SST2		YMR310C	YMR310C
YOR030W	DFG16	YAL002W	VPS8									YBR135W	CKS1		YIL103W	DPH1												YNR014W	YNR014W		YCR031C	RPS14A
YAL002W	VPS8	YOR043W	WHI2									YDR501W	PLM2		YMR175W-A	YMR175W-A												YEL002C	WBP1		YJL076W	NET1
YOR043W	WHI2	YAL002W	VPS8									YMR037C	MSN2		YMR002W	MIC17												YGR074W	SMD1		YOR185C	GSP2
YOR061W	CKA2	YAL002W	VPS8									YJL088W	ARG3		YEL038W	UTR4												YOR180C	DCI1		YMR107W	SPG4
YAL002W	VPS8	YOR067C	ALG8									YIL016W	SNL1		YKR098C	UBP11												YLR216C	CPR6		YER174C	GRX4
YOR067C	ALG8	YAL002W	VPS8									YNL223W	ATG4		YGR249W	MGA1												YLR172C	DPH5		YER099C	PRS2
YOR067C	ALG8	YAL002W	VPS8									YGL203C	KEX1		YGL220W	FRA2												YPL201C	YIG1		YJR089W	BIR1
YAL002W	VPS8	YOR068C	VAM10									YDR147W	EKI1		YDR089W	YDR089W												YNL227C	JJJ1		YOR040W	GLO4
YOR068C	VAM10	YAL002W	VPS8									YPR065W	ROX1		YDR370C	YDR370C												YLL043W	FPS1		YBR287W	YBR287W
YAL002W	VPS8	YOR069W	VPS5									YDR245W	MNN10		YMR225C	MRPL44												YJR119C	JHD2		YOR042W	CUE5
YAL002W	VPS8	YOR069W	VPS5									YNL264C	PDR17		YML080W	DUS1												YEL038W	UTR4		YLR060W	FRS1
YOR069W	VPS5	YAL002W	VPS8									YOR347C	PYK2		YMR213W	CEF1												YBR218C	PYC2		YKR002W	PAP1
YOR070C	GYP1	YAL002W	VPS8									YER120W	SCS2		YIL111W	COX5B												YMR123W	PKR1		YPL104W	MSD1
YAL002W	VPS8	YOR080W	DIA2									YNR028W	CPR8		YLR422W	YLR422W												YJL061W	NUP82		YOR363C	PIP2
YOR080W	DIA2	YAL002W	VPS8									YDR097C	MSH6		YER132C	PMD1												YDR260C	SWM1		YMR174C	PAI3
YOR080W	DIA2	YAL002W	VPS8									YIR010W	DSN1		YAL034C	FUN19												YNL022C	YNL022C		YDR252W	BTT1
YOR080W	DIA2	YAL002W	VPS8									YCR065W	HCM1		YKR087C	OMA1												YBL087C	RPL23A		YKL072W	STB6
YDR243C	PRP28	YAL011W	SWC3									YAL034W-A	MTW1		YOR111W	YOR111W												YDR121W	DPB4		YDL123W	SNA4
YAL002W	VPS8	YOR089C	VPS21									YPL083C	SEN54		YHR136C	SPL2												YGL067W	NPY1		YDL216C	RRI1
YAL002W	VPS8	YOR089C	VPS21									YHR178W	STB5		YDR415C	YDR415C												YDL203C	ACK1		YHR184W	SSP1
YAL002W	VPS8	YOR089C	VPS21									YCR089W	FIG2		YGR268C	HUA1												YDR232W	HEM1		YOR219C	STE13
YBL003C	HTA2	YBL002W	HTB2									YER062C	HOR2		YBR263W	SHM1												YDL029W	ARP2		YNL042W	BOP3
YAL011W	SWC3	YDR245W	MNN10									YDR279W	RNH202		YNL168C	FMP41												YOR273C	TPO4		YPR134W	MSS18
YAL059W	ECM1	YBL079W	NUP170									YMR264W	CUE1		YPR002W	PDH1												YOR349W	CIN1		YGL136C	MRM2
YAL002W	VPS8	YOR106W	VAM3									YDL003W	MCD1		YJR131W	MNS1												YDL001W	RMD1		YCR104W	PAU3
YOR106W	VAM3	YAL002W	VPS8									YIL048W	NEO1		YGL232W	TAN1												YDL088C	ASM4		YOL103W	ITR2
YOR106W	VAM3	YAL002W	VPS8									YGL209W	MIG2		YMR218C	TRS130												YKL098W	MTC2		YHR159W	YHR159W
YOR106W	VAM3	YAL002W	VPS8									YMR044W	IOC4		YDL219W	DTD1												YIL001W	YIL001W		YKR034W	DAL80
YAL011W	SWC3	YDR248C	YDR248C									YGL044C	RNA15		YOL024W	YOL024W												YER161C	SPT2		YDR380W	ARO10
YOR122C	PFY1	YAL002W	VPS8									YIL066C	RNR3		YKR010C	TOF2												YJR064W	CCT5		YLR369W	SSQ1
YAL002W	VPS8	YOR132W	VPS17									YNR032W	PPG1		YJR035W	RAD26												YNL216W	RAP1		YKL194C	MST1
YAL002W	VPS8	YOR132W	VPS17									YNL166C	BNI5		YML082W	YML082W												YHL030W	ECM29		YGR021W	YGR021W
YOR132W	VPS17	YAL002W	VPS8									YBR185C	MBA1		YHR005C-A	TIM10												YPL154C	PEP4		YMR146C	TIF34
YAL002W	VPS8	YOR140W	SFL1									YBR162W-A	YSY6		YER046W	SPO73												YHR115C	DMA1		YLR250W	SSP120
YOR140W	SFL1	YAL002W	VPS8									YLR083C	EMP70		YDL222C	FMP45												YOL036W	YOL036W		YDR066C	RTR2
YOR141C	ARP8	YAL002W	VPS8									YIR025W	MND2		YIL131C	FKH1												YDL022W	GPD1		YBR239C	ERT1
YHR174W	ENO2	YAL005C	SSA1									YLR430W	SEN1		YGR082W	TOM20												YGL003C	CDH1		YLL056C	YLL056C
YAL020C	ATS1	YCL032W	STE50									YGL179C	TOS3		YDL064W	UBC9												YLL041C	SDH2		YMR318C	ADH6
YDR257C	RKM4	YAL011W	SWC3									YDL076C	RXT3		YCL059C	KRR1												YDL028C	MPS1		YJR051W	OSM1
YAL010C	MDM10	YDR411C	DFM1									YDR088C	SLU7		YDR511W	ACN9												YNL080C	EOS1		YCR057C	PWP2
YCR086W	CSM1	YAL017W	PSK1									YBR098W	MMS4		YBR030W	RKM3												YNL107W	YAF9		YOR195W	SLK19
YDR411C	DFM1	YAL010C	MDM10									YDR359C	EAF1		YLR254C	NDL1												YLR234W	TOP3		YKL105C	YKL105C
YBR260C	RGD1	YAL023C	PMT2									YDR042C	YDR042C		YLL032C	YLL032C												YOR328W	PDR10		YLR204W	QRI5
YAL002W	VPS8	YOR228C	YOR228C									YOR181W	LAS17		YLR343W	GAS2												YCR066W	RAD18		YLR173W	YLR173W
YOR228C	YOR228C	YAL002W	VPS8									YJR060W	CBF1		YGL225W	VRG4												YMR037C	MSN2		YBR091C	TIM12
YAL021C	CCR4	YCL008C	STP22									YPL068C	YPL068C		YFR031C-A	RPL2A												YOR069W	VPS5		YKR078W	YKR078W
YOR244W	ESA1	YAL002W	VPS8									YIR008C	PRI1		YMR127C	SAS2												YMR241W	YHM2		YBR301W	PAU24
YOR244W	ESA1	YAL002W	VPS8									YNL147W	LSM7		YGL216W	KIP3												YLR092W	SUL2		YHR096C	HXT5
YOR244W	ESA1	YAL002W	VPS8									YLR369W	SSQ1		YNL042W	BOP3												YLR233C	EST1		YHL010C	ETP1
YDR158W	HOM2	YAL012W	CYS3									YJR117W	STE24		YLR348C	DIC1												YLR299W	ECM38		YMR102C	YMR102C
YCL043C	PDI1	YAL020C	ATS1									YKL040C	NFU1		YHR057C	CPR2												YPR051W	MAK3		YPR002W	PDH1
YAL002W	VPS8	YOR265W	RBL2									YLR131C	ACE2		YGR021W	YGR021W												YDR034C	LYS14		YBR233W	PBP2
YAL012W	CYS3	YDR162C	NBP2									YMR142C	RPL13B		YPL204W	HRR25												YNL322C	KRE1		YOR006C	TSR3
YAL002W	VPS8	YOR273C	TPO4									YBR019C	GAL10		YFR043C	IRC6												YLR206W	ENT2		YOL055C	THI20
YOR273C	TPO4	YAL002W	VPS8									YMR067C	UBX4		YOL048C	RRT8												YOL059W	GPD2		YOR211C	MGM1
YAL002W	VPS8	YOR275C	RIM20									YDR069C	DOA4		YKL172W	EBP2												YLR023C	IZH3		YJL206C	YJL206C
YOR275C	RIM20	YAL002W	VPS8									YPL149W	ATG5		YOL021C	DIS3												YGL256W	ADH4		YGL113W	SLD3
YOR275C	RIM20	YAL002W	VPS8									YDL135C	RDI1		YNL124W	NAF1												YER034W	YER034W		YDL153C	SAS10
YAL042W	ERV46	YBR036C	CSG2									YGR184C	UBR1		YJL190C	RPS22A												YJL126W	NIT2		YEL012W	UBC8
YAL021C	CCR4	YCL016C	DCC1									YML032C	RAD52		YKL006C-A	SFT1												YJR033C	RAV1		YIL143C	SSL2
YCL016C	DCC1	YAL021C	CCR4									YPL069C	BTS1		YHR199C-A	NBL1												YKL001C	MET14		YBR038W	CHS2
YDR289C	RTT103	YAL011W	SWC3									YJR016C	ILV3		YAR071W	PHO11												YOL121C	RPS19A		YJL031C	BET4
YAL005C	SSA1	YIL030C	SSM4									YMR018W	YMR018W		YPR051W	MAK3												YBL072C	RPS8A		YHR182W	YHR182W
YAL011W	SWC3	YDR293C	SSD1									YPR135W	CTF4		YLR203C	MSS51												YLL018C	DPS1		YHL021C	AIM17
YDR293C	SSD1	YAL011W	SWC3									YNR019W	ARE2		YLR285W	NNT1												YLR005W	SSL1		YDR244W	PEX5
YAL002W	VPS8	YOR327C	SNC2									YLR412W	BER1		YGL017W	ATE1												YDR212W	TCP1		YNL085W	MKT1
YBR026C	ETR1	YAL044C	GCV3									YPL180W	TCO89		YGL161C	YIP5												YLR418C	CDC73		YNL210W	MER1
YAL034W-A	MTW1	YBR103W	SIF2									YHL023C	NPR3		YPL245W	YPL245W												YML128C	MSC1		YLR424W	SPP382
YDR076W	RAD55	YAL013W	DEP1									YBR029C	CDS1		YHR146W	CRP1												YEL057C	YEL057C		YBR150C	TBS1
YAL011W	SWC3	YDR310C	SUM1									YPL023C	MET12		YPL215W	CBP3												YMR142C	RPL13B		YOR016C	ERP4
YDR310C	SUM1	YAL011W	SWC3									YML061C	PIF1		YMR250W	GAD1												YPL050C	MNN9		YNL301C	RPL18B
YAL021C	CCR4	YCL029C	BIK1									YOR362C	PRE10		YMR140W	SIP5												YDR060W	MAK21		YIL018W	RPL2B
YPL015C	HST2	YAL002W	VPS8									YLR208W	SEC13		YNL239W	LAP3												YAL020C	ATS1		YKL034W	TUL1
YPL031C	PHO85	YAL002W	VPS8									YER031C	YPT31		YCL052C	PBN1												YAL067C	SEO1		YAL051W	OAF1
YAL011W	SWC3	YDR318W	MCM21									YLR398C	SKI2		YKL103C	LAP4												YGR058W	PEF1		YBR271W	YBR271W
YDR318W	MCM21	YAL011W	SWC3									YOR295W	UAF30		YMR110C	HFD1												YMR003W	AIM34		YDR503C	LPP1
YPL051W	ARL3	YAL002W	VPS8									YJL131C	AIM23		YOR091W	TMA46												YHR142W	CHS7		YER186C	YER186C
YAL002W	VPS8	YPL055C	LGE1									YML071C	COG8		YLR436C	ECM30												YOL052C-A	DDR2		YIL045W	PIG2
YPL055C	LGE1	YAL002W	VPS8									YER093C	TSC11		YNL234W	YNL234W												YML095C	RAD10		YOR289W	YOR289W
YPL055C	LGE1	YAL002W	VPS8									YDR399W	HPT1		YOR212W	STE4												YPL235W	RVB2		YDR142C	PEX7
YPL055C	LGE1	YAL002W	VPS8									YDL104C	QRI7		YOR107W	RGS2												YHR002W	LEU5		YLR276C	DBP9
YPL057C	SUR1	YAL002W	VPS8									YMR071C	TVP18		YJR154W	YJR154W												YCR034W	FEN1		YBL004W	UTP20
YPL057C	SUR1	YAL002W	VPS8									YKL035W	UGP1		YHL017W	YHL017W												YER139C	RTR1		YKR010C	TOF2
YAL002W	VPS8	YPL079W	RPL21B									YDL002C	NHP10		YPR151C	SUE1												YBL058W	SHP1		YPR113W	PIS1
YPL079W	RPL21B	YAL002W	VPS8									YFL009W	CDC4		YGR093W	YGR093W												YFL033C	RIM15		YGR008C	STF2
YPL084W	BRO1	YAL002W	VPS8									YDR037W	KRS1		YIL018W	RPL2B												YEL020C	YEL020C		YJL190C	RPS22A
YPL086C	ELP3	YAL002W	VPS8									YMR275C	BUL1		YDL146W	LDB17												YJR073C	OPI3		YPR010C	RPA135
YAL021C	CCR4	YCL037C	SRO9									YOR205C	GEP3		YPL121C	MEI5												YNL137C	NAM9		YNL068C	FKH2
YAL010C	MDM10	YDR497C	ITR1									YAL015C	NTG1		YOR150W	MRPL23												YFR001W	LOC1		YPL206C	PGC1
YDR497C	ITR1	YAL010C	MDM10									YLR023C	IZH3		YMR304W	UBP15												YOL090W	MSH2		YNL267W	PIK1
YAL011W	SWC3	YDR334W	SWR1									YIL116W	HIS5		YNL024C	YNL024C												YGL183C	MND1		YOR368W	RAD17
YDR334W	SWR1	YAL011W	SWC3									YHR101C	BIG1		YAL019W	FUN30												YLR265C	NEJ1		YLR108C	YLR108C
YDR334W	SWR1	YAL011W	SWC3									YJL047C	RTT101		YDR471W	RPL27B												YIL094C	LYS12		YGR195W	SKI6
YAL002W	VPS8	YPL139C	UME1									YCL044C	MGR1		YLR305C	STT4												YPL089C	RLM1		YER062C	HOR2
YAL024C	LTE1	YBR267W	REI1									YGR108W	CLB1		YKL188C	PXA2												YMR015C	ERG5		YML023C	NSE5
YPL139C	UME1	YAL002W	VPS8									YDR453C	TSA2		YHR022C	YHR022C												YKL040C	NFU1		YKL211C	TRP3
YAL013W	DEP1	YDR108W	TRS85									YKL055C	OAR1		YGL026C	TRP5												YJR065C	ARP3		YPL020C	ULP1
YDR108W	TRS85	YAL013W	DEP1									YBR095C	RXT2		YGR225W	AMA1												YHR004C	NEM1		YNL193W	YNL193W
YAL026C	DRS2	YBR231C	SWC5									YHR110W	ERP5		YDR038C	ENA5												YDR497C	ITR1		YIL173W	VTH1
YBR231C	SWC5	YAL026C	DRS2									YDL051W	LHP1		YGR088W	CTT1												YBR192W	RIM2		YOR074C	CDC21
YAL020C	ATS1	YCR009C	RVS161									YMR009W	ADI1		YNL161W	CBK1												YJL001W	PRE3		YER041W	YEN1
YAL009W	SPO7	YER083C	GET2									YOR270C	VPH1		YGR202C	PCT1												YDR443C	SSN2		YGR090W	UTP22
YPL175W	SPT14	YAL002W	VPS8									YLR051C	FCF2		YLL033W	IRC19												YJL047C	RTT101		YIL108W	YIL108W
YDR356W	SPC110	YAL011W	SWC3									YER005W	YND1		YJR033C	RAV1												YGL211W	NCS6		YDR339C	FCF1
YAL013W	DEP1	YDR121W	DPB4									YPL239W	YAR1		YPL012W	RRP12												YLR286C	CTS1		YPL027W	SMA1
YDR121W	DPB4	YAL013W	DEP1									YLR103C	CDC45		YPR081C	GRS2												YDR522C	SPS2		YFL004W	VTC2
YAL013W	DEP1	YDR123C	INO2									YMR199W	CLN1		YDR068W	DOS2												YKL197C	PEX1		YKL064W	MNR2
YDR123C	INO2	YAL013W	DEP1									YPL181W	CTI6		YHR195W	NVJ1												YCR098C	GIT1		YGR224W	AZR1
YDR359C	EAF1	YAL011W	SWC3									YJL029C	VPS53		YER103W	SSA4												YBR198C	TAF5		YJL026W	RNR2
YDR359C	EAF1	YAL011W	SWC3									YDL029W	ARP2		YPL050C	MNN9												YGR055W	MUP1		YOL063C	CRT10
YAL012W	CYS3	YDR233C	RTN1									YPL213W	LEA1		YJR089W	BIR1												YOL001W	PHO80		YGR040W	KSS1
YDR233C	RTN1	YAL012W	CYS3									YMR272C	SCS7		YIL113W	SDP1												YKR009C	FOX2		YIR014W	YIR014W
YPL234C	VMA11	YAL002W	VPS8									YNL213C	RRG9		YPL164C	MLH3												YER187W	YER187W		YML110C	COQ5
YPL240C	HSP82	YAL002W	VPS8									YOR046C	DBP5		YFL020C	PAU5												YIL130W	ASG1		YGL091C	NBP35
YPL240C	HSP82	YAL002W	VPS8									YDR162C	NBP2		YOL107W	YOL107W												YCL039W	GID7		YHR010W	RPL27A
YBR164C	ARL1	YAL031C	GIP4									YGL257C	MNT2		YPL151C	PRP46												YLL021W	SPA2		YNL178W	RPS3
YAL013W	DEP1	YDR128W	MTC5									YJL203W	PRP21		YLR220W	CCC1												YPL256C	CLN2		YGL175C	SAE2
YAL002W	VPS8	YPL262W	FUM1									YGR140W	CBF2		YLR325C	RPL38												YHR060W	VMA22		YDR091C	RLI1
YAL010C	MDM10	YDR538W	PAD1									YHR181W	SVP26		YER072W	VTC1												YCR094W	CDC50		YDL064W	UBC9
YPR024W	YME1	YAL002W	VPS8									YPL005W	AEP3		YDR302W	GPI11												YFR043C	IRC6		YGR121C	MEP1
YAL002W	VPS8	YPR030W	CSR2									YOR037W	CYC2		YDR106W	ARP10												YOR036W	PEP12		YKL063C	YKL063C
YAL009W	SPO7	YER122C	GLO3									YDL153C	SAS10		YOR381W	FRE3												YOL012C	HTZ1		YER078C	ICP55
YAL021C	CCR4	YCL061C	MRC1									YPR167C	MET16		YML092C	PRE8												YMR060C	SAM37		YCL059C	KRR1
YAL021C	CCR4	YCL061C	MRC1									YIL046W	MET30		YDR201W	SPC19												YMR109W	MYO5		YPL081W	RPS9A
YAL011W	SWC3	YDR378C	LSM6									YJL127C	SPT10		YFL050C	ALR2												YJL078C	PRY3		YIL024C	YIL024C
YDR378C	LSM6	YAL011W	SWC3									YML102W	CAC2		YHR113W	YHR113W												YGR166W	TRS65		YHR079C-A	SAE3
YAL012W	CYS3	YDR253C	MET32									YGR255C	COQ6		YMR159C	ATG16												YLR251W	SYM1		YKR080W	MTD1
YAL013W	DEP1	YDR146C	SWI5									YGL158W	RCK1		YPL273W	SAM4												YAL053W	FLC2		YAL005C	SSA1
YDR146C	SWI5	YAL013W	DEP1									YJL023C	PET130		YDR362C	TFC6												YDR054C	CDC34		YDL237W	AIM6
YAL013W	DEP1	YDR148C	KGD2									YOR198C	BFR1		YER014C-A	BUD25												YNL282W	POP3		YJL100W	LSB6
YDR148C	KGD2	YAL013W	DEP1									YBR058C	UBP14		YBR241C	YBR241C												YBR265W	TSC10		YHR052W	CIC1
YEL018W	EAF5	YAL010C	MDM10									YJR055W	HIT1		YOL105C	WSC3												YOL054W	PSH1		YDL037C	BSC1
YDR153C	ENT5	YAL013W	DEP1									YGL011C	SCL1		YFR017C	YFR017C												YDR310C	SUM1		YER050C	RSM18
YAL002W	VPS8	YPR119W	CLB2									YIL133C	RPL16A		YBR122C	MRPL36												YAL026C	DRS2		YER003C	PMI40
YPR119W	CLB2	YAL002W	VPS8									YDR072C	IPT1		YLL046C	RNP1												YHL002W	HSE1		YPL165C	SET6
YBL105C	PKC1	YAL058W	CNE1									YDR108W	TRS85		YMR145C	NDE1												YCL016C	DCC1		YNL312W	RFA2
YJL061W	NUP82	YAL005C	SSA1									YDL075W	RPL31A		YHR175W-A	YHR175W-A												YDR363W-A	SEM1		YDR398W	UTP5
YAL011W	SWC3	YDR392W	SPT3									YBR171W	SEC66		YGR028W	MSP1												YMR256C	COX7		YLR290C	YLR290C
YDR392W	SPT3	YAL011W	SWC3									YOR025W	HST3		YPR102C	RPL11A												YGL053W	PRM8		YEL058W	PCM1
YDR392W	SPT3	YAL011W	SWC3									YHR209W	CRG1		YPL087W	YDC1												YLR203C	MSS51		YKR066C	CCP1
YAL002W	VPS8	YPR134W	MSS18									YOR294W	RRS1		YLL034C	RIX7												YNL245C	CWC25		YBL041W	PRE7
YPR134W	MSS18	YAL002W	VPS8									YKL150W	MCR1		YMR056C	AAC1												YJR120W	YJR120W		YDR348C	YDR348C
YAL002W	VPS8	YPR135W	CTF4									YHR084W	STE12		YMR114C	YMR114C												YBR026C	ETR1		YKL006C-A	SFT1
YDR159W	SAC3	YAL013W	DEP1									YPR015C	YPR015C		YLR227C	ADY4												YFR007W	YFH7		YOR184W	SER1
YAL002W	VPS8	YPR148C	YPR148C									YNL163C	RIA1		YKL154W	SRP102												YLR399C	BDF1		YBR140C	IRA1
YAL002W	VPS8	YPR153W	YPR153W									YJL044C	GYP6		YDL201W	TRM8												YGL229C	SAP4		YNL279W	PRM1
YPR164W	MMS1	YAL002W	VPS8									YBR021W	FUR4		YKL217W	JEN1												YFL048C	EMP47		YIR002C	MPH1
YEL036C	ANP1	YAL010C	MDM10									YPR101W	SNT309		YDR505C	PSP1												YPL042C	SSN3		YLR301W	YLR301W
YAL021C	CCR4	YCR009C	RVS161									YGR019W	UGA1		YMR244C-A	YMR244C-A												YPL209C	IPL1		YAR002W	NUP60
YAL034W-A	MTW1	YBR132C	AGP2									YPL045W	VPS16		YDL093W	PMT5												YDR067C	OCA6		YNL315C	ATP11
YDL017W	CDC7	YAL018C	YAL018C									YDL070W	BDF2		YGL107C	RMD9												YOR117W	RPT5		YPL163C	SVS1
YAL026C	DRS2	YBR254C	TRS20									YLR443W	ECM7		YFR055W	IRC7												YPL157W	TGS1		YJR113C	RSM7
YBR254C	TRS20	YAL026C	DRS2									YBR243C	ALG7		YLR012C	YLR012C												YDL013W	SLX5		YNL077W	APJ1
YAL026C	DRS2	YBR255W	MTC4									YOR017W	PET127		YJL207C	LAA1												YER093C	TSC11		YLR097C	HRT3
YBR255W	MTC4	YAL026C	DRS2									YBR193C	MED8		YNL284C	MRPL10												YIL047C	SYG1		YOR064C	YNG1
YEL050C	RML2	YAL010C	MDM10									YBL041W	PRE7		YLL053C	YLL053C												YBR015C	MNN2		YJL096W	MRPL49
YAL012W	CYS3	YDR293C	SSD1									YFR014C	CMK1		YGR210C	YGR210C												YGR174C	CBP4		YDR391C	YDR391C
YEL061C	CIN8	YAL010C	MDM10									YHR061C	GIC1		YNL242W	ATG2												YDR322C-A	TIM11		YDL025C	RTK1
YAL013W	DEP1	YDR181C	SAS4									YKL193C	SDS22		YMR019W	STB4												YPR097W	YPR097W		YGR085C	RPL11B
YAL013W	DEP1	YDR181C	SAS4									YDL035C	GPR1		YCR019W	MAK32												YML008C	ERG6		YCR072C	RSA4
YDR181C	SAS4	YAL013W	DEP1									YPR173C	VPS4		YAL037W	YAL037W												YJL184W	GON7		YDR390C	UBA2
YDR181C	SAS4	YAL013W	DEP1									YML101C	CUE4		YFR030W	MET10												YDL191W	RPL35A		YDR118W	APC4
YLR418C	CDC73	YAL003W	EFB1									YNL329C	PEX6		YMR244W	YMR244W												YML127W	RSC9		YPL152W-A	YPL152W-A
YDR432W	NPL3	YAL011W	SWC3									YPL183W-A	RTC6		YLR174W	IDP2												YJL106W	IME2		YBR072W	HSP26
YAL020C	ATS1	YCR053W	THR4									YDL119C	YDL119C		YBL030C	PET9												YOR030W	DFG16		YBR081C	SPT7
YCR053W	THR4	YAL020C	ATS1									YDR071C	PAA1		YOR257W	CDC31												YKR097W	PCK1		YJL045W	YJL045W
YAL009W	SPO7	YFL005W	SEC4									YDR158W	HOM2		YER054C	GIP2												YFL039C	ACT1		YPL033C	SRL4
YAL012W	CYS3	YDR310C	SUM1									YIL142W	CCT2		YCR102C	YCR102C												YGR252W	GCN5		YPL094C	SEC62
YDR310C	SUM1	YAL012W	CYS3									YPL032C	SVL3		YDR300C	PRO1												YIL040W	APQ12		YGR169C	PUS6
YML014W	TRM9	YAL003W	EFB1									YNL302C	RPS19B		YKL207W	AIM27												YDR127W	ARO1		YDR483W	KRE2
YDR200C	VPS64	YAL013W	DEP1									YGR059W	SPR3		YFR027W	ECO1												YLR031W	YLR031W		YOL097W-A	YOL097W-A
YAL013W	DEP1	YDR205W	MSC2									YML063W	RPS1B		YAR015W	ADE1												YNR008W	LRO1		YGL123W	RPS2
YER016W	BIM1	YAL010C	MDM10									YNR041C	COQ2		YLR151C	PCD1												YGL205W	POX1		YGL184C	STR3
YDR207C	UME6	YAL013W	DEP1									YIL090W	ICE2		YJR153W	PGU1												YNL190W	YNL190W		YLR049C	YLR049C
YDR212W	TCP1	YAL013W	DEP1									YDR243C	PRP28		YKL050C	YKL050C												YOR032C	HMS1		YNL271C	BNI1
YAL011W	SWC3	YDR469W	SDC1									YNL229C	URE2		YLR340W	RPP0												YIL147C	SLN1		YOR052C	YOR052C
YAL011W	SWC3	YDR469W	SDC1									YGR262C	BUD32		YGR148C	RPL24B												YKL214C	YRA2		YDL183C	YDL183C
YAL011W	SWC3	YDR469W	SDC1									YFR051C	RET2		YGR043C	NQM1												YJL107C	YJL107C		YBL089W	AVT5
YDR469W	SDC1	YAL011W	SWC3									YOR061W	CKA2		YKL093W	MBR1												YJL214W	HXT8		YPR133C	SPN1
YAL024C	LTE1	YCL016C	DCC1									YEL060C	PRB1		YLR211C	YLR211C												YML020W	YML020W		YNL262W	POL2
YCL016C	DCC1	YAL024C	LTE1									YPL227C	ALG5		YER110C	KAP123												YMR307W	GAS1		YAL034C	FUN19
YCL016C	DCC1	YAL024C	LTE1									YLL003W	SFI1		YOR302W	YOR302W												YGR135W	PRE9		YIR017C	MET28
YAL005C	SSA1	YJR032W	CPR7									YBL104C	YBL104C		YLR097C	HRT3												YAL011W	SWC3		YER180C-A	SLO1
YAL003W	EFB1	YML094W	GIM5									YJL160C	YJL160C		YGR127W	YGR127W												YJR103W	URA8		YKR102W	FLO10
YAL011W	SWC3	YDR485C	VPS72									YBR123C	TFC1		YIL146C	ATG32												YKL184W	SPE1		YBR258C	SHG1
YDR485C	VPS72	YAL011W	SWC3									YHL040C	ARN1		YGR029W	ERV1												YGR193C	PDX1		YDR188W	CCT6
YDR485C	VPS72	YAL011W	SWC3									YOR202W	HIS3		YLR264C-A	YLR264C-A												YER092W	IES5		YLR125W	YLR125W
YAL020C	ATS1	YCR086W	CSM1									YFR029W	PTR3		YCR032W	BPH1												YJL038C	LOH1		YLR188W	MDL1
YCR086W	CSM1	YAL020C	ATS1									YDR182W	CDC1		YLR196W	PWP1												YOR334W	MRS2		YLL058W	YLL058W
YAL032C	PRP45	YBR188C	NTC20									YJL110C	GZF3		YPL095C	EEB1												YGL016W	KAP122		YHR143W-A	RPC10
YAL010C	MDM10	YER048C	CAJ1									YER032W	FIR1		YOR134W	BAG7												YDR329C	PEX3		YAR033W	MST28
YBR088C	POL30	YAL040C	CLN3									YBR152W	SPP381		YNL012W	SPO1												YGR274C	TAF1		YLR163C	MAS1
YAL007C	ERP2	YHR078W	YHR078W									YLR214W	FRE1		YIL123W	SIM1												YLR090W	XDJ1		YFR008W	FAR7
YHR078W	YHR078W	YAL007C	ERP2									YMR105C	PGM2		YMR281W	GPI12												YDR049W	VMS1		YBR273C	UBX7
YDR353W	TRR1	YAL012W	CYS3									YJR014W	TMA22		YFL038C	YPT1												YBR210W	ERV15		YBR020W	GAL1
YDR354W	TRP4	YAL012W	CYS3									YDR141C	DOP1		YLR115W	CFT2												YHR076W	PTC7		YPL046C	ELC1
YAL013W	DEP1	YDR244W	PEX5									YML070W	DAK1		YIR019C	MUC1												YLR176C	RFX1		YGL145W	TIP20
YDR244W	PEX5	YAL013W	DEP1									YOR116C	RPO31		YOR086C	TCB1												YOR073W	SGO1		YJR058C	APS2
YDR359C	EAF1	YAL012W	CYS3									YER173W	RAD24		YPL034W	YPL034W												YEL065W	SIT1		YKR049C	FMP46
YDR245W	MNN10	YAL013W	DEP1									YDR357C	CNL1		YLR375W	STP3												YMR004W	MVP1		YOR255W	OSW1
YAL021C	CCR4	YCR061W	YCR061W									YER104W	RTT105		YKL027W	YKL027W												YLR089C	ALT1		YGR043C	NQM1
YAL013W	DEP1	YDR255C	RMD5									YGR070W	ROM1		YKL178C	STE3												YDL101C	DUN1		YJL160C	YJL160C
YAL024C	LTE1	YCL037C	SRO9									YDR346C	SVF1		YGL196W	DSD1												YOR257W	CDC31		YCL050C	APA1
YAL054C	ACS1	YBR026C	ETR1									YPR179C	HDA3		YIL129C	TAO3												YDR402C	DIT2		YLR333C	RPS25B
YBR082C	UBC4	YAL042W	ERV46									YMR282C	AEP2		YJL072C	PSF2												YDR033W	MRH1		YIL022W	TIM44
YAL021C	CCR4	YCR066W	RAD18									YGR208W	SER2		YOR281C	PLP2												YPL153C	RAD53		YKL173W	SNU114
YCR066W	RAD18	YAL021C	CCR4									YLL049W	LDB18		YBR102C	EXO84												YCR033W	SNT1		YLR127C	APC2
YAL058W	CNE1	YBR015C	MNN2									YGR174C	CBP4		YHR037W	PUT2												YLR315W	NKP2		YLR415C	YLR415C
YAL058W	CNE1	YBR015C	MNN2									YGL076C	RPL7A		YDR139C	RUB1												YOR003W	YSP3		YAR035W	YAT1
YBR015C	MNN2	YAL058W	CNE1									YIR023W	DAL81		YEL058W	PCM1												YJL170C	ASG7		YBR202W	MCM7
YBR015C	MNN2	YAL058W	CNE1									YNL262W	POL2		YLR291C	GCD7												YNL293W	MSB3		YDR370C	YDR370C
YBR257W	POP4	YAL028W	FRT2									YOR142W	LSC1		YAL053W	FLC2												YGR089W	NNF2		YKL043W	PHD1
YER086W	ILV1	YAL010C	MDM10									YDR242W	AMD2		YMR049C	ERB1												YOR109W	INP53		YPR114W	YPR114W
YAL013W	DEP1	YDR265W	PEX10									YNL127W	FAR11		YBL025W	RRN10												YDR145W	TAF12		YCR038C	BUD5
YBL079W	NUP170	YAR002W	NUP60									YKR046C	PET10		YGL089C	MF(ALPHA)2												YIL137C	TMA108		YGR017W	YGR017W
YAL009W	SPO7	YGL008C	PMA1									YNL323W	LEM3		YOL143C	RIB4												YNL061W	NOP2		YKR006C	MRPL13
YAL011W	SWC3	YEL003W	GIM4									YER093C-A	AIM11		YCR073W-A	SOL2												YBL019W	APN2		YFL059W	SNZ3
YEL003W	GIM4	YAL011W	SWC3									YNL231C	PDR16		YOL066C	RIB2												YHR088W	RPF1		YKL109W	HAP4
YEL003W	GIM4	YAL011W	SWC3									YOR076C	SKI7		YKL108W	SLD2												YAL042W	ERV46		YKR075C	YKR075C
YEL003W	GIM4	YAL011W	SWC3									YOR275C	RIM20		YMR193W	MRPL24												YKL002W	DID4		YBR296C	PHO89
YAL021C	CCR4	YCR077C	PAT1									YDR156W	RPA14		YCR100C	YCR100C												YJR140C	HIR3		YDR361C	BCP1
YAL020C	ATS1	YDL006W	PTC1									YLR461W	PAU4		YJR008W	YJR008W												YIL153W	RRD1		YJL103C	GSM1
YDL006W	PTC1	YAL020C	ATS1									YIL035C	CKA1		YLR127C	APC2												YAL010C	MDM10		YPL247C	YPL247C
YAL011W	SWC3	YEL018W	EAF5									YGL160W	AIM14		YDL024C	DIA3												YLR352W	YLR352W		YDR217C	RAD9
YAL011W	SWC3	YEL018W	EAF5									YBL058W	SHP1		YOR346W	REV1												YPR168W	NUT2		YBR153W	RIB7
YEL018W	EAF5	YAL011W	SWC3									YOL112W	MSB4		YKL220C	FRE2												YIL057C	RGI2		YOL077C	BRX1
YEL018W	EAF5	YAL011W	SWC3									YLR195C	NMT1		YKL221W	MCH2												YOR054C	VHS3		YLR175W	CBF5
YEL018W	EAF5	YAL011W	SWC3									YPL056C	LCL1		YJL012C	VTC4												YMR197C	VTI1		YOR208W	PTP2
YER112W	LSM4	YAL010C	MDM10									YDL111C	RRP42		YJL212C	OPT1												YLR208W	SEC13		YLR126C	YLR126C
YAL013W	DEP1	YDR289C	RTT103									YOR276W	CAF20		YMR222C	FSH2												YMR039C	SUB1		YIR021W-A	YIR021W-A
YDR289C	RTT103	YAL013W	DEP1									YPL002C	SNF8		YKL106W	AAT1												YGL098W	USE1		YPR006C	ICL2
YDR289C	RTT103	YAL013W	DEP1									YLR197W	NOP56		YJL153C	INO1												YNR072W	HXT17		YBR282W	MRPL27
YMR190C	SGS1	YAL003W	EFB1									YOL018C	TLG2		YOR369C	RPS12												YNL041C	COG6		YIL020C	HIS6
YAL013W	DEP1	YDR293C	SSD1									YDL077C	VAM6		YBL045C	COR1												YFR013W	IOC3		YOR124C	UBP2
YAL023C	PMT2	YCR017C	CWH43									YDR191W	HST4		YER067W	RGI1												YDR486C	VPS60		YBL034C	STU1
YCR017C	CWH43	YAL023C	PMT2									YOR058C	ASE1		YER074W-A	YOS1												YGL197W	MDS3		YDR325W	YCG1
YCR017C	CWH43	YAL023C	PMT2									YAL026C	DRS2		YGR177C	ATF2												YDL174C	DLD1		YLR075W	RPL10
YDR293C	SSD1	YAL013W	DEP1									YML041C	VPS71		YKL096W-A	CWP2												YOR136W	IDH2		YOR388C	FDH1
YAL021C	CCR4	YCR086W	CSM1									YGR078C	PAC10		YKL155C	RSM22												YFL013C	IES1		YHR071W	PCL5
YCR086W	CSM1	YAL021C	CCR4									YPL106C	SSE1		YBR156C	SLI15												YLR363C	NMD4		YNL212W	VID27
YAL013W	DEP1	YDR295C	HDA2									YIL034C	CAP2		YDR423C	CAD1												YGR206W	MVB12		YJR050W	ISY1
YAL009W	SPO7	YGL047W	ALG13									YHR013C	ARD1		YHR150W	PEX28												YIL095W	PRK1		YGR218W	CRM1
YEL031W	SPF1	YAL011W	SWC3									YDR510W	SMT3		YPR147C	YPR147C												YHL036W	MUP3		YKR087C	OMA1
YAL009W	SPO7	YGL054C	ERV14									YJR047C	ANB1		YDR402C	DIT2												YER173W	RAD24		YBL018C	POP8
YAL009W	SPO7	YGL054C	ERV14									YMR024W	MRPL3		YIR007W	YIR007W												YMR080C	NAM7		YCL042W	YCL042W
YAL009W	SPO7	YGL054C	ERV14									YDR017C	KCS1		YPR106W	ISR1												YBL101C	ECM21		YOR280C	FSH3
YEL036C	ANP1	YAL011W	SWC3									YLR320W	MMS22		YKL175W	ZRT3												YGR237C	YGR237C		YBR263W	SHM1
YER133W	GLC7	YAL010C	MDM10									YLR287C	YLR287C		YDL059C	RAD59												YOL062C	APM4		YFL047W	RGD2
YAL038W	CDC19	YBR125C	PTC4									YNL141W	AAH1		YGL148W	ARO2												YOL061W	PRS5		YNL115C	YNL115C
YAL024C	LTE1	YCL061C	MRC1									YMR086W	YMR086W		YGL142C	GPI10												YBR285W	YBR285W		YIL161W	YIL161W
YCL061C	MRC1	YAL024C	LTE1									YMR035W	IMP2		YJR031C	GEA1												YDL006W	PTC1		YNL075W	IMP4
YAL024C	LTE1	YCL063W	VAC17									YNL066W	SUN4		YHR197W	RIX1												YDR447C	RPS17B		YMR251W	GTO3
YBR033W	EDS1	YAL055W	PEX22									YLR229C	CDC42		YMR047C	NUP116												YMR296C	LCB1		YKR076W	ECM4
YAL021C	CCR4	YCR093W	CDC39									YBL088C	TEL1		YLR031W	YLR031W												YML100W	TSL1		YIL144W	TID3
YAL021C	CCR4	YCR093W	CDC39									YPL195W	APL5		YJL116C	NCA3												YML081W	YML081W		YOR302W	YOR302W
YCR093W	CDC39	YAL021C	CCR4									YBR215W	HPC2		YKL129C	MYO3												YLR271W	YLR271W		YBL068W	PRS4
YCR093W	CDC39	YAL021C	CCR4									YJL111W	CCT7		YPL071C	YPL071C												YFR048W	RMD8		YPR138C	MEP3
YAL009W	SPO7	YGL075C	MPS2									YLR370C	ARC18		YLR086W	SMC4												YMR311C	GLC8		YNL269W	BSC4
YAL010C	MDM10	YER150W	SPI1									YGR110W	CLD1		YLR364W	GRX8												YML001W	YPT7		YNR049C	MSO1
YER150W	SPI1	YAL010C	MDM10									YOR297C	TIM18		YDL224C	WHI4												YLR438W	CAR2		YHR122W	YHR122W
YAL013W	DEP1	YDR316W	OMS1									YDR208W	MSS4		YBL091C-A	SCS22												YDL100C	GET3		YDR030C	RAD28
YDR316W	OMS1	YAL013W	DEP1									YIL120W	QDR1		YKL019W	RAM2												YLR440C	SEC39		YPR184W	GDB1
YDR318W	MCM21	YAL013W	DEP1									YHL035C	VMR1		YMR231W	PEP5												YJL192C	SOP4		YGR239C	PEX21
YEL061C	CIN8	YAL011W	SWC3									YDR484W	VPS52		YOL005C	RPB11												YDL059C	RAD59		YNL167C	SKO1
YBL088C	TEL1	YAR002W	NUP60									YAR029W	YAR029W		YNR004W	SWM2												YGR034W	RPL26B		YPL160W	CDC60
YBR060C	ORC2	YAL048C	GEM1									YDL134C	PPH21		YGL077C	HNM1												YIL030C	SSM4		YER127W	LCP5
YKL166C	TPK3	YAL005C	SSA1									YNR036C	MRPS12		YLR107W	REX3												YFL023W	BUD27		YKL045W	PRI2
YAL009W	SPO7	YGL100W	SEH1									YPR161C	SGV1		YGR173W	RBG2												YKR056W	TRM2		YMR035W	IMP2
YAL013W	DEP1	YDR334W	SWR1									YHR194W	MDM31		YMR258C	YMR258C												YKR030W	GMH1		YNL045W	LAP2
YAL013W	DEP1	YDR334W	SWR1									YPL158C	AIM44		YGL262W	YGL262W												YLR342W	FKS1		YHR118C	ORC6
YDR334W	SWR1	YAL013W	DEP1									YPR085C	ASA1		YLR223C	IFH1												YIL035C	CKA1		YPL250C	ICY2
YDR334W	SWR1	YAL013W	DEP1									YMR117C	SPC24		YOR353C	SOG2												YKL101W	HSL1		YOL033W	MSE1
YDR335W	MSN5	YAL013W	DEP1									YIL132C	CSM2		YKR045C	YKR045C												YDR304C	CPR5		YDR090C	YDR090C
YAL013W	DEP1	YDR336W	YDR336W									YHR165C	PRP8		YDR179W-A	YDR179W-A												YJL166W	QCR8		YIL014C-A	YIL014C-A
YER007W	PAC2	YAL011W	SWC3									YBR294W	SUL1		YGL189C	RPS26A												YMR319C	FET4		YPL224C	MMT2
YAL012W	CYS3	YDR469W	SDC1									YEL018W	EAF5		YGR276C	RNH70												YDR456W	NHX1		YKL094W	YJU3
YAL013W	DEP1	YDR338C	YDR338C									YBR175W	SWD3		YIR036C	IRC24												YDR309C	GIC2		YMR056C	AAC1
YAL007C	ERP2	YIL090W	ICE2									YHL039W	EFM1		YJL127C-B	YJL127C-B												YMR077C	VPS20		YGR191W	HIP1
YIL090W	ICE2	YAL007C	ERP2									YJL045W	YJL045W		YGL099W	LSG1												YOR254C	SEC63		YDL047W	SIT4
YAL024C	LTE1	YCR016W	YCR016W									YPR029C	APL4		YGL144C	ROG1												YIL044C	AGE2		YBR114W	RAD16
YER013W	PRP22	YAL011W	SWC3									YIL084C	SDS3		YGL175C	SAE2												YPL077C	YPL077C		YLR149C	YLR149C
YAL017W	PSK1	YDL189W	RBS1									YNL291C	MID1		YML109W	ZDS2												YEL027W	VMA3		YLR187W	SKG3
YAL023C	PMT2	YCR044C	PER1									YNL087W	TCB2		YLR071C	RGR1												YJL004C	SYS1		YHR098C	SFB3
YAL023C	PMT2	YCR044C	PER1									YDR212W	TCP1		YJL094C	KHA1												YIL157C	COA1		YDR373W	FRQ1
YCR044C	PER1	YAL023C	PMT2									YBR289W	SNF5		YPR082C	DIB1												YGR187C	HGH1		YOR323C	PRO2
YCR044C	PER1	YAL023C	PMT2									YNR033W	ABZ1		YDR371W	CTS2												YIL006W	YIA6		YGR052W	FMP48
YER016W	BIM1	YAL011W	SWC3									YLR135W	SLX4		YPR063C	YPR063C												YOR189W	IES4		YJL210W	PEX2
YBR037C	SCO1	YAL056W	GPB2									YOR233W	KIN4		YHR124W	NDT80												YJR056C	YJR056C		YLR414C	PUN1
YDR245W	MNN10	YAL014C	SYN8									YOL049W	GSH2		YER007W	PAC2												YDL070W	BDF2		YFR033C	QCR6
YAL021C	CCR4	YDL013W	SLX5									YDR328C	SKP1		YJL054W	TIM54												YJR105W	ADO1		YAR023C	YAR023C
YDL013W	SLX5	YAL021C	CCR4									YIL079C	AIR1		YKL085W	MDH1												YDR479C	PEX29		YBR123C	TFC1
YDR005C	MAF1	YAL016W	TPD3									YCR028C	FEN2		YDR519W	FPR2												YBR034C	HMT1		YML059C	NTE1
YDR356W	SPC110	YAL013W	DEP1									YCR024C	SLM5		YDR173C	ARG82												YPR122W	AXL1		YOR350C	MNE1
YER031C	YPT31	YAL011W	SWC3									YCL016C	DCC1		YDR034C	LYS14												YGR125W	YGR125W		YGR094W	VAS1
YAL043C	PTA1	YBR098W	MMS4									YLR239C	LIP2		YDR458C	HEH2												YOR120W	GCY1		YBR008C	FLR1
YAR018C	KIN3	YBL072C	RPS8A									YLR298C	YHC1		YER102W	RPS8B												YIL017C	VID28		YAL037W	YAL037W
YAL010C	MDM10	YFL027C	GYP8									YEL012W	UBC8		YDL060W	TSR1												YNL006W	LST8		YBR053C	YBR053C
YFL027C	GYP8	YAL010C	MDM10									YKR035W-A	DID2		YEL046C	GLY1												YBR118W	TEF2		YBR274W	CHK1
YAL013W	DEP1	YDR363W-A	SEM1									YDL058W	USO1		YOR104W	PIN2												YMR091C	NPL6		YGL171W	ROK1
YDR363W-A	SEM1	YAL013W	DEP1									YPL030W	TRM44		YHR077C	NMD2												YMR316W	DIA1		YOR346W	REV1
YBL005W	PDR3	YBL032W	HEK2									YNL071W	LAT1		YPL173W	MRPL40												YBR201W	DER1		YLR189C	ATG26
YAL003W	EFB1	YNL147W	LSM7									YBR038W	CHS2		YPL053C	KTR6												YOL038W	PRE6		YNL099C	OCA1
YFL039C	ACT1	YAL010C	MDM10									YNL260C	YNL260C		YHR048W	YHK8												YNL313C	EMW1		YGL248W	PDE1
YAL013W	DEP1	YDR378C	LSM6									YGL252C	RTG2		YLR011W	LOT6												YOR147W	MDM32		YPL150W	YPL150W
YGR274C	TAF1	YAL008W	FUN14									YJL194W	CDC6		YPL033C	SRL4												YDR323C	PEP7		YFL060C	SNO3
YAL013W	DEP1	YDR385W	EFT2									YLR312C	YLR312C		YHR201C	PPX1												YBR135W	CKS1		YNL258C	DSL1
YDR385W	EFT2	YAL013W	DEP1									YMR162C	DNF3		YCR090C	YCR090C												YLR264W	RPS28B		YHL008C	YHL008C
YDR388W	RVS167	YAL013W	DEP1									YDR393W	SHE9		YJL096W	MRPL49												YJL099W	CHS6		YLR449W	FPR4
YDR388W	RVS167	YAL013W	DEP1									YPR111W	DBF20		YOR163W	DDP1												YLR380W	CSR1		YHR120W	MSH1
YAL005C	SSA1	YLL024C	SSA2									YGL228W	SHE10		YJR015W	YJR015W												YBR234C	ARC40		YIL113W	SDP1
YAL005C	SSA1	YLL024C	SSA2									YDR005C	MAF1		YDR113C	PDS1												YOR157C	PUP1		YGR280C	PXR1
YAL005C	SSA1	YLL024C	SSA2									YNR052C	POP2		YBR281C	DUG2												YDR469W	SDC1		YLR154C	RNH203
YAL005C	SSA1	YLL024C	SSA2									YKL203C	TOR2		YFL054C	YFL054C												YKL009W	MRT4		YER109C	FLO8
YAL005C	SSA1	YLL024C	SSA2									YLR056W	ERG3		YNL268W	LYP1												YER021W	RPN3		YCR099C	YCR099C
YAL005C	SSA1	YLL024C	SSA2									YER075C	PTP3		YLR010C	TEN1												YLL003W	SFI1		YOR229W	WTM2
YAL005C	SSA1	YLL024C	SSA2									YBL082C	ALG3		YJR010C-A	SPC1												YDR477W	SNF1		YDR185C	UPS3
YAL005C	SSA1	YLL024C	SSA2									YGL078C	DBP3		YPL077C	YPL077C												YJR075W	HOC1		YNL209W	SSB2
YAL005C	SSA1	YLL024C	SSA2									YLR352W	YLR352W		YOR042W	CUE5												YGL169W	SUA5		YER143W	DDI1
YAL005C	SSA1	YLL024C	SSA2									YBR007C	DSF2		YNL058C	YNL058C												YMR110C	HFD1		YOR227W	HER1
YLL024C	SSA2	YAL005C	SSA1									YFL041W	FET5		YIL075C	RPN2												YPR167C	MET16		YDL245C	HXT15
YAL013W	DEP1	YDR389W	SAC7									YAL048C	GEM1		YDR454C	GUK1												YJR077C	MIR1		YOL128C	YGK3
YLL026W	HSP104	YAL005C	SSA1									YMR302C	YME2		YJR129C	YJR129C												YNL094W	APP1		YDL054C	MCH1
YLL026W	HSP104	YAL005C	SSA1									YKL051W	SFK1		YOL047C	YOL047C												YHR150W	PEX28		YLR019W	PSR2
YAL013W	DEP1	YDR392W	SPT3									YER107C	GLE2		YBL075C	SSA3												YLL031C	GPI13		YAR071W	PHO11
YAL013W	DEP1	YDR392W	SPT3									YNL072W	RNH201		YMR251W-A	HOR7												YAR029W	YAR029W		YBL071W-A	KTI11
YDR392W	SPT3	YAL013W	DEP1									YLR336C	SGD1		YLR263W	RED1												YOL131W	YOL131W		YOL117W	RRI2
YDR392W	SPT3	YAL013W	DEP1									YOR195W	SLK19		YIL006W	YIA6												YKR024C	DBP7		YIL126W	STH1
YAL021C	CCR4	YDL040C	NAT1									YFL027C	GYP8		YLR058C	SHM2												YKR001C	VPS1		YHR036W	BRL1
YDL040C	NAT1	YAL021C	CCR4									YCR091W	KIN82		YMR014W	BUD22												YLR288C	MEC3		YKR022C	NTR2
YDR531W	CAB1	YAL012W	CYS3									YPL230W	USV1		YHR043C	DOG2												YMR055C	BUB2		YMR072W	ABF2
YAL013W	DEP1	YDR393W	SHE9									YGL014W	PUF4		YOR224C	RPB8												YPL053C	KTR6		YBR132C	AGP2
YAL020C	ATS1	YDL081C	RPP1A									YHR049W	FSH1		YNL230C	ELA1												YAL031C	GIP4		YCL031C	RRP7
YAL010C	MDM10	YFR011C	AIM13									YOL078W	AVO1		YLL022C	HIF1												YCR061W	YCR061W		YGR032W	GSC2
YAL013W	DEP1	YDR399W	HPT1									YPR183W	DPM1		YDL170W	UGA3												YOR002W	ALG6		YOR312C	RPL20B
YDR399W	HPT1	YAL013W	DEP1									YMR119W	ASI1		YDR135C	YCF1												YGL212W	VAM7		YER141W	COX15
YAL059W	ECM1	YBR040W	FIG1									YER161C	SPT2		YHL026C	YHL026C												YFR044C	DUG1		YGR119C	NUP57
YAL017W	PSK1	YDL235C	YPD1									YIL153W	RRD1		YLR146C	SPE4												YLR064W	PER33		YDR068W	DOS2
YJL034W	KAR2	YAL007C	ERP2									YBL050W	SEC17		YIL125W	KGD1												YOR127W	RGA1		YKL012W	PRP40
YAL060W	BDH1	YBR036C	CSG2									YOR209C	NPT1		YFL014W	HSP12												YJR084W	YJR084W		YGL026C	TRP5
YAL011W	SWC3	YER083C	GET2									YLR406C	RPL31B		YMR192W	GYL1												YBR160W	CDC28		YHR089C	GAR1
YAL011W	SWC3	YER083C	GET2									YHR008C	SOD2		YPL187W	MF(ALPHA)1												YPL145C	KES1		YJR091C	JSN1
YER083C	GET2	YAL011W	SWC3									YBL027W	RPL19B		YPR088C	SRP54												YPL120W	VPS30		YKL195W	MIA40
YER083C	GET2	YAL011W	SWC3									YMR005W	TAF4		YKL092C	BUD2												YJR102C	VPS25		YLR381W	CTF3
YER083C	GET2	YAL011W	SWC3									YNL077W	APJ1		YDL079C	MRK1												YGL129C	RSM23		YGL106W	MLC1
YAL010C	MDM10	YFR028C	CDC14									YOR330C	MIP1		YHL013C	OTU2												YDR254W	CHL4		YNL286W	CUS2
YFR029W	PTR3	YAL010C	MDM10									YER019W	ISC1		YKL146W	AVT3												YDR017C	KCS1		YBL106C	SRO77
YER086W	ILV1	YAL011W	SWC3									YJR126C	VPS70		YDR227W	SIR4												YOL112W	MSB4		YHL007C	STE20
YGL247W	BRR6	YAL009W	SPO7									YKR048C	NAP1		YJR094W-A	RPL43B												YER011W	TIR1		YOR099W	KTR1
YNR015W	SMM1	YAL003W	EFB1									YDR469W	SDC1		YBR173C	UMP1												YDL168W	SFA1		YER128W	YER128W
YAL011W	SWC3	YER092W	IES5									YMR322C	SNO4		YDL123W	SNA4												YLL019C	KNS1		YGL192W	IME4
YDL140C	RPO21	YAL019W	FUN30									YBR037C	SCO1		YHR156C	LIN1												YKL140W	TGL1		YGR225W	AMA1
YAL041W	CDC24	YBR133C	HSL7									YGL045W	RIM8		YDL169C	UGX2												YPL087W	YDC1		YGL082W	YGL082W
YAL041W	CDC24	YBR133C	HSL7									YOL055C	THI20		YJL125C	GCD14												YDR531W	CAB1		YJR090C	GRR1
YDR432W	NPL3	YAL013W	DEP1									YJL133W	MRS3		YHR086W	NAM8												YLL011W	SOF1		YDR139C	RUB1
YDL101C	DUN1	YAL020C	ATS1									YKL081W	TEF4		YDL089W	NUR1												YFR004W	RPN11		YGL170C	SPO74
YAL025C	MAK16	YCR028C-A	RIM1									YFL055W	AGP3		YKR013W	PRY2												YPR091C	YPR091C		YMR278W	PGM3
YAL013W	DEP1	YDR435C	PPM1									YOR246C	YOR246C		YDR091C	RLI1												YHR081W	LRP1		YDR460W	TFB3
YDR435C	PPM1	YAL013W	DEP1									YBR028C	YPK3		YML004C	GLO1												YDR484W	VPS52		YOR018W	ROD1
YAL021C	CCR4	YDL061C	RPS29B									YKR037C	SPC34		YPL201C	YIG1												YGL148W	ARO2		YKR015C	YKR015C
YAL024C	LTE1	YCR066W	RAD18									YLR116W	MSL5		YOR315W	SFG1												YDL231C	BRE4		YBR256C	RIB5
YCR066W	RAD18	YAL024C	LTE1									YOR310C	NOP58		YDL204W	RTN2												YCL004W	PGS1		YDR405W	MRP20
YCR066W	RAD18	YAL024C	LTE1									YBR154C	RPB5		YMR265C	YMR265C												YNL302C	RPS19B		YKR071C	DRE2
YOL004W	SIN3	YAL003W	EFB1									YLR228C	ECM22		YPR154W	PIN3												YBR109C	CMD1		YKL221W	MCH2
YAL003W	EFB1	YOL006C	TOP1									YKL013C	ARC19		YHR176W	FMO1												YJL062W	LAS21		YML108W	YML108W
YAL007C	ERP2	YJL092W	SRS2									YPL138C	SPP1		YER163C	YER163C												YCL001W	RER1		YOR078W	BUD21
YDR440W	DOT1	YAL013W	DEP1									YNR072W	HXT17		YLR307C-A	YLR307C-A												YHR100C	GEP4		YAL062W	GDH3
YER116C	SLX8	YAL011W	SWC3									YKL057C	NUP120		YDR322C-A	TIM11												YLR190W	MMR1		YMR158W	MRPS8
YOL012C	HTZ1	YAL003W	EFB1									YMR038C	CCS1		YJR080C	AIM24												YOL030W	GAS5		YHR069C	RRP4
YAL011W	SWC3	YER122C	GLO3									YHR028C	DAP2		YGR065C	VHT1												YHR092C	HXT4		YAL003W	EFB1
YER122C	GLO3	YAL011W	SWC3									YOR140W	SFL1		YKL067W	YNK1												YFL025C	BST1		YBR136W	MEC1
YDR448W	ADA2	YAL013W	DEP1									YKR016W	FCJ1		YDR301W	CFT1												YNL104C	LEU4		YIR042C	YIR042C
YDR448W	ADA2	YAL013W	DEP1									YDR496C	PUF6		YLR390W	ECM19												YER153C	PET122		YER088C	DOT6
YAL021C	CCR4	YDL074C	BRE1									YOL103W	ITR2		YOL093W	TRM10												YIR007W	YIR007W		YPR043W	RPL43A
YDL074C	BRE1	YAL021C	CCR4									YMR091C	NPL6		YDR525W-A	SNA2												YMR133W	REC114		YGL133W	ITC1
YAL026C	DRS2	YCR017C	CWH43									YJL030W	MAD2		YMR196W	YMR196W												YDR435C	PPM1		YJR106W	ECM27
YAL026C	DRS2	YCR017C	CWH43									YKL157W	APE2		YMR300C	ADE4												YNL304W	YPT11		YPR158W	CUR1
YCR017C	CWH43	YAL026C	DRS2									YDR137W	RGP1		YJL219W	HXT9												YMR042W	ARG80		YGR110W	CLD1
YCR017C	CWH43	YAL026C	DRS2									YMR092C	AIP1		YGL198W	YIP4												YIL103W	DPH1		YMR148W	OSW5
YOL072W	THP1	YAL003W	EFB1									YHR175W	CTR2		YCR014C	POL4												YOL071W	EMI5		YER154W	OXA1
YAL011W	SWC3	YER140W	YER140W									YMR165C	PAH1		YML110C	COQ5												YJR032W	CPR7		YMR163C	INP2
YER140W	YER140W	YAL011W	SWC3									YGL202W	ARO8		YCR026C	NPP1												YDL181W	INH1		YOR172W	YRM1
YAL013W	DEP1	YDR463W	STP1									YJL101C	GSH1		YBL080C	PET112												YDL117W	CYK3		YKL193C	SDS22
YAL003W	EFB1	YOL093W	TRM10									YGR245C	SDA1		YJL041W	NSP1												YNL243W	SLA2		YDL127W	PCL2
YAL013W	DEP1	YDR469W	SDC1									YJL154C	VPS35		YDR204W	COQ4												YOR362C	PRE10		YLR421C	RPN13
YDR469W	SDC1	YAL013W	DEP1									YLR274W	MCM5		YGL159W	YGL159W												YOL152W	FRE7		YNL078W	NIS1
YAL011W	SWC3	YER151C	UBP3									YGL253W	HXK2		YIL139C	REV7												YPL138C	SPP1		YIL122W	POG1
YAL011W	SWC3	YER151C	UBP3									YCL035C	GRX1		YOR383C	FIT3												YLR020C	YEH2		YNR003C	RPC34
YER151C	UBP3	YAL011W	SWC3									YBR121C	GRS1		YJL145W	SFH5												YPR004C	AIM45		YER094C	PUP3
YER151C	UBP3	YAL011W	SWC3									YOR390W	YOR390W		YKL082C	RRP14												YPL101W	ELP4		YLR115W	CFT2
YDL006W	PTC1	YAL023C	PMT2									YCR044C	PER1		YJR150C	DAN1												YOR044W	IRC23		YLR054C	OSW2
YER157W	COG3	YAL011W	SWC3									YJL200C	ACO2		YOR279C	RFM1												YGR196C	FYV8		YLR107W	REX3
YGL058W	RAD6	YAL010C	MDM10									YER019C-A	SBH2		YMR172W	HOT1												YDL133W	YDL133W		YDR070C	FMP16
YLR200W	YKE2	YAL005C	SSA1									YIL040W	APQ12		YOL033W	MSE1												YKL148C	SDH1		YMR117C	SPC24
YAL009W	SPO7	YGR089W	NNF2									YPR181C	SEC23		YDR287W	INM2												YIL119C	RPI1		YGL111W	NSA1
YAL013W	DEP1	YDR485C	VPS72									YNL271C	BNI1		YPR163C	TIF3												YMR304W	UBP15		YKR084C	HBS1
YAL013W	DEP1	YDR485C	VPS72									YBR119W	MUD1		YPL159C	PET20												YNR055C	HOL1		YDL055C	PSA1
YAL013W	DEP1	YDR485C	VPS72									YDR532C	KRE28		YLL012W	YEH1												YHR167W	THP2		YMR069W	NAT4
YDR485C	VPS72	YAL013W	DEP1									YMR176W	ECM5		YOL020W	TAT2												YDR298C	ATP5		YLL061W	MMP1
YDR485C	VPS72	YAL013W	DEP1									YBR195C	MSI1		YDR319C	YDR319C												YGR181W	TIM13		YCL028W	RNQ1
YAL005C	SSA1	YLR212C	TUB4									YGL104C	VPS73		YLR385C	SWC7												YHR168W	MTG2		YDR267C	CIA1
YAL003W	EFB1	YOR001W	RRP6									YMR123W	PKR1		YJL060W	BNA3												YCR007C	YCR007C		YDR195W	REF2
YAL043C	PTA1	YBR131W	CCZ1									YBR042C	CST26		YDR107C	TMN2												YHR066W	SSF1		YOL095C	HMI1
YOR006C	TSR3	YAL003W	EFB1									YOR044W	IRC23		YHR139C	SPS100												YPL047W	SGF11		YPR187W	RPO26
YER171W	RAD3	YAL011W	SWC3									YPL174C	NIP100		YDR188W	CCT6												YDR335W	MSN5		YNL133C	FYV6
YGL071W	AFT1	YAL010C	MDM10									YDR129C	SAC6		YOR252W	TMA16												YPR068C	HOS1		YOL162W	YOL162W
YER177W	BMH1	YAL011W	SWC3									YNR017W	TIM23		YCL051W	LRE1												YOR196C	LIP5		YDR175C	RSM24
YAL013W	DEP1	YDR496C	PUF6									YPL103C	FMP30		YEL039C	CYC7												YGR128C	UTP8		YMR187C	YMR187C
YAL024C	LTE1	YCR094W	CDC50									YFL025C	BST1		YLR130C	ZRT2												YLR373C	VID22		YGR273C	YGR273C
YCR094W	CDC50	YAL024C	LTE1									YDL192W	ARF1		YJR064W	CCT5												YLR385C	SWC7		YOR020C	HSP10
YAL003W	EFB1	YOR038C	HIR2									YNL250W	RAD50		YLR192C	HCR1												YOR008C	SLG1		YHR190W	ERG9
YOR039W	CKB2	YAL003W	EFB1									YLR330W	CHS5		YBR094W	PBY1												YIL011W	TIR3		YLR011W	LOT6
YAL040C	CLN3	YBR160W	CDC28									YPL042C	SSN3		YDL021W	GPM2												YDR302W	GPI11		YJL161W	FMP33
YAL040C	CLN3	YBR160W	CDC28									YJL121C	RPE1		YPL127C	HHO1												YLR040C	YLR040C		YBR014C	GRX7
YAL040C	CLN3	YBR160W	CDC28									YIL021W	RPB3		YOR126C	IAH1												YNL091W	NST1		YLR037C	PAU23
YAL040C	CLN3	YBR160W	CDC28									YHR135C	YCK1		YCR020C	PET18												YMR263W	SAP30		YGL188C-A	YGL188C-A
YAL003W	EFB1	YOR046C	DBP5									YMR003W	AIM34		YFR026C	ULI1												YIL124W	AYR1		YGR287C	IMA1
YOR061W	CKA2	YAL003W	EFB1									YOL092W	YOL092W		YML130C	ERO1												YHR135C	YCK1		YBR184W	YBR184W
YAL013W	DEP1	YDR506C	YDR506C									YDL191W	RPL35A		YBR045C	GIP1												YEL066W	HPA3		YLR116W	MSL5
YAL021C	CCR4	YDL101C	DUN1									YBR189W	RPS9B		YKL125W	RRN3												YOL100W	PKH2		YHR147C	MRPL6
YAL021C	CCR4	YDL101C	DUN1									YJR073C	OPI3		YGR124W	ASN2												YMR099C	YMR099C		YGL039W	YGL039W
YDL101C	DUN1	YAL021C	CCR4									YPL018W	CTF19		YKR017C	YKR017C												YPR070W	MED1		YER067W	RGI1
YDL101C	DUN1	YAL021C	CCR4									YNL298W	CLA4		YIL110W	HPM1												YHR176W	FMO1		YHR033W	YHR033W
YDL101C	DUN1	YAL021C	CCR4									YJL079C	PRY1		YNL059C	ARP5												YOR315W	SFG1		YJR063W	RPA12
YLR305C	STT4	YAL005C	SSA1									YBR118W	TEF2		YGL092W	NUP145												YBL006C	LDB7		YLR266C	PDR8
YAL009W	SPO7	YGR143W	SKN1									YGL126W	SCS3		YNL132W	KRE33												YJL133W	MRS3		YDR416W	SYF1
YAL026C	DRS2	YCR044C	PER1									YBL084C	CDC27		YCR057C	PWP2												YNL106C	INP52		YMR002W	MIC17
YFL024C	EPL1	YAL011W	SWC3									YDL220C	CDC13		YOR245C	DGA1												YDR494W	RSM28		YGL164C	YRB30
YAL011W	SWC3	YFL025C	BST1									YJL183W	MNN11		YGR227W	DIE2												YJL139C	YUR1		YNR063W	YNR063W
YFL025C	BST1	YAL011W	SWC3									YLR218C	COA4		YOR368W	RAD17												YGR081C	SLX9		YER032W	FIR1
YAL011W	SWC3	YFL031W	HAC1									YMR058W	FET3		YLL048C	YBT1												YKR067W	GPT2		YPL058C	PDR12
YFL031W	HAC1	YAL011W	SWC3									YJL004C	SYS1		YDR077W	SED1												YDL081C	RPP1A		YHR051W	COX6
YGL130W	CEG1	YAL010C	MDM10									YGL180W	ATG1		YKL122C	SRP21												YBR278W	DPB3		YDR318W	MCM21
YBR257W	POP4	YAL034C	FUN19									YDR438W	THI74		YGR126W	YGR126W												YBL078C	ATG8		YDR158W	HOM2
YAL024C	LTE1	YDL006W	PTC1									YDR027C	VPS54		YHR096C	HXT5												YDR328C	SKP1		YBR227C	MCX1
YAL026C	DRS2	YCR053W	THR4									YPL269W	KAR9		YBR298C	MAL31												YGL119W	COQ8		YNL139C	THO2
YDL007W	RPT2	YAL024C	LTE1									YNL225C	CNM67		YCL049C	YCL049C												YPL131W	RPL5		YMR306W	FKS3
YAL009W	SPO7	YGR175C	ERG1									YPL137C	GIP3		YOR152C	YOR152C												YIL005W	EPS1		YML083C	YML083C
YEL003W	GIM4	YAL013W	DEP1									YDR283C	GCN2		YFR039C	YFR039C												YDR432W	NPL3		YGR207C	CIR1
YDL013W	SLX5	YAL024C	LTE1									YDR104C	SPO71		YPR034W	ARP7												YPL239W	YAR1		YJR095W	SFC1
YDL017W	CDC7	YAL024C	LTE1									YBR283C	SSH1		YBL040C	ERD2												YKL020C	SPT23		YPL011C	TAF3
YDL020C	RPN4	YAL024C	LTE1									YOR039W	CKB2		YER146W	LSM5												YGR185C	TYS1		YDR351W	SBE2
YBL047C	EDE1	YBL007C	SLA1									YDR032C	PST2		YOR256C	TRE2												YBL042C	FUI1		YLR390W	ECM19
YEL031W	SPF1	YAL013W	DEP1									YML112W	CTK3		YCR076C	YCR076C												YDL110C	TMA17		YER014C-A	BUD25
YAR003W	SWD1	YBR009C	HHF1									YOR301W	RAX1		YOR138C	RUP1												YNL189W	SRP1		YNR029C	YNR029C
YEL036C	ANP1	YAL013W	DEP1									YEL051W	VMA8		YGL131C	SNT2												YLR300W	EXG1		YCL026C-B	HBN1
YAR003W	SWD1	YBR010W	HHT1									YIL026C	IRR1		YGR052W	FMP48												YEL013W	VAC8		YOL156W	HXT11
YAL021C	CCR4	YDL140C	RPO21									YLR300W	EXG1		YLR438W	CAR2												YPL037C	EGD1		YIL055C	YIL055C
YAL010C	MDM10	YGL212W	VAM7									YLL014W	EMC6		YBR146W	MRPS9												YLR193C	UPS1		YMR097C	MTG1
YGL212W	VAM7	YAL010C	MDM10									YER151C	UBP3		YKR049C	FMP46												YIL007C	NAS2		YJL132W	YJL132W
YAR007C	RFA1	YBR009C	HHF1									YNL279W	PRM1		YPL074W	YTA6												YER006W	NUG1		YML100W-A	YML100W-A
YFR037C	RSC8	YAL011W	SWC3									YOR194C	TOA1		YIL102C	YIL102C												YKL180W	RPL17A		YPL260W	YPL260W
YAL024C	LTE1	YDL040C	NAT1									YPL006W	NCR1		YCR043C	YCR043C												YPR018W	RLF2		YDR540C	IRC4
YDL040C	NAT1	YAL024C	LTE1									YBR080C	SEC18		YKR078W	YKR078W												YBL046W	PSY4		YMR005W	TAF4
YER119C	AVT6	YAL012W	CYS3									YGL012W	ERG4		YDR441C	APT2												YLR417W	VPS36		YOR134W	BAG7
YAR007C	RFA1	YBR010W	HHT1									YJR103W	URA8		YBR022W	POA1												YHR111W	UBA4		YIL087C	AIM19
YML069W	POB3	YAL005C	SSA1									YHR111W	UBA4		YOR375C	GDH1												YDR363W	ESC2		YKR063C	LAS1
YDL077C	VAM6	YAL023C	PMT2									YCR036W	RBK1		YPL271W	ATP15												YCR002C	CDC10		YPL166W	ATG29
YCR088W	ABP1	YAL026C	DRS2									YER157W	COG3		YMR181C	YMR181C												YDR255C	RMD5		YMR222C	FSH2
YAL017W	PSK1	YDR127W	ARO1									YPR018W	RLF2		YCL027W	FUS1												YBR248C	HIS7		YGL131C	SNT2
YML103C	NUP188	YAL005C	SSA1									YDR047W	HEM12		YPR019W	MCM4												YOR087W	YVC1		YBL080C	PET112
YAL011W	SWC3	YGL005C	COG7									YER089C	PTC2		YDL195W	SEC31												YJL020C	BBC1		YNL188W	KAR1
YGL005C	COG7	YAL011W	SWC3									YDR463W	STP1		YOR278W	HEM4												YBR205W	KTR3		YHR193C	EGD2
YAL021C	CCR4	YDL160C	DHH1									YHR151C	MTC6		YGR001C	YGR001C												YOR112W	CEX1		YOR060C	YOR060C
YDL160C	DHH1	YAL021C	CCR4									YHL002W	HSE1		YDL088C	ASM4												YBR019C	GAL10		YLR045C	STU2
YDL160C	DHH1	YAL021C	CCR4									YLR448W	RPL6B		YDR016C	DAD1												YHR041C	SRB2		YPL272C	YPL272C
YBR171W	SEC66	YAL042W	ERV46									YOR095C	RKI1		YBR250W	SPO23												YJL034W	KAR2		YMR059W	SEN15
YDL165W	CDC36	YAL021C	CCR4									YOR008C	SLG1		YBR101C	FES1												YLR347C	KAP95		YIL093C	RSM25
YAL011W	SWC3	YGL016W	KAP122									YLR090W	XDJ1		YBR262C	AIM5												YAR015W	ADE1		YOL040C	RPS15
YAL011W	SWC3	YGL020C	GET1									YDR260C	SWM1		YEL066W	HPA3												YDL182W	LYS20		YGR268C	HUA1
YGL020C	GET1	YAL011W	SWC3									YAL042W	ERV46		YPL123C	RNY1												YLR194C	YLR194C		YMR298W	LIP1
YGL020C	GET1	YAL011W	SWC3									YGR172C	YIP1		YGR017W	YGR017W												YDL061C	RPS29B		YGR096W	TPC1
YER013W	PRP22	YAL013W	DEP1									YBR082C	UBC4		YDR405W	MRP20												YDR372C	VPS74		YOL159C	YOL159C
YAL024C	LTE1	YDL056W	MBP1									YJL105W	SET4		YOR213C	SAS5												YDL099W	BUG1		YNL316C	PHA2
YAL013W	DEP1	YER016W	BIM1									YDR189W	SLY1		YLR037C	PAU23												YKR089C	TGL4		YER114C	BOI2
YER016W	BIM1	YAL013W	DEP1									YLR148W	PEP3		YPR118W	MRI1												YAL049C	AIM2		YNL175C	NOP13
YER016W	BIM1	YAL013W	DEP1									YJL050W	MTR4		YKL015W	PUT3												YLR221C	RSA3		YDR311W	TFB1
YPL157W	TGS1	YAL003W	EFB1									YBR103W	SIF2		YGR159C	NSR1												YML073C	RPL6A		YLR354C	TAL1
YAL024C	LTE1	YDL059C	RAD59									YLR020C	YEH2		YJR134C	SGM1												YDR470C	UGO1		YJL149W	DAS1
YAL023C	PMT2	YDL095W	PMT1									YGL184C	STR3		YDR338C	YDR338C												YGR112W	SHY1		YPR115W	RGC1
YAL023C	PMT2	YDL095W	PMT1									YLR397C	AFG2		YBR282W	MRPL27												YAL007C	ERP2		YCL055W	KAR4
YAL023C	PMT2	YDL095W	PMT1									YDR228C	PCF11		YER034W	YER034W												YLR068W	FYV7		YEL056W	HAT2
YAL023C	PMT2	YDL095W	PMT1									YGR063C	SPT4		YNL308C	KRI1												YER007C-A	TMA20		YOL146W	PSF3
YDL095W	PMT1	YAL023C	PMT2									YKL004W	AUR1		YFL062W	COS4												YNL147W	LSM7		YNL005C	MRP7
YDL095W	PMT1	YAL023C	PMT2									YOL076W	MDM20		YBR286W	APE3												YJL171C	YJL171C		YNL144C	YNL144C
YDL095W	PMT1	YAL023C	PMT2									YML048W	GSF2		YEL029C	BUD16												YIL117C	PRM5		YBL037W	APL3
YDL095W	PMT1	YAL023C	PMT2									YFR004W	RPN11		YOR040W	GLO4												YDR392W	SPT3		YPL018W	CTF19
YDL095W	PMT1	YAL023C	PMT2									YGR099W	TEL2		YMR226C	YMR226C												YOR359W	VTS1		YGL112C	TAF6
YDL095W	PMT1	YAL023C	PMT2									YNR006W	VPS27		YKL160W	ELF1												YBL047C	EDE1		YNL059C	ARP5
YDL095W	PMT1	YAL023C	PMT2									YLR221C	RSA3		YLR099C	ICT1												YLR143W	YLR143W		YBR176W	ECM31
YAL011W	SWC3	YGL043W	DST1									YDR174W	HMO1		YNL075W	IMP4												YDR208W	MSS4		YMR250W	GAD1
YAL011W	SWC3	YGL043W	DST1									YDR181C	SAS4		YGL251C	HFM1												YLR281C	YLR281C		YLR227C	ADY4
YGL043W	DST1	YAL011W	SWC3									YFR050C	PRE4		YKR050W	TRK2												YHR026W	VMA16		YIL070C	MAM33
YGL043W	DST1	YAL011W	SWC3									YBL005W	PDR3		YCL054W	SPB1												YIL084C	SDS3		YMR137C	PSO2
YGL043W	DST1	YAL011W	SWC3									YDR451C	YHP1		YOL015W	IRC10												YPL068C	YPL068C		YKL071W	YKL071W
YGL044C	RNA15	YAL011W	SWC3									YDL148C	NOP14		YGR142W	BTN2												YLR398C	SKI2		YKR050W	TRK2
YAL038W	CDC19	YBR218C	PYC2									YHR200W	RPN10		YNL036W	NCE103												YMR119W	ASI1		YBR101C	FES1
YAL023C	PMT2	YDL100C	GET3									YCR031C	RPS14A		YDL125C	HNT1												YDR246W	TRS23		YPR007C	REC8
YDL100C	GET3	YAL023C	PMT2									YHR119W	SET1		YCL042W	YCL042W												YBR011C	IPP1		YMR289W	ABZ2
YAL009W	SPO7	YHR004C	NEM1									YOR269W	PAC1		YJL173C	RFA3												YPL181W	CTI6		YMR145C	NDE1
YHR004C	NEM1	YAL009W	SPO7									YDR434W	GPI17		YER178W	PDA1												YPR100W	MRPL51		YBL026W	LSM2
YAL011W	SWC3	YGL054C	ERV14									YLR036C	YLR036C		YLR419W	YLR419W												YDR369C	XRS2		YBL092W	RPL32
YGL054C	ERV14	YAL011W	SWC3									YPL015C	HST2		YIL121W	QDR2												YIL088C	AVT7		YDL147W	RPN5
YAL011W	SWC3	YGL058W	RAD6									YFL053W	DAK2		YKL014C	URB1												YJR096W	YJR096W		YIL013C	PDR11
YAL011W	SWC3	YGL058W	RAD6									YDL107W	MSS2		YMR270C	RRN9												YGL019W	CKB1		YJL121C	RPE1
YGL058W	RAD6	YAL011W	SWC3									YPL188W	POS5		YPR042C	PUF2												YGR285C	ZUO1		YKR016W	FCJ1
YGL058W	RAD6	YAL011W	SWC3									YPL115C	BEM3		YDL214C	PRR2												YKL033W-A	YKL033W-A		YGL059W	PKP2
YGL061C	DUO1	YAL011W	SWC3									YMR064W	AEP1		YDL154W	MSH5												YHR039C-A	VMA10		YMR221C	YMR221C
YBL050W	SEC17	YBL011W	SCT1									YIL078W	THS1		YGL250W	RMR1												YBR280C	SAF1		YMR150C	IMP1
YAL021C	CCR4	YDL185W	VMA1									YLR233C	EST1		YGR218W	CRM1												YGR118W	RPS23A		YIL061C	SNP1
YBR200W	BEM1	YAL040C	CLN3									YJL056C	ZAP1		YER105C	NUP157												YKL203C	TOR2		YBR094W	PBY1
YAL024C	LTE1	YDL074C	BRE1									YNL222W	SSU72		YDR142C	PEX7												YAL028W	FRT2		YMR106C	YKU80
YDL074C	BRE1	YAL024C	LTE1									YKR094C	RPL40B		YBR006W	UGA2												YPL128C	TBF1		YJR124C	YJR124C
YDL074C	BRE1	YAL024C	LTE1									YAL013W	DEP1		YDR026C	YDR026C												YLR027C	AAT2		YMR317W	YMR317W
YDL074C	BRE1	YAL024C	LTE1									YGR274C	TAF1		YGR152C	RSR1												YMR309C	NIP1		YDL210W	UGA4
YGL070C	RPB9	YAL011W	SWC3									YBR267W	REI1		YFR022W	ROG3												YDL056W	MBP1		YNL261W	ORC5
YGL071W	AFT1	YAL011W	SWC3									YPR020W	ATP20		YKL183W	LOT5												YDR490C	PKH1		YOR272W	YTM1
YAL007C	ERP2	YKR001C	VPS1									YJR005W	APL1		YMR137C	PSO2												YPL079W	RPL21B		YBR083W	TEC1
YKR001C	VPS1	YAL007C	ERP2									YCR024C-A	PMP1		YMR081C	ISF1												YFL020C	PAU5		YDL124W	YDL124W
YAL021C	CCR4	YDL192W	ARF1									YMR266W	RSN1		YNR023W	SNF12												YPR120C	CLB5		YPR062W	FCY1
YAL021C	CCR4	YDL192W	ARF1									YGR129W	SYF2		YKL186C	MTR2												YKR092C	SRP40		YER082C	UTP7
YAL011W	SWC3	YGL086W	MAD1									YKR083C	DAD2		YHR017W	YSC83												YDR089W	YDR089W		YGR006W	PRP18
YGL086W	MAD1	YAL011W	SWC3									YMR274C	RCE1		YOR255W	OSW1												YDR247W	VHS1		YNL222W	SSU72
YBL046W	PSY4	YBL016W	FUS3									YDR001C	NTH1		YCL038C	ATG22												YGR038W	ORM1		YKL103C	LAP4
YAL013W	DEP1	YER063W	THO1									YLR172C	DPH5		YBR002C	RER2												YNL248C	RPA49		YLR072W	YLR072W
YAL003W	EFB1	YPR101W	SNT309									YGL006W	PMC1		YFR042W	KEG1												YER031C	YPT31		YJL057C	IKS1
YAR002C-A	ERP1	YBR036C	CSG2									YHR142W	CHS7		YJR138W	IML1												YNL108C	YNL108C		YBL104C	YBL104C
YAL013W	DEP1	YER065C	ICL1									YEL057C	YEL057C		YER060W-A	FCY22												YBR068C	BAP2		YDL204W	RTN2
YAL013W	DEP1	YER066W	RRT13									YDR098C	GRX3		YKL011C	CCE1												YPR081C	GRS2		YDL079C	MRK1
YGR105W	VMA21	YAL010C	MDM10									YNL270C	ALP1		YKL105C	YKL105C												YCL027W	FUS1		YOL007C	CSI2
YGL112C	TAF6	YAL011W	SWC3									YDR536W	STL1		YGR095C	RRP46												YDR276C	PMP3		YGL100W	SEH1
YGL112C	TAF6	YAL011W	SWC3									YML052W	SUR7		YNL180C	RHO5												YKR004C	ECM9		YDR350C	ATP22
YAL041W	CDC24	YBR200W	BEM1									YNL154C	YCK2		YOR151C	RPB2												YOR122C	PFY1		YPR145W	ASN1
YAL041W	CDC24	YBR200W	BEM1									YGR181W	TIM13		YPR083W	MDM36												YOL004W	SIN3		YDR493W	MZM1
YAL041W	CDC24	YBR200W	BEM1									YOR266W	PNT1		YLR313C	SPH1												YJL128C	PBS2		YOR262W	YOR262W
YBL061C	SKT5	YBL007C	SLA1									YNR021W	YNR021W		YER117W	RPL23B												YML102W	CAC2		YPL191C	YPL191C
YBL061C	SKT5	YBL007C	SLA1									YML030W	AIM31		YNL074C	MLF3												YDR003W	RCR2		YDR107C	TMN2
YBR200W	BEM1	YAL041W	CDC24									YDR379W	RGA2		YJL001W	PRE3												YLR435W	TSR2		YPL252C	YAH1
YBR200W	BEM1	YAL041W	CDC24									YDL230W	PTP1		YGR251W	YGR251W												YMR092C	AIP1		YIR024C	YIR024C
YBR200W	BEM1	YAL041W	CDC24									YFL017C	GNA1		YNL055C	POR1												YPL249C	GYP5		YOR279C	RFM1
YGR106C	VOA1	YAL010C	MDM10									YPL259C	APM1		YLR141W	RRN5												YPL002C	SNF8		YPL190C	NAB3
YGL116W	CDC20	YAL011W	SWC3									YLR114C	AVL9		YOR284W	HUA2												YPR159W	KRE6		YGR263C	SAY1
YAL024C	LTE1	YDL090C	RAM1									YKL112W	ABF1		YNL048W	ALG11												YER086W	ILV1		YER130C	YER130C
YAL011W	SWC3	YGL127C	SOH1									YDR403W	DIT1		YEL035C	UTR5												YDR382W	RPP2B		YPR082C	DIB1
YGL127C	SOH1	YAL011W	SWC3									YOR332W	VMA4		YER175C	TMT1												YPR185W	ATG13		YPL170W	DAP1
YGL127C	SOH1	YAL011W	SWC3									YMR048W	CSM3		YJR019C	TES1												YGR202C	PCT1		YPR129W	SCD6
YGL127C	SOH1	YAL011W	SWC3									YEL020C	YEL020C		YHR193C	EGD2												YDR006C	SOK1		YOR151C	RPB2
YAL017W	PSK1	YDR195W	REF2									YJL010C	NOP9		YKR021W	ALY1												YOR118W	RTC5		YER089C	PTC2
YHR090C	YNG2	YAL009W	SPO7									YOR103C	OST2		YKL034W	TUL1												YCL045C	EMC1		YHR099W	TRA1
YER083C	GET2	YAL013W	DEP1									YOR127W	RGA1		YLR356W	ATG33												YDR422C	SIP1		YMR188C	MRPS17
YER083C	GET2	YAL013W	DEP1									YNL032W	SIW14		YMR121C	RPL15B												YKL120W	OAC1		YGL232W	TAN1
YAR003W	SWD1	YBR033W	EDS1									YJL091C	GWT1		YGR138C	TPO2												YGR099W	TEL2		YHL001W	RPL14B
YBR033W	EDS1	YAR003W	SWD1									YAL030W	SNC1		YDR347W	MRP1												YOR311C	DGK1		YOR365C	YOR365C
YGL137W	SEC27	YAL011W	SWC3									YOR085W	OST3		YDL181W	INH1												YCL052C	PBN1		YNL268W	LYP1
YAL010C	MDM10	YGR132C	PHB1									YDL084W	SUB2		YKL142W	MRP8												YLL049W	LDB18		YOR369C	RPS12
YAL010C	MDM10	YGR132C	PHB1									YDL065C	PEX19		YNL130C-A	DGR1												YDR321W	ASP1		YOR294W	RRS1
YAL010C	MDM10	YGR132C	PHB1									YPR043W	RPL43A		YJL102W	MEF2												YGR101W	PCP1		YKL068W	NUP100
YAL010C	MDM10	YGR132C	PHB1									YPL065W	VPS28		YJR116W	YJR116W												YFL002C	SPB4		YBR001C	NTH2
YGR132C	PHB1	YAL010C	MDM10									YBL037W	APL3		YCR101C	YCR101C												YJR054W	YJR054W		YKL016C	ATP7
YGR132C	PHB1	YAL010C	MDM10									YIL047C	SYG1		YNL207W	RIO2												YFL018C	LPD1		YBR137W	YBR137W
YAL011W	SWC3	YGL151W	NUT1									YJR065C	ARP3		YCR083W	TRX3												YGL084C	GUP1		YBL076C	ILS1
YAL021C	CCR4	YDL225W	SHS1									YDL165W	CDC36		YDR262W	YDR262W												YCL037C	SRO9		YMR207C	HFA1
YMR284W	YKU70	YAL005C	SSA1									YOL096C	COQ3		YKL219W	COS9												YAL023C	PMT2		YOR347C	PYK2
YAL021C	CCR4	YDL226C	GCS1									YLR200W	YKE2		YNL130C	CPT1												YJR117W	STE24		YGR126W	YGR126W
YAL021C	CCR4	YDL226C	GCS1									YPL157W	TGS1		YKL070W	YKL070W												YPR171W	BSP1		YOR063W	RPL3
YAL030W	SNC1	YCR034W	FEN1									YPL234C	VMA11		YDL197C	ASF2												YLL029W	FRA1		YMR176W	ECM5
YER107C	GLE2	YAL013W	DEP1									YGR056W	RSC1		YDR130C	FIN1												YBL095W	YBL095W		YHR177W	YHR177W
YAL013W	DEP1	YER111C	SWI4									YNR040W	YNR040W		YGL259W	YPS5												YGR014W	MSB2		YDR098C	GRX3
YAL013W	DEP1	YER111C	SWI4									YGR198W	YPP1		YKR060W	UTP30												YHR057C	CPR2		YNL196C	SLZ1
YER111C	SWI4	YAL013W	DEP1									YPL223C	GRE1		YDR363W	ESC2												YJL095W	BCK1		YLR422W	YLR422W
YER111C	SWI4	YAL013W	DEP1									YLL057C	JLP1		YPR176C	BET2												YGL075C	MPS2		YCR010C	ADY2
YGL168W	HUR1	YAL011W	SWC3									YOR007C	SGT2		YEL004W	YEA4												YLR130C	ZRT2		YIR015W	RPR2
YGR167W	CLC1	YAL010C	MDM10									YMR243C	ZRC1		YNL311C	SKP2												YJL059W	YHC3		YMR156C	TPP1
YGR170W	PSD2	YAL010C	MDM10									YKR093W	PTR2		YOR316C	COT1												YDR146C	SWI5		YDL121C	YDL121C
YGL173C	KEM1	YAL011W	SWC3									YCL010C	SGF29		YCL014W	BUD3												YFR009W	GCN20		YOR149C	SMP3
YAL011W	SWC3	YGL174W	BUD13									YNL051W	COG5		YFL017W-A	SMX2												YLR073C	RFU1		YDR513W	GRX2
YGL174W	BUD13	YAL011W	SWC3									YGR266W	YGR266W		YDR374C	YDR374C												YKL206C	ADD66		YJR099W	YUH1
YDL048C	STP4	YAL026C	DRS2									YKL041W	VPS24		YNL155W	YNL155W												YDL017W	CDC7		YHR070W	TRM5
YAL005C	SSA1	YNL007C	SIS1									YGL241W	KAP114		YKL152C	GPM1												YNL281W	HCH1		YPR131C	NAT3
YAL024C	LTE1	YDL115C	IWR1									YOL003C	PFA4		YDL168W	SFA1												YLR360W	VPS38		YNL213C	RRG9
YAL026C	DRS2	YDL051W	LHP1									YLR396C	VPS33		YBR153W	RIB7												YOR113W	AZF1		YLR047C	FRE8
YAL010C	MDM10	YGR181W	TIM13									YPR155C	NCA2		YDL139C	SCM3												YNR032W	PPG1		YER147C	SCC4
YAL025C	MAK16	YDL083C	RPS16B									YCL024W	KCC4		YCR023C	YCR023C												YJR074W	MOG1		YKR079C	TRZ1
YGR181W	TIM13	YAL010C	MDM10									YOR254C	SEC63		YDR482C	CWC21												YPR156C	TPO3		YER060W	FCY21
YAL013W	DEP1	YER124C	DSE1									YPR041W	TIF5		YJL184W	GON7												YFR022W	ROG3		YDR492W	IZH1
YGR185C	TYS1	YAL010C	MDM10									YLR299W	ECM38		YDR163W	CWC15												YPL096C-A	ERI1		YLL062C	MHT1
YAL021C	CCR4	YDL240W	LRG1									YBR141C	YBR141C		YPR138C	MEP3												YDL095W	PMT1		YNL100W	AIM37
YAL013W	DEP1	YER128W	YER128W									YJR123W	RPS5		YMR185W	YMR185W												YBR098W	MMS4		YIL036W	CST6
YAL011W	SWC3	YGL194C	HOS2									YOR329C	SCD5		YNL317W	PFS2												YML019W	OST6		YDR430C	CYM1
YGL194C	HOS2	YAL011W	SWC3									YDR293C	SSD1		YLR098C	CHA4												YDL104C	QRI7		YJL151C	SNA3
YGL194C	HOS2	YAL011W	SWC3									YPL260W	YPL260W		YNL113W	RPC19												YHR200W	RPN10		YGR016W	YGR016W
YGL195W	GCN1	YAL011W	SWC3									YOR036W	PEP12		YIL161W	YIL161W												YHR156C	LIN1		YGL036W	YGL036W
YAL013W	DEP1	YER134C	YER134C									YOR311C	DGK1		YOR062C	YOR062C												YAL032C	PRP45		YKL100C	YKL100C
YDR105C	TMS1	YAL019W	FUN30									YKR055W	RHO4		YER144C	UBP5												YPL074W	YTA6		YKL219W	COS9
YAL013W	DEP1	YER139C	RTR1									YPL209C	IPL1		YPL231W	FAS2												YIL136W	OM45		YPL249C-A	RPL36B
YAL013W	DEP1	YER139C	RTR1									YNL248C	RPA49		YMR290C	HAS1												YNR038W	DBP6		YDL045C	FAD1
YAL005C	SSA1	YNL064C	YDJ1									YLR170C	APS1		YJL100W	LSB6												YOL135C	MED7		YGL235W	YGL235W
YAL005C	SSA1	YNL064C	YDJ1									YOL122C	SMF1		YML060W	OGG1												YGR132C	PHB1		YPL083C	SEN54
YNL064C	YDJ1	YAL005C	SSA1									YHR066W	SSF1		YLR219W	MSC3												YKL081W	TEF4		YKL049C	CSE4
YNL064C	YDJ1	YAL005C	SSA1									YJR042W	NUP85		YLR194C	YLR194C												YDR156W	RPA14		YKL054C	DEF1
YBL056W	PTC3	YBL016W	FUS3									YKL025C	PAN3		YAL008W	FUN14												YKL048C	ELM1		YMR286W	MRPL33
YDL126C	CDC48	YAL024C	LTE1									YLR026C	SED5		YMR182C	RGM1												YJR034W	PET191		YCR047C	BUD23
YNL090W	RHO2	YAL005C	SSA1									YGL070C	RPB9		YNL320W	YNL320W												YPR119W	CLB2		YEL071W	DLD3
YAL013W	DEP1	YER150W	SPI1									YDL147W	RPN5		YPR054W	SMK1												YER073W	ALD5		YMR121C	RPL15B
YER150W	SPI1	YAL013W	DEP1									YMR188C	MRPS17		YDR131C	YDR131C												YLR226W	BUR2		YER066W	RRT13
YAL013W	DEP1	YER151C	UBP3									YDR244W	PEX5		YKR081C	RPF2												YIR009W	MSL1		YOL104C	NDJ1
YER151C	UBP3	YAL013W	DEP1									YPL036W	PMA2		YDL027C	YDL027C												YOR231W	MKK1		YBR189W	RPS9B
YAL024C	LTE1	YDL130W	RPP1B									YLR185W	RPL37A		YIL023C	YKE4												YHR046C	INM1		YHR103W	SBE22
YAL013W	DEP1	YER153C	PET122									YJL126W	NIT2		YDL144C	YDL144C												YJL044C	GYP6		YMR253C	YMR253C
YER153C	PET122	YAL013W	DEP1									YDL052C	SLC1		YNL103W	MET4												YNL027W	CRZ1		YOR377W	ATF1
YAL011W	SWC3	YGL226C-A	OST5									YOL045W	PSK2		YHR021W-A	ECM12												YPL226W	NEW1		YER065C	ICL1
YGL226C-A	OST5	YAL011W	SWC3									YJR139C	HOM6		YLR143W	YLR143W												YLR200W	YKE2		YDR429C	TIF35
YER155C	BEM2	YAL013W	DEP1									YOR322C	LDB19		YHR216W	IMD2												YOR336W	KRE5		YAL022C	FUN26
YAL010C	MDM10	YGR231C	PHB2									YDR277C	MTH1		YDR533C	HSP31												YGR130C	YGR130C		YDR132C	YDR132C
YAL010C	MDM10	YGR231C	PHB2									YNL309W	STB1		YJR100C	AIM25												YJR116W	YJR116W		YDR419W	RAD30
YAL010C	MDM10	YGR231C	PHB2									YMR267W	PPA2		YMR183C	SSO2												YDL194W	SNF3		YMR185W	YMR185W
YAL005C	SSA1	YNL121C	TOM70									YDR522C	SPS2		YKL133C	YKL133C												YKR072C	SIS2		YDR172W	SUP35
YAR019C	CDC15	YBR017C	KAP104									YLR212C	TUB4		YBR058C-A	TSC3												YBR070C	ALG14		YJR141W	YJR141W
YAL013W	DEP1	YER161C	SPT2									YJL197W	UBP12		YPL110C	GDE1												YLR237W	THI7		YLR313C	SPH1
YAL014C	SYN8	YER031C	YPT31									YOR174W	MED4		YHR168W	MTG2												YDR164C	SEC1		YOR138C	RUP1
YAL013W	DEP1	YER164W	CHD1									YGR289C	MAL11		YOR128C	ADE2												YBR087W	RFC5		YKL003C	MRP17
YER164W	CHD1	YAL013W	DEP1									YGL002W	ERP6		YOR238W	YOR238W												YLR329W	REC102		YPR194C	OPT2
YAL010C	MDM10	YGR238C	KEL2									YPR128C	ANT1		YLR108C	YLR108C												YMR125W	STO1		YPL176C	TRE1
YAL026C	DRS2	YDL072C	YET3									YHR147C	MRPL6		YDR020C	DAS2												YGR056W	RSC1		YLR118C	YLR118C
YDL072C	YET3	YAL026C	DRS2									YGL055W	OLE1		YDL114W	YDL114W												YDR065W	RRG1		YIL099W	SGA1
YDL042C	SIR2	YAL027W	SAW1									YLR373C	VID22		YJL108C	PRM10												YPR133W-A	TOM5		YML076C	WAR1
YAL010C	MDM10	YGR244C	LSC2									YPL129W	TAF14		YKL096W	CWP1												YML031W	NDC1		YDR536W	STL1
YGR244C	LSC2	YAL010C	MDM10									YLR226W	BUR2		YPL222W	FMP40												YNL044W	YIP3		YOR130C	ORT1
YAL011W	SWC3	YGL244W	RTF1									YAL055W	PEX22		YLR327C	TMA10												YKL004W	AUR1		YML088W	UFO1
YAL011W	SWC3	YGL244W	RTF1									YAR042W	SWH1		YBR130C	SHE3												YPL188W	POS5		YLR316C	TAD3
YAL011W	SWC3	YGL244W	RTF1									YDR213W	UPC2		YHR134W	WSS1												YFR027W	ECO1		YKR095W	MLP1
YGL244W	RTF1	YAL011W	SWC3									YKL141W	SDH3		YJR090C	GRR1												YGL213C	SKI8		YPR098C	YPR098C
YGL244W	RTF1	YAL011W	SWC3									YER133W	GLC7		YLL018C-A	COX19												YJR003C	YJR003C		YOR352W	YOR352W
YAL013W	DEP1	YER179W	DMC1									YER130C	YER130C		YKL058W	TOA2												YLR181C	VTA1		YLL008W	DRS1
YAL024C	LTE1	YDL144C	YDL144C									YBR111W-A	SUS1		YDL184C	RPL41A												YDL067C	COX9		YIR032C	DAL3
YNL189W	SRP1	YAL005C	SSA1									YMR312W	ELP6		YDL105W	NSE4												YLR055C	SPT8		YGR019W	UGA1
YDR137W	RGP1	YAL019W	FUN30									YLR259C	HSP60		YDL121C	YDL121C												YML117W	NAB6		YKL096W-A	CWP2
YDR137W	RGP1	YAL019W	FUN30									YER006W	NUG1		YER074W	RPS24A												YKL168C	KKQ8		YGR047C	TFC4
YGL040C	HEM2	YAL012W	CYS3									YGR185C	TYS1		YAR031W	PRM9												YBL103C	RTG3		YOR316C	COT1
YGR002C	SWC4	YAL011W	SWC3									YGR199W	PMT6		YGR241C	YAP1802												YDR458C	HEH2		YOR051C	ETT1
YAL041W	CDC24	YBR231C	SWC5									YBR026C	ETR1		YBL028C	YBL028C												YHR209W	CRG1		YDR375C	BCS1
YGR005C	TFG2	YAL011W	SWC3									YCR094W	CDC50		YBL063W	KIP1												YLR071C	RGR1		YJL043W	YJL043W
YNL209W	SSB2	YAL005C	SSA1									YDR472W	TRS31		YOR338W	YOR338W												YNR046W	TRM112		YIL096C	YIL096C
YGR006W	PRP18	YAL011W	SWC3									YML013W	UBX2		YKL128C	PMU1												YEL036C	ANP1		YGR158C	MTR3
YAL010C	MDM10	YGR275W	RTT102									YMR173W	DDR48		YHR103W	SBE22												YMR044W	IOC4		YMR195W	ICY1
YBL054W	TOD6	YBL021C	HAP3									YNL216W	RAP1		YLR084C	RAX2												YAL002W	VPS8		YGR087C	PDC6
YGL055W	OLE1	YAL012W	CYS3									YDR155C	CPR1		YLR435W	TSR2												YIL165C	YIL165C		YER024W	YAT2
YAL010C	MDM10	YGR286C	BIO2									YIL109C	SEC24		YML009C	MRPL39												YKL117W	SBA1		YDR242W	AMD2
YLR208W	SEC13	YAL007C	ERP2									YOR265W	RBL2		YJR011C	YJR011C												YER068W	MOT2		YIR031C	DAL7
YAL013W	DEP1	YFL014W	HSP12									YLR314C	CDC3		YPL001W	HAT1												YBR252W	DUT1		YOR285W	RDL1
YAL013W	DEP1	YFL023W	BUD27									YPL104W	MSD1		YOR019W	YOR019W												YMR243C	ZRC1		YOR281C	PLP2
YFL023W	BUD27	YAL013W	DEP1									YNL107W	YAF9		YBR227C	MCX1												YMR006C	PLB2		YPL122C	TFB2
YAL020C	ATS1	YDR092W	UBC13									YGR040W	KSS1		YDR462W	MRPL28												YGL027C	CWH41		YDR009W	GAL3
YAL021C	CCR4	YDR043C	NRG1									YMR138W	CIN4		YDR263C	DIN7												YER122C	GLO3		YPL121C	MEI5
YAL041W	CDC24	YBR238C	YBR238C									YBR248C	HIS7		YGR273C	YGR273C												YIL063C	YRB2		YML109W	ZDS2
YAL009W	SPO7	YIL090W	ICE2									YHR088W	RPF1		YNL189W	SRP1												YDL130W	RPP1B		YMR225C	MRPL44
YAL026C	DRS2	YDL095W	PMT1									YBR073W	RDH54		YOR098C	NUP1												YGL083W	SCY1		YOR214C	YOR214C
YAL026C	DRS2	YDL095W	PMT1									YLR074C	BUD20		YDR503C	LPP1												YBR191W	RPL21A		YPL179W	PPQ1
YDL095W	PMT1	YAL026C	DRS2									YMR070W	MOT3		YOR171C	LCB4												YGR173W	RBG2		YMR258C	YMR258C
YDL095W	PMT1	YAL026C	DRS2									YLR301W	YLR301W		YOR230W	WTM1												YGL020C	GET1		YNL232W	CSL4
YAL013W	DEP1	YFL036W	RPO41									YDR138W	HPR1		YPL249C-A	RPL36B												YAR031W	PRM9		YHR127W	YHR127W
YAL011W	SWC3	YGR056W	RSC1									YNL025C	SSN8		YKL043W	PHD1												YMR038C	CCS1		YGL037C	PNC1
YGR056W	RSC1	YAL011W	SWC3									YJR066W	TOR1		YDR418W	RPL12B												YPL213W	LEA1		YGR232W	NAS6
YFL039C	ACT1	YAL013W	DEP1									YDR439W	LRS4		YAL061W	BDH2												YGL158W	RCK1		YPR152C	URN1
YFL039C	ACT1	YAL013W	DEP1									YMR220W	ERG8		YHR083W	SAM35												YJR017C	ESS1		YDR407C	TRS120
YAL014C	SYN8	YER083C	GET2									YPL008W	CHL1		YGL080W	FMP37												YMR224C	MRE11		YBR212W	NGR1
YAL007C	ERP2	YLR268W	SEC22									YDL226C	GCS1		YGL249W	ZIP2												YBR129C	OPY1		YMR226C	YMR226C
YLR268W	SEC22	YAL007C	ERP2									YPL218W	SAR1		YOR348C	PUT4												YLR081W	GAL2		YGR082W	TOM20
YEL050C	RML2	YAL015C	NTG1									YPL178W	CBC2		YLR237W	THI7												YDR122W	KIN1		YLR309C	IMH1
YNL330C	RPD3	YAL005C	SSA1									YGL013C	PDR1		YDR317W	HIM1												YJR130C	STR2		YML042W	CAT2
YGR063C	SPT4	YAL011W	SWC3									YPR119W	CLB2		YOL061W	PRS5												YLL006W	MMM1		YAL047C	SPC72
YAL009W	SPO7	YIL118W	RHO3									YOR101W	RAS1		YDR272W	GLO2												YAL029C	MYO4		YGR230W	BNS1
YAL013W	DEP1	YFL049W	SWP82									YBL003C	HTA2		YMR029C	FAR8												YKL139W	CTK1		YDL089W	NUR1
YAL011W	SWC3	YGR078C	PAC10									YPR120C	CLB5		YOL091W	SPO21												YGL179C	TOS3		YBR090C	YBR090C
YAL058W	CNE1	YBR132C	AGP2									YDL117W	CYK3		YBL024W	NCL1												YHR006W	STP2		YOL005C	RPB11
YGR078C	PAC10	YAL011W	SWC3									YBR217W	ATG12		YBR239C	ERT1												YKL116C	PRR1		YLR142W	PUT1
YGR078C	PAC10	YAL011W	SWC3									YPL093W	NOG1		YJR024C	MDE1												YML028W	TSA1		YOR292C	YOR292C
YAL021C	CCR4	YDR065W	RRG1									YER012W	PRE1		YOL123W	HRP1												YJL123C	MTC1		YGR155W	CYS4
YBR065C	ECM2	YAR002C-A	ERP1									YJL005W	CYR1		YIL063C	YRB2												YMR058W	FET3		YGR012W	YGR012W
YDL220C	CDC13	YAL023C	PMT2									YPR139C	VPS66		YEL019C	MMS21												YER044C	ERG28		YDR022C	CIS1
YFR004W	RPN11	YAL013W	DEP1									YMR263W	SAP30		YJL014W	CCT3												YER117W	RPL23B		YDL086W	YDL086W
YGR099W	TEL2	YAL011W	SWC3									YKR077W	MSA2		YEL021W	URA3												YLR014C	PPR1		YDR183W	PLP1
YAL013W	DEP1	YFR010W	UBP6									YBR205W	KTR3		YBR091C	TIM12												YGR192C	TDH3		YKL128C	PMU1
YAL013W	DEP1	YFR010W	UBP6									YIR018W	YAP5		YLR355C	ILV5												YPR144C	NOC4		YMR287C	DSS1
YFR010W	UBP6	YAL013W	DEP1									YBL087C	RPL23A		YLR249W	YEF3												YGR217W	CCH1		YIL134W	FLX1
YFR010W	UBP6	YAL013W	DEP1									YPL184C	MRN1		YBR085C-A	YBR085C-A												YBR097W	VPS15		YPL092W	SSU1
YGR105W	VMA21	YAL011W	SWC3									YNL181W	YNL181W		YOL073C	YOL073C												YDL190C	UFD2		YDR332W	IRC3
YGR106C	VOA1	YAL011W	SWC3									YNL314W	DAL82		YLL062C	MHT1												YMR158C-A	YMR158C-A		YDR529C	QCR7
YAL013W	DEP1	YFR013W	IOC3									YCL048W	SPS22		YGR282C	BGL2												YIL121W	QDR2		YKL014C	URB1
YAL014C	SYN8	YER122C	GLO3									YPL262W	FUM1		YHR192W	YHR192W												YLR371W	ROM2		YGR271C-A	EFG1
YAL021C	CCR4	YDR076W	RAD55									YML111W	BUL2		YDL044C	MTF2												YCR037C	PHO87		YPR199C	ARR1
YDR076W	RAD55	YAL021C	CCR4									YKR092C	SRP40		YDR014W	RAD61												YDL180W	YDL180W		YMR283C	RIT1
YAL024C	LTE1	YDL190C	UFD2									YPL084W	BRO1		YIL051C	MMF1												YNL003C	PET8		YHR207C	SET5
YAR029W	YAR029W	YBR018C	GAL7									YDL217C	TIM22		YPL027W	SMA1												YKL108W	SLD2		YDR110W	FOB1
YAL010C	MDM10	YHR057C	CPR2									YNL099C	OCA1		YCR104W	PAU3												YLR361C	DCR2		YER150W	SPI1
YAL010C	MDM10	YHR059W	FYV4									YPL082C	MOT1		YPR148C	YPR148C												YMR067C	UBX4		YPL173W	MRPL40
YBL005W	PDR3	YBL093C	ROX3									YER125W	RSP5		YHR071W	PCL5												YPL255W	BBP1		YHR037W	PUT2
YAL009W	SPO7	YIR033W	MGA2									YJR003C	YJR003C		YPL208W	RKM1												YBR215W	HPC2		YPL263C	KEL3
YAL020C	ATS1	YDR146C	SWI5									YDR116C	MRPL1		YMR219W	ESC1												YHR079C	IRE1		YKL144C	RPC25
YFR036W	CDC26	YAL013W	DEP1									YDR195W	REF2		YCR095C	OCA4												YIR023W	DAL81		YJL189W	RPL39
YFR038W	IRC5	YAL013W	DEP1									YKL198C	PTK1		YKR014C	YPT52												YBR207W	FTH1		YLR035C	MLH2
YAL009W	SPO7	YJL004C	SYS1									YPR095C	SYT1		YNL125C	ESBP6												YMR232W	FUS2		YBR130C	SHE3
YAL009W	SPO7	YJL004C	SYS1									YGR081C	SLX9		YNR058W	BIO3												YDR116C	MRPL1		YBR211C	AME1
YOL115W	PAP2	YAL005C	SSA1									YBR290W	BSD2		YNL129W	NRK1												YDR108W	TRS85		YNL180C	RHO5
YHR083W	SAM35	YAL010C	MDM10									YMR015C	ERG5		YHR172W	SPC97												YJR121W	ATP2		YBL040C	ERD2
YAL013W	DEP1	YFR048W	RMD8									YOR259C	RPT4		YOL032W	OPI10												YGR122W	YGR122W		YDR408C	ADE8
YJL019W	MPS3	YAL009W	SPO7									YOR057W	SGT1		YDR182W-A	YDR182W-A												YCR086W	CSM1		YIL114C	POR2
YAL053W	FLC2	YBR172C	SMY2									YJR082C	EAF6		YCR010C	ADY2												YOR268C	YOR268C		YEL023C	YEL023C
YAL019W	FUN30	YDR217C	RAD9									YIL049W	DFG10		YNL026W	SAM50												YKL213C	DOA1		YHR023W	MYO1
YFR052W	RPN12	YAL013W	DEP1									YCR004C	YCP4		YNL123W	NMA111												YGL161C	YIP5		YMR301C	ATM1
YAL020C	ATS1	YDR159W	SAC3									YFL045C	SEC53		YMR122W-A	YMR122W-A												YAL013W	DEP1		YLR109W	AHP1
YDR159W	SAC3	YAL020C	ATS1									YCL008C	STP22		YPR125W	YLH47												YDR213W	UPC2		YGL139W	FLC3
YBL066C	SEF1	YBL021C	HAP3									YHR026W	VMA16		YIR042C	YIR042C												YKR096W	YKR096W		YNR033W	ABZ1
YAL026C	DRS2	YDL137W	ARF2									YDR190C	RVB1		YER026C	CHO1												YAL016W	TPD3		YKR057W	RPS21A
YDL137W	ARF2	YAL026C	DRS2									YFL036W	RPO41		YIL098C	FMC1												YOL122C	SMF1		YBR196C	PGI1
YGL001C	ERG26	YAL013W	DEP1									YDL072C	YET3		YPL122C	TFB2												YBR016W	YBR016W		YKL017C	HCS1
YHR099W	TRA1	YAL010C	MDM10									YJL179W	PFD1		YGL083W	SCY1												YLR046C	YLR046C		YDR041W	RSM10
YAL020C	ATS1	YDR162C	NBP2									YGR060W	ERG25		YML022W	APT1												YMR078C	CTF18		YEL006W	YEA6
YDR162C	NBP2	YAL020C	ATS1									YKL113C	RAD27		YER185W	PUG1												YKL069W	YKL069W		YOR145C	PNO1
YAL013W	DEP1	YGL013C	PDR1									YNL201C	PSY2		YBR184W	YBR184W												YDL224C	WHI4		YOL056W	GPM3
YGL013C	PDR1	YAL013W	DEP1									YJR036C	HUL4		YKR030W	GMH1												YNL016W	PUB1		YBR235W	YBR235W
YGL013C	PDR1	YAL013W	DEP1									YML059C	NTE1		YDR508C	GNP1												YHR105W	YPT35		YBR066C	NRG2
YAL010C	MDM10	YHR117W	TOM71									YOR123C	LEO1		YGR128C	UTP8												YOR009W	TIR4		YHR021W-A	ECM12
YAL005C	SSA1	YOR027W	STI1									YDR074W	TPS2		YHR045W	YHR045W												YNL079C	TPM1		YDL138W	RGT2
YOR027W	STI1	YAL005C	SSA1									YGL001C	ERG26		YIL085C	KTR7												YMR054W	STV1		YCR030C	SYP1
YAL013W	DEP1	YGL015C	YGL015C									YLR134W	PDC5		YGR131W	FHN1												YLR087C	CSF1		YGL076C	RPL7A
YAL011W	SWC3	YGR188C	BUB1									YNL197C	WHI3		YGR053C	YGR053C												YPR189W	SKI3		YPL183C	RTT10
YBL018C	POP8	YBL072C	RPS8A									YNL258C	DSL1		YER065C	ICL1												YDR042C	YDR042C		YLR144C	ACF2
YDL220C	CDC13	YAL024C	LTE1									YNR035C	ARC35		YLL061W	MMP1												YPL016W	SWI1		YLR459W	GAB1
YDL220C	CDC13	YAL024C	LTE1									YGL200C	EMP24		YLR088W	GAA1												YHR067W	HTD2		YER054C	GIP2
YGL020C	GET1	YAL013W	DEP1									YMR287C	DSS1		YMR184W	ADD37												YHR073W	OSH3		YDL126C	CDC48
YGL020C	GET1	YAL013W	DEP1									YCR008W	SAT4		YPL043W	NOP4												YBR131W	CCZ1		YNL069C	RPL16B
YAL012W	CYS3	YGL226C-A	OST5									YPL240C	HSP82		YGR094W	VAS1												YBR264C	YPT10		YOL022C	TSR4
YGL226C-A	OST5	YAL012W	CYS3									YEL027W	VMA3		YDL037C	BSC1												YNL224C	SQS1		YNL127W	FAR11
YAL024C	LTE1	YDL225W	SHS1									YCL005W-A	VMA9		YDR383C	NKP1												YDR512C	EMI1		YCR093W	CDC39
YAL021C	CCR4	YDR123C	INO2									YEL055C	POL5		YOL124C	TRM11												YNR015W	SMM1		YML118W	NGL3
YAL041W	CDC24	YBR274W	CHK1									YBL013W	FMT1		YNL204C	SPS18												YOL067C	RTG1		YJR008W	YJR008W
YAL041W	CDC24	YBR274W	CHK1									YMR161W	HLJ1		YML010W	SPT5												YGL014W	PUF4		YMR101C	SRT1
YAL017W	PSK1	YDR390C	UBA2									YIL069C	RPS24B		YJR007W	SUI2												YLR043C	TRX1		YGL215W	CLG1
YAL024C	LTE1	YDL236W	PHO13									YDR099W	BMH2		YIL050W	PCL7												YGL203C	KEX1		YER118C	SHO1
YAL010C	MDM10	YHR167W	THP2									YKR095W	MLP1		YDR259C	YAP6												YHR181W	SVP26		YLR147C	SMD3
YHR167W	THP2	YAL010C	MDM10									YPL029W	SUV3		YNR002C	ATO2												YCR052W	RSC6		YER047C	SAP1
YAL007C	ERP2	YML128C	MSC1									YLR188W	MDL1		YOL014W	YOL014W												YOR140W	SFL1		YBL084C	CDC27
YML128C	MSC1	YAL007C	ERP2									YMR095C	SNO1		YIL027C	KRE27												YJL052W	TDH1		YGL122C	NAB2
YFL027C	GYP8	YAL014C	SYN8									YGR229C	SMI1		YKR103W	NFT1												YLR024C	UBR2		YOR384W	FRE5
YAL021C	CCR4	YDR138W	HPR1									YNR018W	AIM38		YOL057W	YOL057W												YPL076W	GPI2		YMR201C	RAD14
YBR195C	MSI1	YAL051W	OAF1									YKR023W	YKR023W		YAL028W	FRT2												YDR261C	EXG2		YNR069C	BSC5
YGR002C	SWC4	YAL012W	CYS3									YNL111C	CYB5		YKL012W	PRP40												YER019W	ISC1		YLR332W	MID2
YAR029W	YAR029W	YBR033W	EDS1									YNL003C	PET8		YPL250C	ICY2												YDR167W	TAF10		YLR382C	NAM2
YBR033W	EDS1	YAR029W	YAR029W									YCR063W	BUD31		YLR333C	RPS25B												YDR173C	ARG82		YDL080C	THI3
YAL030W	SNC1	YDL047W	SIT4									YGL242C	YGL242C		YAL051W	OAF1												YOL143C	RIB4		YMR049C	ERB1
YAL034W-A	MTW1	YCR033W	SNT1									YML085C	TUB1		YDR036C	EHD3												YER162C	RAD4		YGR243W	FMP43
YBL035C	POL12	YBL051C	PIN4									YPR036W	VMA13		YOR099W	KTR1												YPL228W	CET1		YPL223C	GRE1
YGR252W	GCN5	YAL011W	SWC3									YPR134W	MSS18		YDR517W	GRH1												YMR021C	MAC1		YAL056W	GPB2
YGR252W	GCN5	YAL011W	SWC3									YOR165W	SEY1		YCR018C	SRD1												YDL144C	YDL144C		YNL277W-A	YNL277W-A
YAL010C	MDM10	YHR194W	MDM31									YPL171C	OYE3		YML020W	YML020W												YMR079W	SEC14		YGL201C	MCM6
YHR194W	MDM31	YAL010C	MDM10									YOR308C	SNU66		YHR153C	SPO16												YOR123C	LEO1		YLR053C	YLR053C
YAL009W	SPO7	YJL154C	VPS35									YNR010W	CSE2		YGL125W	MET13												YPL105C	SYH1		YDR471W	RPL27B
YBR073W	RDH54	YAR007C	RFA1									YLL036C	PRP19		YPR194C	OPT2												YLR095C	IOC2		YKL205W	LOS1
YAL010C	MDM10	YHR200W	RPN10									YDR004W	RAD57		YLR315W	NKP2												YER019C-A	SBH2		YKL159C	RCN1
YHR200W	RPN10	YAL010C	MDM10									YNL044W	YIP3		YOR334W	MRS2												YDR284C	DPP1		YPR175W	DPB2
YAR002W	NUP60	YBR082C	UBC4									YGL127C	SOH1		YBR046C	ZTA1												YHR024C	MAS2		YDR135C	YCF1
YBR082C	UBC4	YAR002W	NUP60									YNL002C	RLP7		YJR084W	YJR084W												YLR083C	EMP70		YDR191W	HST4
YAL011W	SWC3	YGR270W	YTA7									YIL128W	MET18		YLR068W	FYV7												YBR058C-A	TSC3		YNL274C	GOR1
YGR270W	YTA7	YAL011W	SWC3									YHL029C	OCA5		YKR102W	FLO10												YMR282C	AEP2		YOR232W	MGE1
YGR270W	YTA7	YAL011W	SWC3									YDL110C	TMA17		YMR130W	YMR130W												YCR017C	CWH43		YBR166C	TYR1
YAL024C	LTE1	YDR004W	RAD57									YFR033C	QCR6		YGR232W	NAS6												YPL049C	DIG1		YGR066C	YGR066C
YDR004W	RAD57	YAL024C	LTE1									YDR499W	LCD1		YKL026C	GPX1												YNL058C	YNL058C		YGR250C	YGR250C
YAL009W	SPO7	YJL174W	KRE9									YML098W	TAF13		YCL002C	YCL002C												YMR293C	HER2		YHR078W	YHR078W
YAL017W	PSK1	YDR422C	SIP1									YGR183C	QCR9		YKL064W	MNR2												YDR508C	GNP1		YGR023W	MTL1
YGR274C	TAF1	YAL011W	SWC3									YDL056W	MBP1		YKL003C	MRP17												YPL006W	NCR1		YDR223W	CRF1
YAL058W	CNE1	YBR164C	ARL1									YDR311W	TFB1		YBL010C	YBL010C												YMR115W	MGR3		YLR018C	POM34
YBR164C	ARL1	YAL058W	CNE1									YHR078W	YHR078W		YDR214W	AHA1												YGL147C	RPL9A		YMR172W	HOT1
YAL013W	DEP1	YGL121C	GPG1									YPL051W	ARL3		YDR194C	MSS116												YPL270W	MDL2		YHR048W	YHK8
YAL041W	CDC24	YBR294W	SUL1									YDL067C	COX9		YPL131W	RPL5												YOR108W	LEU9		YDR061W	YDR061W
YAL026C	DRS2	YDL192W	ARF1									YML069W	POB3		YBR287W	YBR287W												YNL081C	SWS2		YCR042C	TAF2
YDL192W	ARF1	YAL026C	DRS2									YBR179C	FZO1		YNL178W	RPS3												YNL156C	NSG2		YDL139C	SCM3
YDL192W	ARF1	YAL026C	DRS2									YPL135W	ISU1		YOR374W	ALD4												YCR028C	FEN2		YKL035W	UGP1
YDL192W	ARF1	YAL026C	DRS2									YHR079C	IRE1		YHR126C	ANS1												YJL154C	VPS35		YGR210C	YGR210C
YDL192W	ARF1	YAL026C	DRS2									YOR324C	FRT1		YLR081W	GAL2												YGL190C	CDC55		YER106W	MAM1
YAL010C	MDM10	YIL040W	APQ12									YDR419W	RAD30		YMR135C	GID8												YFL049W	SWP82		YCR020C-A	MAK31
YIL040W	APQ12	YAL010C	MDM10									YDL081C	RPP1A		YFR012W	YFR012W												YML052W	SUR7		YFL017C	GNA1
YAL013W	DEP1	YGL127C	SOH1									YKL062W	MSN4		YLR128W	DCN1												YPL109C	YPL109C		YKR014C	YPT52
YGL127C	SOH1	YAL013W	DEP1									YOL034W	SMC5		YKL072W	STB6												YCL018W	LEU2		YOR355W	GDS1
YFR019W	FAB1	YAL014C	SYN8									YOL116W	MSN1		YPR062W	FCY1												YOL049W	GSH2		YIL078W	THS1
YBR087W	RFC5	YAR002W	NUP60									YMR124W	YMR124W		YFL022C	FRS2												YDR424C	DYN2		YGL246C	RAI1
YAL013W	DEP1	YGL133W	ITC1									YGR284C	ERV29		YDL200C	MGT1												YBR079C	RPG1		YIL056W	VHR1
YAL013W	DEP1	YGL133W	ITC1									YLR022C	SDO1		YOR018W	ROD1												YGR200C	ELP2		YDR144C	MKC7
YGL133W	ITC1	YAL013W	DEP1									YGL248W	PDE1		YBL095W	YBL095W												YNL250W	RAD50		YOR348C	PUT4
YAL053W	FLC2	YBR199W	KTR4									YMR214W	SCJ1		YHR185C	PFS1												YPR110C	RPC40		YOR107W	RGS2
YBL088C	TEL1	YBL016W	FUS3									YPL192C	PRM3		YGL215W	CLG1												YFL031W	HAC1		YDR194C	MSS116
YAL058W	CNE1	YBR171W	SEC66									YBR009C	HHF1		YHR102W	KIC1												YJL105W	SET4		YGR035C	YGR035C
YBR171W	SEC66	YAL058W	CNE1									YDR404C	RPB7		YIL014W	MNT3												YNL272C	SEC2		YKL188C	PXA2
YBR171W	SEC66	YAL058W	CNE1									YBL089W	AVT5		YIL043C	CBR1												YJL130C	URA2		YFL026W	STE2
YBR111W-A	SUS1	YAL065C	YAL065C									YOR349W	CIN1		YFL052W	YFL052W												YLR016C	PML1		YBR180W	DTR1
YBR088C	POL30	YAR002W	NUP60									YEL059C-A	SOM1		YLR406C-A	YLR406C-A												YBR187W	GDT1		YDR012W	RPL4B
YAL034W-A	MTW1	YCR063W	BUD31									YGR092W	DBF2		YDR540C	IRC4												YJL019W	MPS3		YDR362C	TFC6
YAL010C	MDM10	YIL076W	SEC28									YEL040W	UTR2		YDR306C	YDR306C												YOR335C	ALA1		YER008C	SEC3
YIL076W	SEC28	YAL010C	MDM10									YHR161C	YAP1801		YNL142W	MEP2												YFL003C	MSH4		YBR084W	MIS1
YAL020C	ATS1	YDR247W	VHS1									YGL134W	PCL10		YDR493W	MZM1												YOR025W	HST3		YER063W	THO1
YAL020C	ATS1	YDR247W	VHS1									YNL001W	DOM34		YPL108W	YPL108W												YMR165C	PAH1		YER146W	LSM5
YDR247W	VHS1	YAL020C	ATS1									YCL043C	PDI1		YLR368W	MDM30												YFL038C	YPT1		YHR001W	OSH7
YGR105W	VMA21	YAL012W	CYS3									YPR133W-A	TOM5		YMR177W	MMT1												YPL259C	APM1		YFR047C	BNA6
YJR066W	TOR1	YAL009W	SPO7									YLR425W	TUS1		YIL157C	COA1												YLL050C	COF1		YJR154W	YJR154W
YAL013W	DEP1	YGL161C	YIP5									YAL011W	SWC3		YDR368W	YPR1												YGL163C	RAD54		YJR072C	NPA3
YAL013W	DEP1	YGL162W	SUT1									YPR060C	ARO7		YNL173C	MDG1												YBR112C	CYC8		YPL067C	YPL067C
YGL162W	SUT1	YAL013W	DEP1									YMR115W	MGR3		YHL030W	ECM29												YOR106W	VAM3		YMR270C	RRN9
YAL009W	SPO7	YJR073C	OPI3									YPL061W	ALD6		YDR101C	ARX1												YOR246C	YOR246C		YOR094W	ARF3
YDL112W	TRM3	YAL029C	MYO4									YDR392W	SPT3		YOR051C	ETT1												YOR026W	BUB3		YDR138W	HPR1
YDR043C	NRG1	YAL024C	LTE1									YMR096W	SNZ1		YJR070C	LIA1												YBL082C	ALG3		YJL016W	YJL016W
YCL016C	DCC1	YAL040C	CLN3									YHR167W	THP2		YBR003W	COQ1												YFR018C	YFR018C		YMR166C	YMR166C
YAL013W	DEP1	YGL167C	PMR1									YOR350C	MNE1		YKL095W	YJU2												YDR314C	RAD34		YJL025W	RRN7
YAL025C	MAK16	YDR001C	NTH1									YBL047C	EDE1		YDR384C	ATO3												YKL057C	NUP120		YDR528W	HLR1
YAL014C	SYN8	YFR051C	RET2									YHR016C	YSC84		YBR285W	YBR285W												YGR150C	CCM1		YBR096W	YBR096W
YGL173C	KEM1	YAL013W	DEP1									YHR081W	LRP1		YHR050W-A	YHR050W-A												YJL165C	HAL5		YLR086W	SMC4
YAL012W	CYS3	YGR122W	YGR122W									YDR207C	UME6		YKL182W	FAS1												YPR111W	DBF20		YGR275W	RTT102
YGR125W	YGR125W	YAL012W	CYS3									YFR010W	UBP6		YPL152W-A	YPL152W-A												YJR066W	TOR1		YJL219W	HXT9
YDR005C	MAF1	YAL025C	MAK16									YBR264C	YPT10		YPL212C	PUS1												YLR409C	UTP21		YJR155W	AAD10
YDL220C	CDC13	YAL026C	DRS2									YPL096C-A	ERI1		YBR017C	KAP104												YNL087W	TCB2		YOR341W	RPA190
YAL011W	SWC3	YHR041C	SRB2									YIL083C	CAB2		YGL169W	SUA5												YML013W	UBX2		YHR144C	DCD1
YHR041C	SRB2	YAL011W	SWC3									YPR074C	TKL1		YNL078W	NIS1												YGR175C	ERG1		YGL257C	MNT2
YAL013W	DEP1	YGL194C	HOS2									YDR386W	MUS81		YKL071W	YKL071W												YIL128W	MET18		YMR025W	CSI1
YAL013W	DEP1	YGL194C	HOS2									YKL156W	RPS27A		YOR239W	ABP140												YAR018C	KIN3		YDL044C	MTF2
YGL194C	HOS2	YAL013W	DEP1									YOR048C	RAT1		YOR323C	PRO2												YJL091C	GWT1		YDR381W	YRA1
YGL194C	HOS2	YAL013W	DEP1									YDR216W	ADR1		YLR095C	IOC2												YJL012C	VTC4		YOR306C	MCH5
YAL013W	DEP1	YGL195W	GCN1									YJL165C	HAL5		YBR197C	YBR197C												YCR036W	RBK1		YDL031W	DBP10
YGL195W	GCN1	YAL013W	DEP1									YNL283C	WSC2		YER079W	YER079W												YFR041C	ERJ5		YML007C-A	YML007C-A
YAL043C	PTA1	YBR288C	APM3									YDR513W	GRX2		YDR361C	BCP1												YBR056W	YBR056W		YGL146C	RRT6
YGR147C	NAT2	YAL012W	CYS3									YLR231C	BNA5		YNL252C	MRPL17												YDR238C	SEC26		YGL085W	LCL3
YAL013W	DEP1	YGL203C	KEX1									YIR021W	MRS1		YOR180C	DCI1												YNL009W	IDP3		YOL053W	AIM39
YDL226C	GCS1	YAL026C	DRS2									YIL154C	IMP2		YKL110C	KTI12												YER016W	BIM1		YOR210W	RPB10
YAL013W	DEP1	YGL211W	NCS6									YDR033W	MRH1		YEL071W	DLD3												YBR061C	TRM7		YCR011C	ADP1
YGL211W	NCS6	YAL013W	DEP1									YIR027C	DAL1		YBR186W	PCH2												YJL129C	TRK1		YDR256C	CTA1
YAR042W	SWH1	YBR036C	CSG2									YFL031W	HAC1		YKL077W	YKL077W												YPL217C	BMS1		YML046W	PRP39
YAR002W	NUP60	YBR098W	MMS4									YMR308C	PSE1		YGR080W	TWF1												YIL009W	FAA3		YBR122C	MRPL36
YAL024C	LTE1	YDR065W	RRG1									YLR002C	NOC3		YJR149W	YJR149W												YDR289C	RTT103		YGL240W	DOC1
YAL013W	DEP1	YGL215W	CLG1									YBR182C	SMP1		YNR074C	AIF1												YJR059W	PTK2		YDR461W	MFA1
YHR066W	SSF1	YAL011W	SWC3									YLR004C	THI73		YIL135C	VHS2												YNL240C	NAR1		YDR152W	GIR2
YAL013W	DEP1	YGL222C	EDC1									YJR013W	GPI14		YNR009W	NRM1												YLR267W	BOP2		YGR179C	OKP1
YAR003W	SWD1	YBR095C	RXT2									YAR003W	SWD1		YNL177C	MRPL22												YMR052W	FAR3		YKL210W	UBA1
YAL040C	CLN3	YCL032W	STE50									YGL207W	SPT16		YCR069W	CPR4												YJL002C	OST1		YPL112C	PEX25
YAL012W	CYS3	YGR170W	PSD2									YKL143W	LTV1		YIR011C	STS1												YDR258C	HSP78		YOR008C-A	YOR008C-A
YGR170W	PSD2	YAL012W	CYS3									YOR014W	RTS1		YGR038W	ORM1												YEL031W	SPF1		YOL107W	YOL107W
YDR512C	EMI1	YAL017W	PSK1									YMR284W	YKU70		YOR337W	TEA1												YEL046C	GLY1		YOR028C	CIN5
YAL013W	DEP1	YGL226W	MTC3									YGL058W	RAD6		YGR213C	RTA1												YOL066C	RIB2		YKR036C	CAF4
YAL013W	DEP1	YGL227W	VID30									YOR326W	MYO2		YDR083W	RRP8												YNL084C	END3		YHL006C	SHU1
YGL227W	VID30	YAL013W	DEP1									YIL038C	NOT3		YBL038W	MRPL16												YBR237W	PRP5		YKL058W	TOA2
YAL011W	SWC3	YHR078W	YHR078W									YPR110C	RPC40		YOL113W	SKM1												YOR354C	MSC6		YDR285W	ZIP1
YHR078W	YHR078W	YAL011W	SWC3									YKL208W	CBT1		YLR050C	YLR050C												YLR015W	BRE2		YJR086W	STE18
YAL024C	LTE1	YDR071C	PAA1									YHR205W	SCH9		YGL056C	SDS23												YOR317W	FAA1		YER168C	CCA1
YAL024C	LTE1	YDR076W	RAD55									YPR098C	YPR098C		YPL132W	COX11												YPL008W	CHL1		YDR011W	SNQ2
YDR076W	RAD55	YAL024C	LTE1									YGL053W	PRM8		YNL083W	SAL1												YPL167C	REV3		YDR051C	DET1
YHR090C	YNG2	YAL011W	SWC3									YGL064C	MRH4		YKL215C	OXP1												YBR168W	PEX32		YGL077C	HNM1
YAL013W	DEP1	YGL241W	KAP114									YHR122W	YHR122W		YNL061W	NOP2												YBR284W	YBR284W		YMR239C	RNT1
YAL013W	DEP1	YGL244W	RTF1									YML121W	GTR1		YMR174C	PAI3												YDR414C	ERD1		YGR109C	CLB6
YHR099W	TRA1	YAL011W	SWC3									YJR044C	VPS55		YDR452W	PPN1												YPL147W	PXA1		YNR054C	ESF2
YAL009W	SPO7	YKL042W	SPC42									YMR216C	SKY1		YBR072W	HSP26												YOL138C	RTC1		YIL010W	DOT5
YAL010C	MDM10	YIR033W	MGA2									YNL073W	MSK1		YKL016C	ATP7												YLL057C	JLP1		YGL130W	CEG1
YAL013W	DEP1	YGL252C	RTG2									YDR264C	AKR1		YOR268C	YOR268C												YOR327C	SNC2		YGL093W	SPC105
YGL252C	RTG2	YAL013W	DEP1									YJL081C	ARP4		YPL196W	OXR1												YNL291C	MID1		YCL048W	SPS22
YNL064C	YDJ1	YAL007C	ERP2									YJL176C	SWI3		YJL196C	ELO1												YGR276C	RNH70		YDL222C	FMP45
YAL013W	DEP1	YGL253W	HXK2									YJR144W	MGM101		YLR351C	NIT3												YNR074C	AIF1		YJR035W	RAD26
YGL253W	HXK2	YAL013W	DEP1									YCR027C	RHB1		YPL189W	GUP2												YIR016W	YIR016W		YER176W	ECM32
YAL030W	SNC1	YDL117W	CYK3									YOL008W	COQ10		YOR312C	RPL20B												YMR032W	HOF1		YLR287C	YLR287C
YDL117W	CYK3	YAL030W	SNC1									YLR367W	RPS22B		YHL009W-B	YHL009W-B												YPL060W	MFM1		YOR288C	MPD1
YAL013W	DEP1	YGL257C	MNT2									YCL064C	CHA1		YNR060W	FRE4												YGR222W	PET54		YJR021C	REC107
YGL257C	MNT2	YAL013W	DEP1									YNL251C	NRD1		YNL023C	FAP1												YML098W	TAF13		YOR005C	DNL4
YAL009W	SPO7	YKL057C	NUP120									YOR359W	VTS1		YKL170W	MRPL38												YIL064W	SEE1		YOR190W	SPR1
YAL044C	GCV3	YBR291C	CTP1									YLR070C	XYL2		YNR016C	ACC1												YLR330W	CHS5		YDR514C	YDR514C
YBR291C	CTP1	YAL044C	GCV3									YIL118W	RHO3		YBR138C	YBR138C												YDR265W	PEX10		YLL007C	YLL007C
YAL023C	PMT2	YDR137W	RGP1									YDL246C	SOR2		YDR385W	EFT2												YPR104C	FHL1		YLR007W	NSE1
YAL023C	PMT2	YDR137W	RGP1									YLR250W	SSP120		YMR234W	RNH1												YDR331W	GPI8		YGL010W	YGL010W
YDR137W	RGP1	YAL023C	PMT2									YEL031W	SPF1		YER180C	ISC10												YDR052C	DBF4		YOR162C	YRR1
YBR103W	SIF2	YAR003W	SWD1									YKL144C	RPC25		YGL098W	USE1												YHR152W	SPO12		YOR250C	CLP1
YAL023C	PMT2	YDR141C	DOP1									YLR417W	VPS36		YMR298W	LIP1												YCR026C	NPP1		YER104W	RTT105
YDR141C	DOP1	YAL023C	PMT2									YHR069C	RRP4		YIL045W	PIG2												YMR152W	YIM1		YER112W	LSM4
YAL013W	DEP1	YGR023W	MTL1									YOR136W	IDH2		YGR036C	CAX4												YBR197C	YBR197C		YGR189C	CRH1
YPR085C	ASA1	YAL005C	SSA1									YCR037C	PHO87		YMR292W	GOT1												YCR024C-A	PMP1		YOR047C	STD1
YAL013W	DEP1	YGR027C	RPS25A									YER045C	ACA1		YLR265C	NEJ1												YPL137C	GIP3		YHL013C	OTU2
YGR027C	RPS25A	YAL013W	DEP1									YDR126W	SWF1		YLR270W	DCS1												YMR016C	SOK2		YBR276C	PPS1
YAL013W	DEP1	YGR028W	MSP1									YPL017C	IRC15		YIL073C	SPO22												YHR044C	DOG1		YDL132W	CDC53
YGR028W	MSP1	YAL013W	DEP1									YER091C	MET6		YDR003W	RCR2												YIL118W	RHO3		YPR201W	ARR3
YAL024C	LTE1	YDR101C	ARX1									YIL159W	BNR1		YJR063W	RPA12												YJL164C	TPK1		YDR032C	PST2
YBR111W-A	SUS1	YAR002W	NUP60									YNL011C	YNL011C		YGL136C	MRM2												YDR292C	SRP101		YOL140W	ARG8
YBR111W-A	SUS1	YAR002W	NUP60									YIL097W	FYV10		YMR012W	CLU1												YAL024C	LTE1		YGL258W	VEL1
YLR304C	ACO1	YAL008W	FUN14									YNL322C	KRE1		YBR158W	AMN1												YIL159W	BNR1		YDR306C	YDR306C
YAL013W	DEP1	YGR038W	ORM1									YJL085W	EXO70		YER094C	PUP3												YLR426W	YLR426W		YBR055C	PRP6
YAL043C	PTA1	YCL010C	SGF29									YIL112W	HOS4		YNR046W	TRM112												YGL086W	MAD1		YLR084C	RAX2
YBR060C	ORC2	YAR029W	YAR029W									YLR024C	UBR2		YFL044C	OTU1												YGL228W	SHE10		YAL017W	PSK1
YDR162C	NBP2	YAL023C	PMT2									YDR427W	RPN9		YOR299W	BUD7												YDR101C	ARX1		YPL029W	SUV3
YGR264C	MES1	YAL012W	CYS3									YDR168W	CDC37		YCR007C	YCR007C												YBL064C	PRX1		YLR008C	PAM18
YGR267C	FOL2	YAL012W	CYS3									YDL082W	RPL13A		YLR277C	YSH1												YKL161C	KDX1		YNL011C	YNL011C
YBL103C	RTG3	YBL016W	FUS3									YFR011C	AIM13		YDL061C	RPS29B												YKL039W	PTM1		YDL130W-A	STF1
YAL010C	MDM10	YJL084C	ALY2									YGR054W	YGR054W		YDR165W	TRM82												YHR158C	KEL1		YPL009C	TAE2
YGR056W	RSC1	YAL013W	DEP1									YLR319C	BUD6		YHL043W	ECM34												YNL086W	SNN1		YPR127W	YPR127W
YBR236C	ABD1	YAL053W	FLC2									YBR288C	APM3		YER126C	NSA2												YJL145W	SFH5		YER136W	GDI1
YJL091C	GWT1	YAL010C	MDM10									YER016W	BIM1		YNL316C	PHA2												YHR155W	YSP1		YDR251W	PAM1
YAL024C	LTE1	YDR117C	TMA64									YPL139C	UME1		YDL175C	AIR2												YJL053W	PEP8		YMR265C	YMR265C
YAL011W	SWC3	YHR191C	CTF8									YGL227W	VID30		YML086C	ALO1												YLR044C	PDC1		YBR240C	THI2
YGL137W	SEC27	YAL014C	SYN8									YCR002C	CDC10		YER147C	SCC4												YER133W	GLC7		YOR084W	LPX1
YAL024C	LTE1	YDR121W	DPB4									YDR295C	HDA2		YNL209W	SSB2												YDR073W	SNF11		YCR014C	POL4
YAL013W	DEP1	YGR072W	UPF3									YKR104W	YKR104W		YCR082W	AHC2												YDL215C	GDH2		YLR335W	NUP2
YGR072W	UPF3	YAL013W	DEP1									YBR210W	ERV15		YNR065C	YNR065C												YFR050C	PRE4		YKR074W	AIM29
YAL013W	DEP1	YGR077C	PEX8									YDL188C	PPH22		YCR084C	TUP1												YNL219C	ALG9		YNL253W	TEX1
YEL051W	VMA8	YAL017W	PSK1									YBR255W	MTC4		YOR162C	YRR1												YIL139C	REV7		YGR186W	TFG1
YDR126W	SWF1	YAL024C	LTE1									YPL144W	POC4		YOL140W	ARG8												YLR341W	SPO77		YOL011W	PLB3
YAL025C	MAK16	YDR080W	VPS41									YBR112C	CYC8		YJL132W	YJL132W												YML014W	TRM9		YDL207W	GLE1
YAL010C	MDM10	YJL124C	LSM1									YFR003C	YPI1		YDR534C	FIT1												YLR443W	ECM7		YIL138C	TPM2
YJL124C	LSM1	YAL010C	MDM10									YJL082W	IML2		YML011C	RAD33												YOR038C	HIR2		YOR156C	NFI1
YDL215C	GDH2	YAL028W	FRT2									YLR433C	CNA1		YKR066C	CCP1												YGR048W	UFD1		YER035W	EDC2
YAL021C	CCR4	YDR293C	SSD1									YHR108W	GGA2		YGL223C	COG1												YOR179C	SYC1		YNL008C	ASI3
YAL021C	CCR4	YDR293C	SSD1									YFR015C	GSY1		YGR141W	VPS62												YFR015C	GSY1		YJR138W	IML1
YAL021C	CCR4	YDR293C	SSD1									YER171W	RAD3		YPR007C	REC8												YIL041W	GVP36		YBR302C	COS2
YAL025C	MAK16	YDR083W	RRP8									YDL085W	NDE2		YIR004W	DJP1												YJL157C	FAR1		YOL141W	PPM2
YGR091W	PRP31	YAL013W	DEP1									YER092W	IES5		YLR183C	TOS4												YEL044W	IES6		YNL118C	DCP2
YAL013W	DEP1	YGR092W	DBF2									YPR133C	SPN1		YLR387C	REH1												YHL033C	RPL8A		YNL072W	RNH201
YBL005W	PDR3	YBR020W	GAL1									YPR165W	RHO1		YBR211C	AME1												YDR243C	PRP28		YGR172C	YIP1
YBL052C	SAS3	YBL054W	TOD6									YEL043W	YEL043W		YKL046C	DCW1												YPL069C	BTS1		YDL039C	PRM7
YCR002C	CDC10	YAL040C	CLN3									YOR045W	TOM6		YJR001W	AVT1												YFL051C	YFL051C		YDR147W	EKI1
YAL021C	CCR4	YDR298C	ATP5									YER040W	GLN3		YMR030W	RSF1												YGL087C	MMS2		YKR081C	RPF2
YAL013W	DEP1	YGR101W	PCP1									YGL206C	CHC1		YDR408C	ADE8												YBR082C	UBC4		YOL136C	PFK27
YAL012W	CYS3	YHL027W	RIM101									YDL008W	APC11		YBR111C	YSA1												YKR039W	GAP1		YDR499W	LCD1
YAL009W	SPO7	YKR001C	VPS1									YPL089C	RLM1		YJR127C	RSF2												YJL185C	YJL185C		YHR197W	RIX1
YBL104C	YBL104C	YBL018C	POP8									YHR203C	RPS4B		YBL086C	YBL086C												YDL116W	NUP84		YNL328C	MDJ2
YAL013W	DEP1	YGR105W	VMA21									YIR006C	PAN1		YJL042W	MHP1												YLL025W	PAU17		YDL159W	STE7
YAL013W	DEP1	YGR105W	VMA21									YLR362W	STE11		YIL104C	SHQ1												YJL024C	APS3		YKR077W	MSA2
YGR105W	VMA21	YAL013W	DEP1									YOR141C	ARP8		YCR021C	HSP30												YNL317W	PFS2		YMR111C	YMR111C
YCL043C	PDI1	YAL042W	ERV46									YDR180W	SCC2		YDR502C	SAM2												YLR304C	ACO1		YOR353C	SOG2
YAR014C	BUD14	YBR095C	RXT2									YDR148C	KGD2		YLR266C	PDR8												YKR031C	SPO14		YDR097C	MSH6
YBL052C	SAS3	YBL055C	YBL055C									YPR072W	NOT5		YNL160W	YGP1												YMR047C	NUP116		YDR498C	SEC20
YIL021W	RPB3	YAL011W	SWC3									YER086W	ILV1		YGL111W	NSA1												YML097C	VPS9		YHR185C	PFS1
YDR439W	LRS4	YAL019W	FUN30									YOR009W	TIR4		YHR002W	LEU5												YLR114C	AVL9		YLL048C	YBT1
YBL034C	STU1	YBL079W	NUP170									YBL018C	POP8		YLR133W	CKI1												YMR216C	SKY1		YBL030C	PET9
YAR002W	NUP60	YBR125C	PTC4									YLR001C	YLR001C		YOR386W	PHR1												YNR012W	URK1		YDR517W	GRH1
YAL019W	FUN30	YDR440W	DOT1									YOR214C	YOR214C		YLR132C	YLR132C												YBR269C	FMP21		YML011C	RAD33
YBR022W	POA1	YBL005W	PDR3									YLR404W	FLD1		YPR184W	GDB1												YOR332W	VMA4		YJL005W	CYR1
YAL013W	DEP1	YGR110W	CLD1									YDR315C	IPK1		YDR416W	SYF1												YER048C	CAJ1		YFL041W	FET5
YCR009C	RVS161	YAL040C	CLN3									YER149C	PEA2		YGL176C	YGL176C												YHL023C	NPR3		YJL207C	LAA1
YAL024C	LTE1	YDR146C	SWI5									YGR005C	TFG2		YNL117W	MLS1												YDR320C	SWA2		YGL050W	TYW3
YAL011W	SWC3	YIL039W	TED1									YMR020W	FMS1		YCR072C	RSA4												YDR466W	PKH3		YML072C	TCB3
YIL039W	TED1	YAL011W	SWC3									YJR120W	YJR120W		YJL013C	MAD3												YLR229C	CDC42		YBR074W	YBR074W
YIL040W	APQ12	YAL011W	SWC3									YCR060W	TAH1		YMR288W	HSH155												YBL061C	SKT5		YGR279C	SCW4
YJL180C	ATP12	YAL010C	MDM10									YGL137W	SEC27		YDL031W	DBP10												YNL032W	SIW14		YDR530C	APA2
YAL011W	SWC3	YIL044C	AGE2									YBR201W	DER1		YHR073W	OSH3												YOL154W	ZPS1		YNR023W	SNF12
YIL044C	AGE2	YAL011W	SWC3									YJL151C	SNA3		YHR190W	ERG9												YOR216C	RUD3		YOR019W	YOR019W
YAL024C	LTE1	YDR150W	NUM1									YOR164C	GET4		YER009W	NTF2												YAL058W	CNE1		YOR090C	PTC5
YDR150W	NUM1	YAL024C	LTE1									YOR144C	ELG1		YML036W	CGI121												YBR177C	EHT1		YFL062W	COS4
YDR150W	NUM1	YAL024C	LTE1									YNL280C	ERG24		YHR092C	HXT4												YDR505C	PSP1		YML060W	OGG1
YAL010C	MDM10	YJL186W	MNN5									YJL002C	OST1		YNL152W	INN1												YNL064C	YDJ1		YBR073W	RDH54
YHR007C	ERG11	YAL012W	CYS3									YDR067C	OCA6		YDR447C	RPS17B												YPL174C	NIP100		YOR356W	CIR2
YCL025C	AGP1	YAL044C	GCV3									YHR179W	OYE2		YGR204W	ADE3												YHR206W	SKN7		YLL015W	BPT1
YBR030W	RKM3	YBL003C	HTA2									YBR234C	ARC40		YIL136W	OM45												YDR205W	MSC2		YJL050W	MTR4
YAL013W	DEP1	YGR135W	PRE9									YML029W	USA1		YKR011C	YKR011C												YJR088C	EMC2		YPL103C	FMP30
YGR135W	PRE9	YAL013W	DEP1									YHR020W	YHR020W		YCL001W-A	YCL001W-A												YPR057W	BRR1		YMR030W	RSF1
YAL010C	MDM10	YJL206C	YJL206C									YJL117W	PHO86		YFL007W	BLM10												YGR208W	SER2		YGR257C	MTM1
YJL206C	YJL206C	YAL010C	MDM10									YHL011C	PRS3		YHR063C	PAN5												YGR244C	LSC2		YPL032C	SVL3
YAL024C	LTE1	YDR159W	SAC3									YNL080C	EOS1		YGL047W	ALG13												YPL045W	VPS16		YHL048W	COS8
YHR020W	YHR020W	YAL012W	CYS3									YLR032W	RAD5		YPL128C	TBF1												YFR045W	YFR045W		YER098W	UBP9
YAL010C	MDM10	YJL208C	NUC1									YLR438C-A	LSM3		YMR260C	TIF11												YDR182W	CDC1		YDR436W	PPZ2
YBL061C	SKT5	YBL047C	EDE1									YKL166C	TPK3		YMR163C	INP2												YLR262C	YPT6		YOL137W	BSC6
YBL061C	SKT5	YBL047C	EDE1									YKR096W	YKR096W		YDR171W	HSP42												YDR281C	PHM6		YOL026C	MIM1
YAR029W	YAR029W	YBR073W	RDH54									YGL205W	POX1		YCR099C	YCR099C												YMR120C	ADE17		YHR140W	YHR140W
YBR073W	RDH54	YAR029W	YAR029W									YDR320C	SWA2		YFR007W	YFH7												YMR284W	YKU70		YOR178C	GAC1
YAL021C	CCR4	YDR323C	PEP7									YLR453C	RIF2		YPL096W	PNG1												YOR298W	MUM3		YOL102C	TPT1
YAL013W	DEP1	YGR153W	YGR153W									YPR047W	MSF1		YCR020W-B	HTL1												YOL080C	REX4		YNL012W	SPO1
YAL011W	SWC3	YIL084C	SDS3									YHR031C	RRM3		YDL213C	NOP6												YHR075C	PPE1		YGR138C	TPO2
YAL011W	SWC3	YIL084C	SDS3									YER066W	RRT13		YMR317W	YMR317W												YML066C	SMA2		YER158C	YER158C
YIL084C	SDS3	YAL011W	SWC3									YGL237C	HAP2		YDR376W	ARH1												YGL252C	RTG2		YPR108W-A	YPR108W-A
YIL084C	SDS3	YAL011W	SWC3									YDR265W	PEX10		YNR007C	ATG3												YBR127C	VMA2		YIL158W	AIM20
YAL007C	ERP2	YOL018C	TLG2									YPL049C	DIG1		YDL156W	YDL156W												YNL090W	RHO2		YFL012W	YFL012W
YOL018C	TLG2	YAL007C	ERP2									YJR002W	MPP10		YHR138C	YHR138C												YER007W	PAC2		YGL038C	OCH1
YJR016C	ILV3	YAL010C	MDM10									YMR307W	GAS1		YML058W-A	HUG1												YLR429W	CRN1		YDR338C	YDR338C
YDR168W	CDC37	YAL024C	LTE1									YLR238W	FAR10		YMR041C	ARA2												YFR040W	SAP155		YBR067C	TIP1
YHR042W	NCP1	YAL012W	CYS3									YDL033C	SLM3		YCL034W	LSB5												YGR262C	BUD32		YBR223C	TDP1
YBR129C	OPY1	YAR003W	SWD1									YGR125W	YGR125W		YDR035W	ARO3												YHR027C	RPN1		YAL063C	FLO9
YBR267W	REI1	YAL051W	OAF1									YER136W	GDI1		YDL124W	YDL124W												YBR291C	CTP1		YLR262C-A	TMA7
YAL021C	CCR4	YDR334W	SWR1									YHR075C	PPE1		YOR355W	GDS1												YPL125W	KAP120		YNL129W	NRK1
YDR334W	SWR1	YAL021C	CCR4									YGL124C	MON1		YER011W	TIR1												YDR462W	MRPL28		YPL070W	MUK1
YBR135W	CKS1	YAR002W	NUP60									YMR052W	FAR3		YNL009W	IDP3												YHL020C	OPI1		YDR539W	FDC1
YBR135W	CKS1	YAR002W	NUP60									YMR164C	MSS11		YLR175W	CBF5												YOR239W	ABP140		YLL053C	YLL053C
YHR051W	COX6	YAL012W	CYS3									YGL213C	SKI8		YJR124C	YJR124C												YMR199W	CLN1		YDR409W	SIZ1
YAL013W	DEP1	YGR174C	CBP4									YBR160W	CDC28		YGR041W	BUD9												YGR162W	TIF4631		YLL022C	HIF1
YGR174C	CBP4	YAL013W	DEP1									YOR197W	MCA1		YPL079W	RPL21B												YNR071C	YNR071C		YCR095C	OCA4
YEL024W	RIP1	YAL018C	YAL018C									YNL022C	YNL022C		YJL071W	ARG2												YNL264C	PDR17		YML068W	ITT1
YAL024C	LTE1	YDR174W	HMO1									YLL054C	YLL054C		YPL206C	PGC1												YDR026C	YDR026C		YGR015C	YGR015C
YAL011W	SWC3	YIL112W	HOS4									YDR121W	DPB4		YJR147W	HMS2												YGR184C	UBR1		YGR097W	ASK10
YDR485C	VPS72	YAL019W	FUN30									YNL175C	NOP13		YHR010W	RPL27A												YPR066W	UBA3		YHR175W-A	YHR175W-A
YAL013W	DEP1	YGR181W	TIM13									YBR133C	HSL7		YGL226W	MTC3												YJR118C	ILM1		YOR097C	YOR097C
YAL013W	DEP1	YGR181W	TIM13									YPL249C	GYP5		YFL059W	SNZ3												YOR329C	SCD5		YJL156C	SSY5
YGR181W	TIM13	YAL013W	DEP1									YMR097C	MTG1		YLL008W	DRS1												YPR140W	TAZ1		YDL175C	AIR2
YGR181W	TIM13	YAL013W	DEP1									YER071C	YER071C		YHR174W	ENO2												YBR179C	FZO1		YOR101W	RAS1
YAL013W	DEP1	YGR183C	QCR9									YER116C	SLX8		YDL238C	GUD1												YPR161C	SGV1		YGL155W	CDC43
YGR183C	QCR9	YAL013W	DEP1									YCR017C	CWH43		YDL046W	NPC2												YPL023C	MET12		YER060W-A	FCY22
YAL058W	CNE1	YBR229C	ROT2									YPR108W	RPN7		YNL115C	YNL115C												YLR178C	TFS1		YHR090C	YNG2
YAL058W	CNE1	YBR229C	ROT2									YKL192C	ACP1		YDR373W	FRQ1												YKL011C	CCE1		YAR066W	YAR066W
YAL058W	CNE1	YBR229C	ROT2									YIL107C	PFK26		YPL126W	NAN1												YDR439W	LRS4		YKL201C	MNN4
YBR229C	ROT2	YAL058W	CNE1									YMR060C	SAM37		YKR041W	YKR041W												YGL005C	COG7		YHL015W	RPS20
YBR229C	ROT2	YAL058W	CNE1									YHR105W	YPT35		YGR153W	YGR153W												YBR219C	YBR219C		YLR183C	TOS4
YBR229C	ROT2	YAL058W	CNE1									YKL167C	MRP49		YJL039C	NUP192												YBR231C	SWC5		YMR140W	SIP5
YBR023C	CHS3	YBL007C	SLA1									YBR238C	YBR238C		YKL099C	UTP11												YJL193W	YJL193W		YOR224C	RPB8
YBR023C	CHS3	YBL007C	SLA1									YPR178W	PRP4		YOR004W	UTP23												YHR205W	SCH9		YGR136W	LSB1
YAL009W	SPO7	YLL031C	GPI13									YNL064C	YDJ1		YMR211W	DML1												YHR045W	YHR045W		YCR082W	AHC2
YHR068W	DYS1	YAL012W	CYS3									YML014W	TRM9		YOR243C	PUS7												YBR103W	SIF2		YDL049C	KNH1
YIL128W	MET18	YAL011W	SWC3									YGR105W	VMA21		YOR185C	GSP2												YML103C	NUP188		YGL180W	ATG1
YDR180W	SCC2	YAL024C	LTE1									YIL095W	PRK1		YFL047W	RGD2												YCR079W	PTC6		YDR538W	PAD1
YAL010C	MDM10	YJR070C	LIA1									YBR117C	TKL2		YLR067C	PET309												YER027C	GAL83		YPL215W	CBP3
YAL010C	MDM10	YJR073C	OPI3									YFR034C	PHO4		YGR220C	MRPL9												YKL156W	RPS27A		YIR025W	MND2
YJR073C	OPI3	YAL010C	MDM10									YNL288W	CAF40		YBL064C	PRX1												YGR143W	SKN1		YLR273C	PIG1
YAL013W	DEP1	YGR200C	ELP2									YLR262C	YPT6		YER030W	CHZ1												YKL162C	YKL162C		YDR047W	HEM12
YAL013W	DEP1	YGR200C	ELP2									YOR340C	RPA43		YMR221C	YMR221C												YPL036W	PMA2		YMR108W	ILV2
YGR200C	ELP2	YAL013W	DEP1									YLR378C	SEC61		YDR330W	UBX5												YDR253C	MET32		YKL079W	SMY1
YGR200C	ELP2	YAL013W	DEP1									YKL001C	MET14		YHR080C	YHR080C												YDL217C	TIM22		YGR080W	TWF1
YAL007C	ERP2	YOL111C	MDY2									YCR053W	THR4		YNL200C	YNL200C												YLR094C	GIS3		YPL273W	SAM4
YOL111C	MDY2	YAL007C	ERP2									YNR030W	ALG12		YJR092W	BUD4												YFR024C-A	LSB3		YPL274W	SAM3
YAL024C	LTE1	YDR184C	ATC1									YKR036C	CAF4		YPR093C	ASR1												YMR236W	TAF9		YOR155C	ISN1
YDR184C	ATC1	YAL024C	LTE1									YGL100W	SEH1		YLR137W	YLR137W												YOR269W	PAC1		YCR020C	PET18
YBR135W	CKS1	YAR003W	SWD1									YNL021W	HDA1		YOR384W	FRE5												YPR020W	ATP20		YGR041W	BUD9
YAL021C	CCR4	YDR359C	EAF1									YDR307W	YDR307W		YMR276W	DSK2												YNL153C	GIM3		YGL090W	LIF1
YCR033W	SNT1	YAL040C	CLN3									YGR020C	VMA7		YGR104C	SRB5												YNL254C	RTC4		YBR033W	EDS1
YAL021C	CCR4	YDR363W-A	SEM1									YDR164C	SEC1		YHR127W	YHR127W												YBR084C-A	RPL19A		YLR243W	YLR243W
YDR432W	NPL3	YAL020C	ATS1									YJL137C	GLG2		YDR065W	RRG1												YIL033C	BCY1		YIL004C	BET1
YBL058W	SHP1	YBL058W	SHP1									YOR317W	FAA1		YLR427W	MAG2												YIL009C-A	EST3		YPR116W	RRG8
YAL011W	SWC3	YIR005W	IST3									YIL055C	YIL055C		YJL051W	IRC8												YOR103C	OST2		YHR174W	ENO2
YIR005W	IST3	YAL011W	SWC3									YNL257C	SIP3		YPL041C	YPL041C												YDR125C	ECM18		YDR412W	RRP17
[truncated: 204,197+ more rows]
