# Supplementary material for: Transcriptomic response of yeast cells to ATX1 deletion under different copper levels
Source: BMC Genomics. 2016 Jul 11;17:489. doi: 10.1186/s12864-016-2771-6 (PMC4940881; doi:10.1186/s12864-016-2771-6)
Supplement: Additional file 10: — Enriched TFs. The regulatory network and the result of the TF enrichment analysis are provided in the file. (XLSX 2909 kb) [file 12864_2016_2771_MOESM10_ESM.xlsx]

## Sheet: sheet 1
GENE	TF			Row Labels	Cluster frequency (of 617 genes)	Genome frequency (of 5651 genes)	p-value	corrected p-value
YAL001C	Hir1p			Kar4p	142	696	1.31093e-15	3.80171e-13
YAL001C	Usv1p			Sok2p	313	2119	4.21427e-13	1.22214e-10
YAL001C	Zap1p			Gcr2p	195	1192	2.65896e-11	7.71099e-09
YAL001C	Stb4p			Yhp1p	189	1150	4.10201e-11	1.18958e-08
YAL001C	Cst6p			Swi4p	162	946	6.75218e-11	1.95813e-08
YAL001C	Hfi1p			Ste12p	433	3319	1.44773e-10	4.19842e-08
YAL001C	Snf2p			Zap1p	200	1274	6.12688e-10	1.7768e-07
YAL001C	Snf5p			Gcn4p	363	2686	6.72927e-10	1.95149e-07
YAL001C	Spt20p			Tec1p	423	3254	8.54924e-10	2.47928e-07
YAL001C	Swi3p			Bas1p	347	2546	9.47191e-10	2.74685e-07
YAL001C	Hsf1p			Hst1p	51	200	1.79458e-09	5.20429e-07
YAL001C	Cin5p			Msi1p	49	189	2.07599e-09	6.02037e-07
YAL001C	Rtt107p			Msn2p	385	2916	2.7887e-09	8.08723e-07
YAL001C	Mss11p			Rap1p	352	2630	7.46184e-09	2.16393e-06
YAL001C	Msn2p			Sum1p	97	525	2.02238e-08	5.86491e-06
YAL001C	Ash1p			Adr1p	123	728	4.88344e-08	1.4162e-05
YAL001C	Arr1p			Phd1p	114	662	5.7744e-08	1.67457e-05
YAL001C	Rpn4p			Cup2p	96	539	1.45507e-07	4.21971e-05
YAL001C	Cbf1p			Fhl1p	168	1100	1.69509e-07	4.91577e-05
YAL001C	Fhl1p			Gzf3p	53	241	1.70927e-07	4.95689e-05
YAL001C	Rsf2p			Pdr3p	127	789	4.56087e-07	0.000132265
YAL001C	Tec1p			Yox1p	188	1285	5.73444e-07	0.000166299
YAL001C	Ste12p			Pdr1p	173	1172	1.04907e-06	0.000304232
YAL002W	Mbp1p			Msn4p	283	2115	1.14293e-06	0.00033145
YAL002W	Yap1p			Kss1p	34	136	1.40496e-06	0.000407439
YAL002W	Gcr2p			Hst3p	32	125	1.64513e-06	0.000477088
YAL002W	Uls1p			Cac2p	100	603	2.25315e-06	0.000653412
YAL002W	Tup1p			Ume6p	118	745	2.68927e-06	0.000779889
YAL002W	Bas1p			Spt23p	221	1601	3.6917e-06	0.00107059
YAL002W	Ixr1p			Yap1p	276	2085	4.50256e-06	0.00130574
YAL002W	Gcn4p			Swi5p	241	1779	4.68045e-06	0.00135733
YAL002W	Spt23p			Gis1p	62	332	5.23324e-06	0.00151764
YAL002W	Rap1p			Fkh1p	119	765	5.78648e-06	0.00167808
YAL002W	Tec1p			Tda9p	42	198	7.72961e-06	0.00224159
YAL002W	Ste12p			Cat8p	31	130	1.07874e-05	0.00312835
YAL003W	Hsf1p			Sir1p	45	221	1.10459e-05	0.00320332
YAL003W	Sfp1p			Snf11p	29	118	1.11764e-05	0.00324116
YAL003W	Fkh2p			Pho2p	144	979	1.17752e-05	0.00341481
YAL003W	Msn2p			Rlm1p	102	646	1.46563e-05	0.00425033
YAL003W	Msn4p			Rox1p	114	741	1.48748e-05	0.0043137
YAL003W	Phd1p			Hmo1p	131	884	2.10257e-05	0.00609744
YAL003W	Rap1p			Flo8p	88	547	2.79649e-05	0.00810981
YAL003W	Sok2p			Hap4p	112	743	4.13078e-05	0.0119793
YAL003W	Yap1p			Gln3p	133	916	4.66154e-05	0.0135185
YAL003W	Stb5p			Skn7p	121	819	4.91325e-05	0.0142484
YAL003W	Pdr3p			Cin5p	254	1955	5.43557e-05	0.0157632
YAL003W	Pdr1p			Met32p	73	443	5.98974e-05	0.0173702
YAL003W	Ste12p			Stp2p	83	525	8.20988e-05	0.0238087
YAL003W	Pho4p			Hsf1p	209	1573	8.37523e-05	0.0242882
YAL003W	Skn7p			Smk1p	24	100	8.71692e-05	0.0252791
YAL003W	Sko1p			Rpi1p	33	160	0.000112353	0.0325822
YAL003W	Hap3p			Nut1p	44	238	0.000132026	0.0382876
YAL003W	Ixr1p			Tis11p	49	276	0.000155051	0.0449647
YAL003W	Mga2p			Sko1p	122	851	0.000156329	0.0453354
YAL003W	Mss11p			Oaf3p	60	358	0.000157338	0.045628
YAL003W	Sin3p			Stp4p	29	137	0.000175642	0.050936
YAL003W	Spt10p			Upc2p	47	263	0.000177349	0.0514312
YAL003W	Spt2p			Ssn2p	50	285	0.000177735	0.0515431
YAL003W	Cst6p			Dat1p	37	192	0.000184911	0.0536243
YAL003W	Hfi1p			Oaf1p	114	789	0.000186517	0.0540899
YAL003W	Sin4p			Met4p	85	555	0.000189875	0.0550638
YAL003W	Snf2p			Rim101p	90	596	0.000202154	0.0586248
YAL003W	Snf5p			Rpd3p	19	75	0.000213837	0.0620127
YAL003W	Snf6p			YER130C	31	153	0.000238188	0.0690745
YAL003W	Spt20p			Nrg1p	94	632	0.000247232	0.0716974
YAL003W	Swi3p			Ino2p	62	380	0.000251704	0.0729941
YAL003W	Tup1p			Ndd1p	5	7	0.000255309	0.0740397
YAL003W	Abf1p			Mot3p	82	537	0.000262348	0.0760809
YAL003W	Gcr1p			Rme1p	61	374	0.000281179	0.081542
YAL003W	Reb1p			Mig3p	183	1384	0.000304022	0.0881665
YAL003W	Met32p			YNR063W	14	48	0.000304975	0.0884428
YAL003W	Met4p			YPR022C	23	103	0.000347589	0.100801
YAL003W	Swi5p			Mac1p	64	401	0.000360615	0.104578
YAL003W	Ace2p			Mbf1p	33	171	0.000373405	0.108287
YAL003W	Ash1p			YKL222C	14	49	0.000381015	0.110494
YAL003W	Rox1p			Rgt1p	68	436	0.000452547	0.131239
YAL003W	Spt23p			Yap5p	107	751	0.000452983	0.131365
YAL003W	Mot3p			Wtm1p	31	159	0.000455418	0.132071
YAL003W	Cin5p			Put3p	86	580	0.000465277	0.13493
YAL003W	Yap6p			Sin4p	182	1966	0.000466598	0.135313
YAL003W	Tbf1p			Ric1p	87	591	0.000536713	0.155647
YAL003W	Cbf1p			Yrr1p	81	543	0.000549212	0.159271
YAL003W	Aft1p			Dot6p	29	147	0.000553578	0.160538
YAL003W	Swi6p			YER184C	35	190	0.000592242	0.17175
YAL003W	Mbp1p			Dal81p	52	317	0.000621299	0.180177
YAL003W	Rsf2p			Rpn4p	209	1634	0.000641807	0.186124
YAL005C	Crz1p			Stb5p	139	1031	0.000711054	0.206206
YAL005C	Hsf1p			Abf1p	304	2489	0.000751057	0.217807
YAL005C	Msn2p			Stp1p	85	582	0.000758111	0.219852
YAL005C	Msn4p			Sas3p	86	1019	0.00075873	0.220032
YAL005C	Skn7p			Srb2p	102	726	0.000906895	0.263
YAL005C	Yap1p			Tbs1p	20	91	0.000953168	0.276419
YAL005C	Abf1p			Spt4p	110	1248	0.000974226	0.282526
YAL005C	Fkh2p			Dal80p	32	174	0.000976655	0.28323
YAL005C	Hms1p			Usv1p	24	119	0.00110679	0.320969
YAL005C	Mbp1p			Srb8p	76	517	0.00111215	0.322523
YAL005C	Phd1p			Aft1p	156	1191	0.00114099	0.330887
YAL005C	Rfx1p			Msn1p	42	250	0.00115584	0.335195
YAL005C	Sok2p			YPR196W	29	155	0.00122689	0.355798
YAL005C	Yhp1p			Cst6p	235	2424	0.00129053	0.374253
YAL005C	Rap1p			Sir3p	98	702	0.00131737	0.382037
YAL005C	Sko1p			Hap5p	59	384	0.00132065	0.382989
YAL005C	Hot1p			Mcm1p	192	1515	0.001525	0.442249
YAL005C	Ste12p			Rgm1p	53	340	0.00159409	0.462287
YAL005C	Sfp1p			Hel2p	33	189	0.0018611	0.539718
YAL005C	Pho4p			Yap6p	119	889	0.00188117	0.545539
YAL005C	Rpn4p			Cdc73p	97	703	0.00188734	0.547328
YAL005C	Hir1p			Cbf1p	172	1349	0.00197419	0.572515
YAL005C	Mga2p			Mig1p	59	392	0.00201255	0.583639
YAL005C	Mth1p			Smp1p	37	222	0.00231021	0.669961
YAL005C	Nrg1p			Nnf2p	41	253	0.00236355	0.685429
YAL005C	Rtg3p			Snf5p	152	1181	0.00236668	0.686338
YAL005C	Spt10p			Yap3p	46	292	0.00237994	0.690181
YAL005C	Srb2p			Mbp1p	84	602	0.00253021	0.73376
YAL005C	Ume6p			Hat2p	63	429	0.00253087	0.733953
YAL005C	Tda9p			Crz1p	63	430	0.00265074	0.768713
YAL005C	Mac1p			Stb3p	9	30	0.00271912	0.788545
YAL005C	Nut1p			Cad1p	91	663	0.0027642	0.801618
YAL005C	Sin4p			Rsc1p	82	588	0.00280529	0.813535
YAL005C	Snf2p			Mga1p	88	639	0.00288844	0.837646
YAL005C	Snf6p			Nrg2p	47	305	0.00317565	0.920939
YAL005C	Spt20p			Swi6p	84	609	0.00329157	0.954556
YAL005C	Isw2p			War1p	17	81	0.00333281	0.966515
YAL005C	Bas1p			Wtm2p	27	152	0.00334843	0.971045
YAL005C	Gcn4p			Ada2p	23	123	0.00338123	0.980557
YAL005C	Mig3p			Dot5p	18	88	0.00341406	0.990076
YAL005C	Fkh1p			Leu3p	72	513	0.00386863	1.1219
YAL005C	Met32p			Arg82p	23	125	0.00405264	1.17527
YAL005C	Met4p			Urc2p	39	247	0.00423428	1.22794
YAL005C	Ace2p			Rds2p	72	516	0.00434155	1.25905
YAL005C	Ash1p			Hcm1p	54	368	0.00443917	1.28736
YAL005C	Spt23p			Hda1p	54	368	0.00443917	1.28736
YAL005C	Rox1p			Hap1p	43	282	0.00508369	1.47427
YAL005C	Rsc30p			Ecm22p	66	472	0.0054686	1.58589
YAL005C	Xbp1p			Ime1p	18	93	0.00581471	1.68627
YAL005C	Cin5p			Sas4p	18	93	0.00581471	1.68627
YAL005C	Yap6p			Rtt107p	63	449	0.0059077	1.71323
YAL005C	Tbf1p			Stb2p	28	168	0.00630199	1.82758
YAL005C	Cbf1p			Ixr1p	184	1505	0.00639265	1.85387
YAL005C	Leu3p			Tho2p	12	53	0.00651526	1.88943
YAL005C	Tec1p			Hir1p	43	287	0.00654209	1.8972
YAL007C	Msn2p			Met31p	50	345	0.00684059	1.98377
YAL007C	Msn4p			Pho4p	156	1260	0.00693105	2.01
YAL007C	Gat3p			Pog1p	3	88	0.00742469	2.15316
YAL007C	Hac1p			Mig2p	42	283	0.007964	2.30956
YAL007C	Tye7p			Sds3p	67	492	0.00827296	2.39916
YAL007C	Ste12p			Ash1p	308	3000	0.0084431	2.4485
YAL007C	Gln3p			Hms2p	18	97	0.00849654	2.464
YAL007C	Gcn4p			Pho23p	20	112	0.00872228	2.52946
YAL007C	Bas1p			Hog1p	31	197	0.00896124	2.59876
YAL007C	Cac2p			Aca1p	37	249	0.0109055	3.16261
YAL007C	Gcr2p			Sfp1p	446	3932	0.0112344	3.25799
YAL007C	Rlf2p			Tup1p	272	2333	0.011263	3.26627
YAL007C	Spt10p			YJL206C	23	139	0.0119118	3.45444
YAL007C	Reb1p			Bye1p	20	116	0.0119122	3.45454
YAL007C	Ixr1p			YFL052W	15	79	0.0120027	3.48078
YAL007C	Kss1p			Hst4p	19	109	0.0124323	3.60535
YAL007C	Sds3p			Sif2p	54	394	0.0124694	3.61612
YAL007C	Sir1p			Hap2p	143	1450	0.0128286	3.7203
YAL007C	Sir2p			Spt3p	130	1061	0.0130895	3.79594
YAL007C	Sir3p			Rsf2p	45	320	0.0133527	3.87227
YAL007C	Snf11p			Rif1p	25	318	0.0144972	4.20419
YAL007C	Tec1p			Sas5p	38	264	0.0147034	4.26399
YAL007C	Urc2p			Gcr1p	167	1403	0.0153945	4.46441
YAL007C	Hfi1p			Azf1p	27	175	0.0154573	4.48261
YAL007C	Spt20p			Mth1p	26	326	0.0156038	4.52511
YAL007C	Tup1p			Hms1p	109	886	0.0164162	4.76069
YAL007C	Uls1p			Hat1p	10	47	0.0170526	4.94525
YAL007C	Spt3p			Zds1p	47	344	0.0171565	4.97539
YAL007C	Abf1p			Ino4p	97	782	0.0173445	5.02991
YAL007C	Swi4p			Mal33p	73	570	0.0174318	5.05522
YAL007C	Ace2p			Mot2p	18	106	0.0174713	5.06667
YAL007C	Ash1p			Gat4p	30	202	0.0175908	5.10135
YAL007C	Arr1p			Sir2p	153	1286	0.0176627	5.12219
YAL007C	Rpn4p			Isw1p	50	371	0.017896	5.18984
YAL007C	Cbf1p			Yap7p	75	590	0.0184287	5.34432
YAL007C	Rap1p			Mga2p	123	1019	0.0186702	5.41435
YAL008W	Otu1p			Nsi1p	14	77	0.0193786	5.61979
YAL008W	Gcr2p			Snf2p	190	1852	0.0197562	5.72931
YAL008W	Hap2p			Cse2p	89	718	0.0199448	5.784
YAL008W	Mga2p			Sfl1p	19	116	0.0202815	5.88164
YAL008W	Rph1p			Rtg1p	35	247	0.020312	5.89047
YAL008W	Sas3p			Otu1p	24	298	0.0204974	5.94425
YAL008W	Spt4p			Gat3p	49	367	0.0205725	5.96602
YAL008W	Sin4p			Tbf1p	57	437	0.0208185	6.03735
YAL008W	Snf5p			Spt20p	196	1695	0.0219194	6.35661
YAL008W	Ash1p			Hfi1p	147	1249	0.0222585	6.45497
YAL008W	Hda1p			Aro80p	50	380	0.0232345	6.73801
YAL008W	Spt20p			Spt10p	180	1559	0.02436	7.06439
YAL008W	Abf1p			Hir2p	35	252	0.0244194	7.08161
YAL008W	Sok2p			Snf1p	34	244	0.0248814	7.21561
YAL008W	Bas1p			Sut1p	51	392	0.0252928	7.33491
YAL008W	Rox1p			Jhd1p	16	96	0.0255743	7.41655
YAL008W	Sfp1p			YPR015C	20	128	0.0257277	7.46104
YAL008W	Hac1p			Xbp1p	80	653	0.0264718	7.67683
YAL009W	Msn2p			Stb1p	42	315	0.0265397	7.69652
YAL009W	Msn4p			Opi1p	46	350	0.0265718	7.70581
YAL009W	Srb2p			Aft2p	54	422	0.0275126	7.97864
YAL009W	Nnf2p			Rfx1p	79	652	0.0301343	8.73896
YAL009W	Hfi1p			Isw2p	126	1086	0.0307583	8.91992
YAL009W	Snf5p			Tye7p	128	1108	0.0317436	9.20566
YAL009W	Gcr1p			Snt2p	15	92	0.032935	9.55114
YAL009W	Hsf1p			Snf6p	259	2343	0.0331911	9.62542
YAL009W	Hda1p			Ifh1p	56	449	0.0332548	9.64389
YAL009W	Pib2p			Dig1p	39	298	0.0342674	9.93756
YAL009W	Cst6p			Arr1p	163	1447	0.0342839	9.94234
YAL009W	Spt20p			Yrm1p	254	2330	0.0345406	10.0168
YAL009W	Tup1p			Esc2p	57	588	0.0346247	10.0412
YAL009W	Bas1p			Swi3p	171	1599	0.0358344	10.392
YAL009W	Ash1p			Taf14p	96	823	0.035883	10.4061
YAL009W	Ace2p			Cup9p	111	966	0.0365602	10.6025
YAL009W	Rox1p			Sin3p	176	1627	0.0372045	10.7893
YAL009W	Arr1p			Ace2p	484	4469	0.0380366	11.0306
YAL009W	Hac1p			Pdr8p	10	55	0.0384728	11.1571
YAL009W	Rsf2p			Uls1p	76	644	0.0390463	11.3234
YAL010C	Rpn4p			Dal82p	74	730	0.039868	11.5617
YAL010C	Yap1p			Tos8p	40	314	0.0404823	11.7399
YAL010C	Sip4p			Gal4p	120	1070	0.0405386	11.7562
YAL010C	Otu1p			Hac1p	49	398	0.0418586	12.139
YAL010C	Hfi1p			Pip2p	128	1176	0.0418939	12.1492
YAL010C	Ngg1p			Sef1p	20	236	0.0420286	12.1883
YAL010C	Sas3p			Tod6p	13	80	0.0424128	12.2997
YAL010C	Cup9p			Fkh2p	74	636	0.0435809	12.6385
YAL010C	Esc2p			Spt2p	40	318	0.0439707	12.7515
YAL010C	Gal11p			Reb1p	98	873	0.0443174	12.8521
YAL010C	Gal4p			Mss11p	66	564	0.0454557	13.1822
YAL010C	Gcn4p			Met28p	28	211	0.0458083	13.2844
YAL010C	Gln3p			Vms1p	24	176	0.0466314	13.5231
YAL010C	Hap5p			Cha4p	25	185	0.046822	13.5784
YAL010C	Hms1p			Not3p	28	212	0.0470646	13.6487
YAL010C	Isw1p			Gal11p	82	774	0.0476175	13.8091
YAL010C	Isw2p			Rlf2p	84	749	0.0477512	13.8479
YAL010C	Pip2p			Stb4p	9	50	0.0480458	13.9333
YAL010C	Rds2p			Rds1p	30	231	0.0481939	13.9762
YAL010C	Thi2p			Sip3p	10	58	0.0486326	14.1034
YAL010C	Tye7p			Srb5p	8	43	0.0510015	14.7904
YAL010C	Yap7p			Fzf1p	25	188	0.0510567	14.8064
YAL010C	Zds1p			Thi2p	78	711	0.0511041	14.8202
YAL010C	Rox1p			Rsc2p	72	677	0.0512049	14.8494
YAL010C	Arr1p			Rtg3p	68	606	0.0526542	15.2697
YAL010C	Hac1p			Arg80p	43	360	0.054739	15.8743
YAL010C	Pdr1p			Haa1p	64	578	0.0553416	16.0491
YAL010C	Pdr3p			Pib2p	37	305	0.0568021	16.4726
YAL010C	Tec1p			Rco1p	49	423	0.0569032	16.5019
YAL010C	Ste12p			Asg1p	22	242	0.0573649	16.6358
YAL011W	Mig1p			Sip4p	19	214	0.0586324	17.0034
YAL011W	Rap1p			Ask10p	16	112	0.0586758	17.016
YAL011W	Cad1p			Pgd1p	39	387	0.0595413	17.267
YAL011W	Gcr2p			Ndt80p	53	477	0.0600913	17.4265
YAL011W	Pho4p			Bdf2p	43	369	0.0601243	17.4361
YAL011W	Rtf1p			Set2p	35	290	0.0603168	17.4919
YAL011W	Sps18p			YGR067C	22	167	0.0604476	17.5298
YAL011W	Hfi1p			Rtf1p	47	413	0.0611583	17.7359
YAL011W	Cdc73p			Gts1p	45	427	0.0629756	18.2629
YAL011W	Hap5p			Ppr1p	23	178	0.0630652	18.2889
YAL011W	Tye7p			Hir3p	35	346	0.0645136	18.709
YAL011W	Ash1p			Rph1p	45	419	0.0647738	18.7844
YAL011W	Ace2p			YLR278C	44	399	0.0658603	19.0995
YAL011W	Azf1p			Arg81p	36	309	0.0665538	19.3006
YAL011W	Arr1p			Hal9p	28	229	0.0669758	19.423
YAL011W	Abf1p			Tos4p	17	190	0.0676087	19.6065
YAL011W	Cin5p			Uga3p	33	280	0.0677902	19.6592
YAL011W	Hap4p			Caf4p	22	173	0.0695022	20.1556
YAL011W	Ste12p			Rdr1p	26	217	0.0747315	21.6721
YAL012W	Met28p			Gal3p	12	83	0.0757938	21.9802
YAL012W	Met31p			Met18p	25	208	0.0759112	22.0142
YAL012W	Met4p			Plm2p	16	176	0.0759686	22.0309
YAL012W	Xbp1p			Hap3p	29	258	0.0791677	22.9586
YAL012W	Yap1p			Sps18p	25	215	0.0815737	23.6564
YAL012W	Gcn4p			Gat1p	23	194	0.0823249	23.8742
YAL012W	Azf1p			Mds3p	6	33	0.0826675	23.9736
YAL012W	Cbf1p			Sut2p	20	166	0.0863232	25.0337
YAL012W	Gat1p			Gsm1p	18	147	0.0888337	25.7618
YAL012W	Met32p			Ert1p	21	181	0.0897652	26.0319
YAL012W	Yap7p			Eds1p	15	118	0.0917057	26.5946
YAL012W	Mig1p			Gal80p	11	80	0.0948716	27.5128
YAL012W	Snf5p			Hpa2p	8	53	0.0986524	28.6092
YAL012W	Sfp1p			Pop2p	18	164	0.100643	29.1863
YAL012W	Sin3p			Stb6p	10	73	0.103125	29.9062
YAL012W	Cst6p			Thi3p	1	1	0.109184	31.6634
YAL012W	Sin4p			Ume1p	1	1	0.109184	31.6634
YAL012W	Spt20p			Ssn3p	10	79	0.119746	34.7264
YAL012W	Aca1p			Srd1p	7	51	0.132739	38.4943
YAL012W	Ace2p			Rsc30p	8	85	0.132906	38.5428
YAL012W	Aro80p			Rif2p	8	63	0.136123	39.4756
YAL012W	Cin5p			Hot1p	7	74	0.14459	41.931
YAL012W	Cup9p			Ngg1p	7	57	0.151689	43.9899
YAL012W	Esc2p			Mal13p	7	60	0.156702	45.4436
YAL012W	Gal11p			Pdc2p	3	22	0.223286	64.7528
YAL012W	Gal4p			Rts2p	2	22	0.273116	79.2038
YAL012W	Gln3p
YAL012W	Hap5p
YAL012W	Hat2p
YAL012W	Hms1p
YAL012W	Isw1p
YAL012W	Isw2p
YAL012W	Kar4p
YAL012W	Phd1p
YAL012W	Pip2p
YAL012W	Put3p
YAL012W	Rds2p
YAL012W	Rgt1p
YAL012W	Uls1p
YAL012W	Rtt107p
YAL012W	Skn7p
YAL012W	Stb5p
YAL012W	Swi5p
YAL012W	Taf14p
YAL012W	Thi2p
YAL012W	Tis11p
YAL012W	Tye7p
YAL012W	Yap3p
YAL012W	Zds1p
YAL012W	Abf1p
YAL012W	Gcr1p
YAL012W	Mcm1p
YAL012W	Rap1p
YAL012W	Reb1p
YAL012W	Rpn4p
YAL012W	Mig3p
YAL012W	Mss11p
YAL012W	Flo8p
YAL012W	Hac1p
YAL012W	Hap4p
YAL012W	Rsf2p
YAL012W	Zap1p
YAL013W	Yap1p
YAL013W	Cad1p
YAL013W	Gat1p
YAL013W	Fhl1p
YAL013W	Hsf1p
YAL013W	Met31p
YAL013W	Sfp1p
YAL013W	Cin5p
YAL013W	Yap6p
YAL013W	Spt3p
YAL013W	Hir1p
YAL013W	Sin4p
YAL013W	Snf6p
YAL013W	Tup1p
YAL013W	Hap5p
YAL013W	Isw2p
YAL013W	Yap7p
YAL013W	Zds1p
YAL013W	Ixr1p
YAL013W	Arg82p
YAL013W	Gcn4p
YAL013W	Ash1p
YAL013W	Ace2p
YAL013W	Rox1p
YAL013W	Cst6p
YAL013W	Cbf1p
YAL013W	Rap1p
YAL013W	Tec1p
YAL014C	Cad1p
YAL014C	Gat1p
YAL014C	Fhl1p
YAL014C	Sfp1p
YAL014C	Aft1p
YAL014C	Hap2p
YAL014C	Sir2p
YAL014C	Azf1p
YAL014C	Dal82p
YAL014C	Met18p
YAL014C	Mig2p
YAL014C	Ndt80p
YAL014C	Pho4p
YAL014C	Rtg3p
YAL014C	Sin3p
YAL014C	Spt10p
YAL014C	Aca1p
YAL014C	Aro80p
YAL014C	Esc2p
YAL014C	Gal4p
YAL014C	Gln3p
YAL014C	Hat2p
YAL014C	Isw1p
YAL014C	Isw2p
YAL014C	Kar4p
YAL014C	Phd1p
YAL014C	Put3p
YAL014C	Rgt1p
YAL014C	Uls1p
YAL014C	Rtt107p
YAL014C	Stb5p
YAL014C	Taf14p
YAL014C	Tis11p
YAL014C	Ixr1p
YAL014C	Ash1p
YAL014C	Msn4p
YAL014C	Arr1p
YAL014C	Rpn4p
YAL014C	Rap1p
YAL014C	Hac1p
YAL015C	Gcn4p
YAL015C	Cad1p
YAL015C	Rpn4p
YAL015C	Rme1p
YAL015C	Yap1p
YAL015C	Fhl1p
YAL015C	Cac2p
YAL015C	Rlf2p
YAL015C	Sfp1p
YAL015C	Hfi1p
YAL015C	Hsf1p
YAL015C	Snf6p
YAL015C	Mig3p
YAL015C	Bas1p
YAL015C	Ste12p
YAL015C	Ace2p
YAL015C	Stp2p
YAL015C	Arr1p
YAL015C	Hmo1p
YAL015C	Cin5p
YAL015C	Tec1p
YAL016C-B	Bas1p
YAL016W	Yox1p
YAL016W	Met32p
YAL016W	Oaf1p
YAL016W	Pip2p
YAL016W	Rox1p
YAL016W	Srb2p
YAL016W	Hfi1p
YAL016W	Cst6p
YAL016W	Sin4p
YAL016W	Snf2p
YAL016W	Snf6p
YAL016W	Spt20p
YAL016W	Tup1p
YAL016W	Cup9p
YAL016W	Esc2p
YAL016W	Gal11p
YAL016W	Gal4p
YAL016W	Hat2p
YAL016W	Hms1p
YAL016W	Isw1p
YAL016W	Isw2p
YAL016W	Taf14p
YAL016W	Tye7p
YAL016W	Yap7p
YAL016W	Mig3p
YAL016W	Msn2p
YAL016W	Ace2p
YAL016W	Abf1p
YAL017W	Fzf1p
YAL017W	Nrg1p
YAL017W	Aft1p
YAL017W	Swi5p
YAL017W	Arr1p
YAL017W	Cbf1p
YAL017W	Abf1p
YAL017W	Rpn4p
YAL017W	Sir2p
YAL017W	Sok2p
YAL017W	Bas1p
YAL017W	Ash1p
YAL017W	Ace2p
YAL017W	Spt23p
YAL017W	Yox1p
YAL017W	Cin5p
YAL018C	Fzf1p
YAL018C	Nrg1p
YAL018C	Aft1p
YAL018C	Sum1p
YAL018C	Swi5p
YAL018C	Arr1p
YAL018C	Cbf1p
YAL018C	Met31p
YAL018C	Rap1p
YAL018C	Adr1p
YAL018C	Yap7p
YAL018C	Dot6p
YAL018C	Ecm22p
YAL018C	Hir2p
YAL018C	Hst1p
YAL018C	Rtf1p
YAL018C	Sir3p
YAL018C	Spt10p
YAL018C	Spt4p
YAL018C	Tec1p
YAL018C	Cst6p
YAL018C	Snf2p
YAL018C	Tup1p
YAL018C	Aca1p
YAL018C	Cdc73p
YAL018C	Put3p
YAL018C	Ixr1p
YAL018C	Ace2p
YAL018C	Ash1p
YAL018C	Yap1p
YAL018C	Msn2p
YAL018C	Msn4p
YAL018C	Sfp1p
YAL018C	Hap4p
YAL019W	Gat1p
YAL019W	Fhl1p
YAL019W	Rts2p
YAL019W	Sum1p
YAL019W	Sfp1p
YAL019W	Ste12p
YAL019W	Hfi1p
YAL019W	Sin4p
YAL019W	Snf5p
YAL019W	Tup1p
YAL019W	Mig3p
YAL019W	Ash1p
YAL019W	Ace2p
YAL019W	Msn2p
YAL019W	Msn4p
YAL019W	Cbf1p
YAL019W	Stb5p
YAL019W	Cin5p
YAL020C	Adr1p
YAL020C	Gat1p
YAL020C	Fhl1p
YAL020C	Sfp1p
YAL020C	Cup2p
YAL020C	Sir2p
YAL020C	Spt20p
YAL020C	Phd1p
YAL020C	Abf1p
YAL020C	Ash1p
YAL020C	Ace2p
YAL020C	Sok2p
YAL020C	Zap1p
YAL021C	Sfp1p
YAL021C	Hap2p
YAL021C	Sas3p
YAL021C	Sir2p
YAL021C	Spt4p
YAL021C	Sin4p
YAL021C	Cup9p
YAL021C	Isw2p
YAL021C	Pip2p
YAL021C	Taf14p
YAL021C	Tye7p
YAL021C	Gcr1p
YAL021C	Rpn4p
YAL021C	Ixr1p
YAL021C	Bas1p
YAL021C	Ash1p
YAL021C	Gcn4p
YAL021C	Rap1p
YAL021C	Yrm1p
YAL021C	Yrr1p
YAL021C	Ste12p
YAL022C	Adr1p
YAL022C	Fzf1p
YAL022C	Nrg1p
YAL022C	Pdr1p
YAL022C	Smp1p
YAL022C	Yap6p
YAL022C	Yox1p
YAL022C	Aft2p
YAL022C	Fhl1p
YAL022C	Mac1p
YAL022C	Mal33p
YAL022C	Swi5p
YAL022C	Mcm1p
YAL022C	Sfp1p
YAL022C	Stb1p
YAL022C	Otu1p
YAL022C	Nnf2p
YAL022C	Mga2p
YAL022C	Sin3p
YAL022C	Srb8p
YAL022C	Sum1p
YAL022C	Tda9p
YAL022C	Aca1p
YAL022C	Ace2p
YAL022C	Aro80p
YAL022C	Cdc73p
YAL022C	Cin5p
YAL022C	Cup9p
YAL022C	Gal11p
YAL022C	Gal4p
YAL022C	Gln3p
YAL022C	Hat2p
YAL022C	Hms1p
YAL022C	Isw1p
YAL022C	Isw2p
YAL022C	Kar4p
YAL022C	Phd1p
YAL022C	Pip2p
YAL022C	Put3p
YAL022C	Rds2p
YAL022C	Rgt1p
YAL022C	Uls1p
YAL022C	Rtt107p
YAL022C	Spt3p
YAL022C	Stb5p
YAL022C	Taf14p
YAL022C	Thi2p
YAL022C	Tis11p
YAL022C	Tye7p
YAL022C	Yap3p
YAL022C	Zds1p
YAL022C	Gcr1p
YAL022C	Mig3p
YAL022C	Msn2p
YAL022C	Msn4p
YAL022C	Yap1p
YAL022C	YPR015C
YAL023C	Sum1p
YAL023C	Abf1p
YAL023C	Hac1p
YAL023C	Phd1p
YAL023C	Sok2p
YAL023C	Mcm1p
YAL023C	Gcn4p
YAL023C	Gln3p
YAL023C	Rph1p
YAL023C	Sas3p
YAL023C	Sfp1p
YAL023C	Sin3p
YAL023C	Spt4p
YAL023C	Sin4p
YAL023C	Snf6p
YAL023C	Spt20p
YAL023C	Swi3p
YAL023C	Tup1p
YAL023C	Cup9p
YAL023C	Gal11p
YAL023C	Gal4p
YAL023C	Isw2p
YAL023C	Pip2p
YAL023C	Spt3p
YAL023C	Thi2p
YAL023C	Tye7p
YAL023C	Rap1p
YAL023C	Bas1p
YAL023C	Ace2p
YAL023C	Ash1p
YAL023C	Tec1p
YAL024C	Fkh2p
YAL024C	Swi4p
YAL024C	Cbf1p
YAL024C	Gcn4p
YAL024C	Pho4p
YAL024C	Dal82p
YAL024C	Bas1p
YAL024C	Swi5p
YAL024C	Ace2p
YAL024C	Rap1p
YAL024C	Tec1p
YAL024C	Ste12p
YAL025C	Rpn4p
YAL025C	Sfp1p
YAL025C	Cad1p
YAL025C	Dal80p
YAL025C	Sok2p
YAL025C	Stb5p
YAL025C	Oaf3p
YAL025C	Oaf1p
YAL025C	Yap6p
YAL025C	Ino4p
YAL025C	Rlf2p
YAL025C	Sum1p
YAL025C	Cup9p
YAL025C	Uls1p
YAL025C	Taf14p
YAL025C	Tye7p
YAL025C	Abf1p
YAL025C	Gcr1p
YAL025C	Mcm1p
YAL025C	Rap1p
YAL025C	Reb1p
YAL025C	Cse2p
YAL025C	Fkh2p
YAL025C	Ssn2p
YAL025C	Tec1p
YAL025C	YLR278C
YAL025C	Cst6p
YAL025C	Hfi1p
YAL025C	Sin4p
YAL025C	Snf2p
YAL025C	Snf5p
YAL025C	Snf6p
YAL025C	Spt20p
YAL025C	Swi3p
YAL025C	Tup1p
YAL025C	Swi5p
YAL025C	Ace2p
YAL025C	Msn2p
YAL025C	Msn4p
YAL025C	Yap1p
YAL025C	Arr1p
YAL025C	Cbf1p
YAL025C	Met31p
YAL025C	Pdr1p
YAL025C	Rlm1p
YAL025C	Hac1p
YAL025C	Yhp1p
YAL025C	Yox1p
YAL025C	Kar4p
YAL025C	Mig2p
YAL025C	Zap1p
YAL026C	Cbf1p
YAL026C	Gcn4p
YAL026C	Zap1p
YAL026C	Ste12p
YAL026C	Ecm22p
YAL026C	Hst4p
YAL026C	Rsc2p
YAL026C	Sps18p
YAL026C	Urc2p
YAL026C	Gcr1p
YAL026C	Mcm1p
YAL026C	Aft2p
YAL026C	Ash1p
YAL026C	Rox1p
YAL026C	Yap1p
YAL026C	Crz1p
YAL026C	Pho4p
YAL026C	Tec1p
YAL027W	Ecm22p
YAL027W	Ino4p
YAL027W	Mga1p
YAL027W	Rim101p
YAL027W	Wtm1p
YAL027W	Mcm1p
YAL027W	Sip3p
YAL027W	Sir2p
YAL027W	Snf2p
YAL027W	Snf5p
YAL027W	Snf6p
YAL027W	Spt20p
YAL027W	Swi3p
YAL027W	Tup1p
YAL027W	Abf1p
YAL027W	Ace2p
YAL027W	Msn2p
YAL027W	Msn4p
YAL027W	Yap1p
YAL027W	Cst6p
YAL027W	Sko1p
YAL027W	Pdr1p
YAL027W	Pdr3p
YAL028W	Fkh2p
YAL028W	Rox1p
YAL028W	Crz1p
YAL028W	Gis1p
YAL028W	Rap1p
YAL028W	Ste12p
YAL028W	Tec1p
YAL028W	Sok2p
YAL028W	Sfp1p
YAL028W	Gcr2p
YAL028W	Kss1p
YAL028W	Mga2p
YAL028W	Sin3p
YAL028W	Ace2p
YAL028W	Hel2p
YAL028W	Urc2p
YAL028W	Cst6p
YAL028W	Hsf1p
YAL028W	Dal82p
YAL028W	Ino4p
YAL028W	Not3p
YAL028W	Swi5p
YAL028W	Spt20p
YAL028W	Bas1p
YAL028W	Gcn4p
YAL028W	Rlm1p
YAL028W	Yap1p
YAL028W	Mss11p
YAL028W	Msn2p
YAL028W	Msn4p
YAL028W	Arr1p
YAL028W	Tbf1p
YAL028W	Cin5p
YAL028W	Hac1p
YAL028W	Hap4p
YAL028W	Kar4p
YAL029C	Fkh2p
YAL029C	Hap4p
YAL029C	Rgm1p
YAL029C	Ste12p
YAL029C	Tec1p
YAL029C	Sok2p
YAL029C	Rtg1p
YAL029C	Rtg3p
YAL029C	Usv1p
YAL029C	Pho4p
YAL029C	Rif1p
YAL029C	Snf6p
YAL029C	Gln3p
YAL029C	Zap1p
YAL029C	Taf14p
YAL029C	Tye7p
YAL029C	Msn2p
YAL029C	Rox1p
YAL029C	Msn4p
YAL029C	Tbf1p
YAL030W	Reb1p
YAL030W	Aft1p
YAL030W	Xbp1p
YAL030W	Hap2p
YAL030W	Mga2p
YAL030W	Pgd1p
YAL030W	Rph1p
YAL030W	Rtf1p
YAL030W	Sas3p
YAL030W	Sin3p
YAL030W	Spt10p
YAL030W	Spt4p
YAL030W	Srb2p
YAL030W	Hfi1p
YAL030W	Snf5p
YAL030W	Swi3p
YAL030W	Cin5p
YAL030W	Esc2p
YAL030W	Gal11p
YAL030W	Gal4p
YAL030W	Hms1p
YAL030W	Isw2p
YAL030W	Pip2p
YAL030W	Taf14p
YAL030W	Thi2p
YAL030W	Tye7p
YAL030W	Spt20p
YAL030W	Pho2p
YAL030W	Ace2p
YAL030W	Gcn4p
YAL030W	Yox1p
YAL030W	Sfp1p
YAL030W	Fhl1p
YAL031C	Reb1p
YAL031C	Rpn4p
YAL031C	Aft1p
YAL031C	Sfp1p
YAL031C	Rsc2p
YAL031C	Bdf2p
YAL031C	Sin4p
YAL031C	Snf6p
YAL031C	Spt20p
YAL031C	Spt3p
YAL031C	Sok2p
YAL031C	Ace2p
YAL031C	Ash1p
YAL031C	Rox1p
YAL031C	Spt23p
YAL031C	Arr1p
YAL031C	Cin5p
YAL031C	Tec1p
YAL031C	Ste12p
YAL032C	Xbp1p
YAL032C	Rfx1p
YAL032C	Sfp1p
YAL032C	Kar4p
YAL032C	Bas1p
YAL032C	Mth1p
YAL032C	Sin4p
YAL032C	Spt20p
YAL032C	Tup1p
YAL032C	Ash1p
YAL032C	Ace2p
YAL032C	Rox1p
YAL032C	Spt23p
YAL032C	Msn2p
YAL032C	Msn4p
YAL032C	Yap1p
YAL032C	Abf1p
YAL032C	Hac1p
YAL032C	Tec1p
YAL032C	Ste12p
YAL033W	Rap1p
YAL033W	Sok2p
YAL033W	Ada2p
YAL033W	Arg81p
YAL033W	Cac2p
YAL033W	Hap2p
YAL033W	Msn1p
YAL033W	Sir2p
YAL033W	Spt4p
YAL033W	Usv1p
YAL033W	Hfi1p
YAL033W	Sin4p
YAL033W	Aro80p
YAL033W	Cin5p
YAL033W	Cup9p
YAL033W	Esc2p
YAL033W	Gal11p
YAL033W	Gal4p
YAL033W	Gcn4p
YAL033W	Hat2p
YAL033W	Hms1p
YAL033W	Hst3p
YAL033W	Isw2p
YAL033W	Pip2p
YAL033W	Rds2p
YAL033W	Taf14p
YAL033W	Thi2p
YAL033W	Tye7p
YAL033W	Yap7p
YAL033W	Crz1p
YAL033W	Mig2p
YAL033W	Mth1p
YAL033W	Rtg3p
YAL033W	Cst6p
YAL033W	Spt20p
YAL033W	Tup1p
YAL033W	Cdc73p
YAL033W	Mig3p
YAL033W	Ash1p
YAL033W	Ace2p
YAL033W	Cbf1p
YAL034C	Rap1p
YAL034C	Sok2p
YAL034C	Msn2p
YAL034C	Sfp1p
YAL034C	Cbf1p
YAL034C	Mga2p
YAL034C	Spt10p
YAL034C	Swi6p
YAL034C	Ace2p
YAL034C	Sas3p
YAL034C	Swi5p
YAL034C	Sin4p
YAL034C	Snf2p
YAL034C	Snf6p
YAL034C	Spt20p
YAL034C	Swi3p
YAL034C	Tup1p
YAL034C	Cin5p
YAL034C	Gal11p
YAL034C	Gal4p
YAL034C	Hms1p
YAL034C	Isw2p
YAL034C	Pip2p
YAL034C	Tye7p
YAL034C	Bas1p
YAL034C	Gcn4p
YAL034C	Ash1p
YAL034C	Rox1p
YAL034C	Spt23p
YAL034C	Yap1p
YAL034C	Met31p
YAL034C	Msn4p
YAL034C	Pdr1p
YAL034C	Pdr3p
YAL034C	Tec1p
YAL034C	Ste12p
YAL034C	Zap1p
YAL034W-A	Nrg1p
YAL034W-A	Nrg2p
YAL034W-A	Met32p
YAL034W-A	Oaf1p
YAL034W-A	Pip2p
YAL034W-A	Pdr3p
YAL034W-A	Pdr1p
YAL034W-A	Sfp1p
YAL034W-A	Gcr2p
YAL034W-A	Fkh1p
YAL034W-A	YER184C
YAL034W-A	Abf1p
YAL034W-A	Rap1p
YAL034W-A	Ace2p
YAL034W-A	Msn2p
YAL034W-A	Msn4p
YAL034W-A	Yap1p
YAL034W-A	Yox1p
YAL034W-A	Arr1p
YAL034W-A	Rpn4p
YAL034W-A	Hac1p
YAL034W-A	Rsf2p
YAL034W-A	Tec1p
YAL034W-A	Ste12p
YAL035W	Yox1p
YAL035W	Sfp1p
YAL035W	Met32p
YAL035W	Oaf1p
YAL035W	Pip2p
YAL035W	Srb2p
YAL035W	Snf6p
YAL035W	Cbf1p
YAL035W	Hap2p
YAL035W	Pho2p
YAL035W	Tec1p
YAL035W	Otu1p
YAL035W	Sok2p
YAL035W	Ixr1p
YAL035W	Ash1p
YAL035W	Stb5p
YAL036C	Yox1p
YAL036C	Met32p
YAL036C	Oaf1p
YAL036C	Pip2p
YAL036C	Msn2p
YAL036C	Msn4p
YAL036C	Ndt80p
YAL036C	Bas1p
YAL036C	Cac2p
YAL036C	Cse2p
YAL036C	Dot5p
YAL036C	Fkh2p
YAL036C	Gcr2p
YAL036C	Hap3p
YAL036C	Pho23p
YAL036C	Pib2p
YAL036C	Rif1p
YAL036C	Sfp1p
YAL036C	Sin3p
YAL036C	Sir3p
YAL036C	Spt10p
YAL036C	Tec1p
YAL036C	Asg1p
YAL036C	Cst6p
YAL036C	Sin4p
YAL036C	Snf2p
YAL036C	Spt20p
YAL036C	Tup1p
YAL036C	Abf1p
YAL036C	Gcr1p
YAL036C	Hsf1p
YAL036C	Mcm1p
YAL036C	Reb1p
YAL036C	Sok2p
YAL036C	Swi5p
YAL036C	Ace2p
YAL036C	Gcn4p
YAL036C	Stb5p
YAL036C	Pdr1p
YAL036C	Hac1p
YAL036C	Rsf2p
YAL036C	Ste12p
YAL037C-A	Cin5p
YAL037C-A	Dal81p
YAL037C-A	Pho2p
YAL037C-A	Kar4p
YAL037W	Cin5p
YAL037W	Yap1p
YAL037W	Azf1p
YAL037W	Dal81p
YAL037W	Mga1p
YAL037W	Cad1p
YAL037W	Mig1p
YAL037W	Sfp1p
YAL037W	Gcr2p
YAL037W	Cst6p
YAL037W	Snf5p
YAL037W	Snf6p
YAL037W	Spt20p
YAL037W	Gcr1p
YAL037W	Mcm1p
YAL037W	Rds2p
YAL037W	Bas1p
YAL037W	Mig3p
YAL037W	Ace2p
YAL037W	Msn2p
YAL037W	Msn4p
YAL037W	Tos8p
YAL037W	Arr1p
YAL037W	Abf1p
YAL037W	Pdr1p
YAL037W	Pdr3p
YAL037W	Kar4p
YAL038W	Gcr2p
YAL038W	Rap1p
YAL038W	Gcr1p
YAL038W	Yap1p
YAL038W	Abf1p
YAL038W	Gsm1p
YAL038W	Ino4p
YAL038W	Mcm1p
YAL038W	Mig1p
YAL038W	Phd1p
YAL038W	Rox1p
YAL038W	Sok2p
YAL038W	Cin5p
YAL038W	Tye7p
YAL038W	Tec1p
YAL038W	Fhl1p
YAL038W	Oaf3p
YAL038W	Ste12p
YAL038W	Pho4p
YAL038W	Msn2p
YAL038W	Msn4p
YAL038W	Skn7p
YAL038W	Sin3p
YAL038W	Cst6p
YAL038W	Hfi1p
YAL038W	Sin4p
YAL038W	Snf2p
YAL038W	Snf5p
YAL038W	Snf6p
YAL038W	Spt20p
YAL038W	Aro80p
YAL038W	Cup9p
YAL038W	Esc2p
YAL038W	Hat2p
YAL038W	Isw2p
YAL038W	Spt3p
YAL038W	Taf14p
YAL038W	Hsf1p
YAL038W	Ixr1p
YAL038W	Swi5p
YAL038W	Ace2p
YAL038W	Ash1p
YAL038W	Spt23p
YAL038W	Adr1p
YAL038W	Cup2p
YAL038W	Mbp1p
YAL038W	Mga1p
YAL038W	Put3p
YAL038W	YPR015C
YAL038W	Yrr1p
YAL038W	Zap1p
YAL038W	Hmo1p
YAL038W	Yap6p
YAL038W	Cbf1p
YAL038W	Sfp1p
YAL038W	Reb1p
YAL039C	Cad1p
YAL039C	Hap1p
YAL039C	Ino4p
YAL039C	Mcm1p
YAL039C	Phd1p
YAL039C	Sok2p
YAL039C	Ste12p
YAL039C	Tec1p
YAL039C	Fhl1p
YAL039C	Rap1p
YAL039C	Sfp1p
YAL039C	Gcr1p
YAL039C	Pho4p
YAL039C	Sko1p
YAL039C	Mal33p
YAL039C	Rph1p
YAL039C	Sds3p
YAL039C	Sin3p
YAL039C	Spt4p
YAL039C	Snf5p
YAL039C	Swi3p
YAL039C	Tup1p
YAL039C	Set2p
YAL039C	Rco1p
YAL039C	Spt20p
YAL039C	Cin5p
YAL039C	Gal4p
YAL039C	Isw1p
YAL039C	Kar4p
YAL039C	Skn7p
YAL039C	Zds1p
YAL039C	Bas1p
YAL039C	Msn2p
YAL039C	Swi5p
YAL039C	Ace2p
YAL039C	Msn4p
YAL039C	Yap1p
YAL039C	Gat3p
YAL039C	Arr1p
YAL039C	Hmo1p
YAL039C	Yap6p
YAL039C	Cbf1p
YAL039C	Tbf1p
YAL039C	Adr1p
YAL039C	Pip2p
YAL039C	Abf1p
YAL040C	Azf1p
YAL040C	Hcm1p
YAL040C	Mcm1p
YAL040C	Swi4p
YAL040C	Xbp1p
YAL040C	Yox1p
YAL040C	Flo8p
YAL040C	Gln3p
YAL040C	Kar4p
YAL040C	Phd1p
YAL040C	Swi5p
YAL040C	Tec1p
YAL040C	Ste12p
YAL040C	Sok2p
YAL040C	Met4p
YAL040C	Mbp1p
YAL040C	Fhl1p
YAL040C	Rap1p
YAL040C	Adr1p
YAL040C	Gcn4p
YAL040C	Pho4p
YAL040C	Ash1p
YAL040C	Ace2p
YAL040C	Sko1p
YAL040C	Ixr1p
YAL040C	Hsf1p
YAL040C	Hap2p
YAL040C	Sfp1p
YAL040C	Sin4p
YAL040C	Snf6p
YAL040C	Spt20p
YAL040C	Cup9p
YAL040C	Gal11p
YAL040C	Gal4p
YAL040C	Isw2p
YAL040C	Pip2p
YAL040C	Bas1p
YAL040C	Met32p
YAL040C	Spt23p
YAL040C	Met31p
YAL040C	Hmo1p
YAL040C	Cin5p
YAL040C	Yap6p
YAL040C	Tbf1p
YAL040C	Stb5p
YAL040C	Oaf1p
YAL040C	Oaf3p
YAL040C	Zap1p
YAL041W	Abf1p
YAL041W	Tec1p
YAL041W	Ste12p
YAL041W	Cup9p
YAL041W	Hal9p
YAL041W	Sfp1p
YAL041W	Sir2p
YAL041W	Sin4p
YAL041W	Snf6p
YAL041W	Spt20p
YAL041W	Tup1p
YAL041W	Gal4p
YAL041W	Hap5p
YAL041W	Isw2p
YAL041W	Pip2p
YAL041W	Tye7p
YAL041W	Msn2p
YAL041W	Msn4p
YAL041W	Mig3p
YAL041W	Ash1p
YAL041W	Rox1p
YAL042W	Abf1p
YAL042W	Mal33p
YAL042W	Sfp1p
YAL042W	Cst6p
YAL042W	Sin4p
YAL042W	Snf2p
YAL042W	Snf6p
YAL042W	Spt20p
YAL042W	Aca1p
YAL042W	Ace2p
YAL042W	Cup9p
YAL042W	Gal4p
YAL042W	Hat2p
YAL042W	Hms1p
YAL042W	Isw2p
YAL042W	Kar4p
YAL042W	Put3p
YAL042W	Rgt1p
YAL042W	Uls1p
YAL042W	Rtt107p
YAL042W	Skn7p
YAL042W	Stb5p
YAL042W	Tye7p
YAL042W	Gcr1p
YAL042W	Mcm1p
YAL042W	Rox1p
YAL042W	Msn2p
YAL042W	Msn4p
YAL042W	Yap1p
YAL042W	Hac1p
YAL042W	Yrm1p
YAL043C	Abf1p
YAL043C	Ste12p
YAL043C	Dal82p
YAL043C	Ino2p
YAL043C	Ndt80p
YAL043C	Rph1p
YAL043C	Sir2p
YAL043C	Spt4p
YAL043C	War1p
YAL043C	Cst6p
YAL043C	Sin4p
YAL043C	Snf6p
YAL043C	Spt20p
YAL043C	Tup1p
YAL043C	Cin5p
YAL043C	Cup9p
YAL043C	Gal4p
YAL043C	Hap5p
YAL043C	Hms1p
YAL043C	Isw2p
YAL043C	Pip2p
YAL043C	Spt3p
YAL043C	Taf14p
YAL043C	Tye7p
YAL043C	Zds1p
YAL043C	Rpn4p
YAL043C	Ixr1p
YAL043C	Msn2p
YAL043C	Ash1p
YAL043C	Ace2p
YAL043C	Yap1p
YAL043C	Tos4p
YAL043C	Arr1p
YAL043C	Tec1p
YAL044C	Bas1p
YAL044C	Gcn4p
YAL044C	Rpn4p
YAL044C	Met4p
YAL044C	Cad1p
YAL044C	Cin5p
YAL044C	Yap5p
YAL044C	Yap6p
YAL044C	Sfp1p
YAL044C	Dal82p
YAL044C	Hap2p
YAL044C	Pdr1p
YAL044C	Pgd1p
YAL044C	Pib2p
YAL044C	Rim101p
YAL044C	Rsc1p
YAL044C	Sas3p
YAL044C	Sds3p
YAL044C	Sef1p
YAL044C	Sir2p
YAL044C	Spt4p
YAL044C	Gts1p
YAL044C	Hfi1p
YAL044C	Sin4p
YAL044C	Swi3p
YAL044C	Gsm1p
YAL044C	Isw2p
YAL044C	Mcm1p
YAL044C	Cse2p
YAL044C	Dot6p
YAL044C	Hir3p
YAL044C	Mga2p
YAL044C	Oaf1p
YAL044C	Rlf2p
YAL044C	Sin3p
YAL044C	Sip4p
YAL044C	Sko1p
YAL044C	Spt2p
YAL044C	Ssn2p
YAL044C	Stp2p
YAL044C	Sut1p
YAL044C	Sut2p
YAL044C	Tod6p
YAL044C	YGR067C
YAL044C	Bye1p
YAL044C	Oaf3p
YAL044C	Rco1p
YAL044C	YPR196W
YAL044C	Cst6p
YAL044C	Snf2p
YAL044C	Spt20p
YAL044C	Abf1p
YAL044C	Gcr1p
YAL044C	Hsf1p
YAL044C	Rap1p
YAL044C	Reb1p
YAL044C	Msn2p
YAL044C	Msn4p
YAL044C	Yap1p
YAL044C	YPR015C
YAL044C	Yrr1p
YAL044C	Plm2p
YAL044C	Arr1p
YAL044C	Hap4p
YAL044C	Fhl1p
YAL044W-A	Yap1p
YAL044W-A	Ixr1p
YAL044W-A	Ace2p
YAL044W-A	Arr1p
YAL046C	Bas1p
YAL046C	Rap1p
YAL046C	Dal82p
YAL046C	Hap2p
YAL046C	Msn1p
YAL046C	Pgd1p
YAL046C	Pib2p
YAL046C	Rtf1p
YAL046C	Sas3p
YAL046C	Sds3p
YAL046C	Sef1p
YAL046C	Sir2p
YAL046C	Spt10p
YAL046C	Spt4p
YAL046C	Gts1p
YAL046C	Hfi1p
YAL046C	Sin4p
YAL046C	Snf5p
YAL046C	Swi3p
YAL046C	Isw2p
YAL046C	Pip2p
YAL046C	Thi2p
YAL046C	Sin3p
YAL046C	Rco1p
YAL046C	Mig3p
YAL046C	Ash1p
YAL046C	Ace2p
YAL046C	Yap1p
YAL046C	Cst6p
YAL046C	Sut1p
YAL046C	Hac1p
YAL047C	Yox1p
YAL047C	Pop2p
YAL047C	Sir2p
YAL047C	Sir3p
YAL047C	Gal4p
YAL047C	Isw2p
YAL047C	Spt3p
YAL047C	Tis11p
YAL047C	Ash1p
YAL047C	Ace2p
YAL047C	Rox1p
YAL047C	Yap1p
YAL047C	Msn2p
YAL047C	Msn4p
YAL047C	Pdr1p
YAL047C	Pdr3p
YAL047C	Ste12p
YAL047C	Tec1p
YAL048C	Ino2p
YAL048C	Gcn4p
YAL048C	Caf4p
YAL048C	Gcr2p
YAL048C	Msn4p
YAL048C	Sin4p
YAL048C	Snf6p
YAL048C	Swi3p
YAL048C	Tup1p
YAL048C	Bas1p
YAL048C	Ash1p
YAL048C	Ace2p
YAL048C	Aft1p
YAL048C	Rap1p
YAL048C	Ste12p
YAL048C	Tec1p
YAL049C	Gal4p
YAL049C	Sok2p
YAL049C	Sfp1p
YAL049C	Gcn4p
YAL049C	Cup2p
YAL049C	Mga2p
YAL049C	Oaf1p
YAL049C	Pgd1p
YAL049C	Rph1p
YAL049C	Sas3p
YAL049C	Set2p
YAL049C	Sin3p
YAL049C	Sir2p
YAL049C	Spt4p
YAL049C	Sin4p
YAL049C	Swi3p
YAL049C	Hir1p
YAL049C	Hir2p
YAL049C	Hir3p
YAL049C	Mga1p
YAL049C	Pdr3p
YAL049C	Rsc1p
YAL049C	Sif2p
YAL049C	Spt10p
YAL049C	Ssn3p
YAL049C	Swi6p
YAL049C	Spt20p
YAL049C	Abf1p
YAL049C	Rap1p
YAL049C	Ash1p
YAL049C	Yap1p
YAL049C	Hac1p
YAL049C	Zap1p
YAL051W	Rap1p
YAL051W	Sin4p
YAL051W	Spt3p
YAL051W	Sok2p
YAL051W	Ash1p
YAL051W	Ace2p
YAL051W	Spt23p
YAL051W	Msn2p
YAL051W	Msn4p
YAL051W	Pdr1p
YAL051W	Pdr3p
YAL051W	Zap1p
YAL053W	Crz1p
YAL053W	Yap5p
YAL053W	Rlm1p
YAL053W	Abf1p
YAL053W	Cbf1p
YAL053W	Fkh2p
YAL053W	Ino4p
YAL053W	Bas1p
YAL053W	Ume6p
YAL053W	Sok2p
YAL053W	Met4p
YAL053W	Rap1p
YAL053W	Ste12p
YAL053W	Swi5p
YAL053W	Cup2p
YAL053W	Mga2p
YAL053W	Rds1p
YAL053W	Ric1p
YAL053W	Rsc1p
YAL053W	Sko1p
YAL053W	Sin4p
YAL053W	Snf6p
YAL053W	Spt20p
YAL053W	Aro80p
YAL053W	Mig3p
YAL053W	Met32p
YAL053W	Ace2p
YAL053W	Ash1p
YAL053W	Spt23p
YAL053W	Msn4p
YAL053W	Tbf1p
YAL053W	Stb5p
YAL053W	Gcn4p
YAL053W	Aft1p
YAL053W	Hac1p
YAL053W	Adr1p
YAL053W	Tec1p
YAL054C	Abf1p
YAL054C	Adr1p
YAL054C	Cat8p
YAL054C	Hac1p
YAL054C	Sok2p
YAL054C	Ume6p
YAL054C	Yap5p
YAL054C	Cbf1p
YAL054C	Fkh2p
YAL054C	Ino4p
YAL054C	Rme1p
YAL054C	Rap1p
YAL054C	Usv1p
YAL054C	Ste12p
YAL054C	Pho4p
YAL054C	Aft1p
YAL054C	Cin5p
YAL054C	Sin3p
YAL054C	Cst6p
YAL054C	Mig3p
YAL054C	Bas1p
YAL054C	Met32p
YAL054C	Met4p
YAL054C	Swi5p
YAL054C	Ace2p
YAL054C	Ash1p
YAL054C	Spt23p
YAL054C	Msn2p
YAL054C	Msn4p
YAL054C	Yap1p
YAL054C	Rox1p
YAL054C	Ifh1p
YAL054C	Arr1p
YAL054C	Tbf1p
YAL054C	Oaf1p
YAL054C	Pip2p
YAL054C	Sfp1p
YAL054C	Yrm1p
YAL054C	Yrr1p
YAL054C	Tec1p
YAL054C	Zap1p
YAL055W	Gis1p
YAL055W	Cup2p
YAL055W	Nut1p
YAL055W	Sir3p
YAL055W	Fkh1p
YAL055W	Snf2p
YAL055W	Gcn4p
YAL055W	Yap1p
YAL055W	Sfp1p
YAL055W	Tec1p
YAL055W	Ste12p
YAL056W	Met18p
YAL056W	Gcr1p
YAL056W	Sok2p
YAL056W	Ash1p
YAL056W	Sfp1p
YAL056W	Tec1p
YAL058W	Tos8p
YAL058W	Yox1p
YAL058W	Ino4p
YAL058W	Rsc2p
YAL058W	Sps18p
YAL058W	Bdf2p
YAL058W	Rpn4p
YAL058W	Bas1p
YAL058W	Ash1p
YAL058W	Yap1p
YAL058W	Arr1p
YAL058W	Hap4p
YAL059W	Adr1p
YAL059W	Sfp1p
YAL059W	Msn2p
YAL059W	Aft1p
YAL059W	Gcn4p
YAL059W	Gln3p
YAL059W	Gcr2p
YAL059W	Ecm22p
YAL059W	Mot3p
YAL059W	Sds3p
YAL059W	Sut2p
YAL059W	Cin5p
YAL059W	Esc2p
YAL059W	Gal4p
YAL059W	Hms1p
YAL059W	Isw2p
YAL059W	Pip2p
YAL059W	Tye7p
YAL059W	Reb1p
YAL059W	Mga2p
YAL059W	Spt10p
YAL059W	Cst6p
YAL059W	Snf2p
YAL059W	Snf6p
YAL059W	Spt20p
YAL059W	Gcr1p
YAL059W	Swi5p
YAL059W	Ace2p
YAL059W	Ash1p
YAL059W	Rox1p
YAL059W	Msn4p
YAL059W	Yap1p
YAL059W	Tos8p
YAL059W	Yox1p
YAL059W	Pdr1p
YAL059W	Yhp1p
YAL059W	Kar4p
YAL059W	Mig2p
YAL059W	Zap1p
YAL060W	Tye7p
YAL060W	Yap5p
YAL060W	Rpn4p
YAL060W	Bas1p
YAL060W	Pho2p
YAL060W	Msn2p
YAL060W	Nrg1p
YAL060W	Sko1p
YAL060W	Yap1p
YAL060W	Fhl1p
YAL060W	Ste12p
YAL060W	Sfp1p
YAL060W	Gcr2p
YAL060W	Hir1p
YAL060W	Cha4p
YAL060W	Swi3p
YAL060W	Gcr1p
YAL060W	Mcm1p
YAL060W	Cse2p
YAL060W	Mot3p
YAL060W	Ssn2p
YAL060W	Cst6p
YAL060W	Hfi1p
YAL060W	Sin4p
YAL060W	Snf2p
YAL060W	Snf5p
YAL060W	Snf6p
YAL060W	Spt20p
YAL060W	Ace2p
YAL060W	Cdc73p
YAL060W	Gal4p
YAL060W	Uls1p
YAL060W	Spt3p
YAL060W	Abf1p
YAL060W	Hsf1p
YAL060W	Rap1p
YAL060W	Reb1p
YAL060W	Msn4p
YAL060W	Ecm22p
YAL060W	Rox1p
YAL060W	Rsc30p
YAL060W	Skn7p
YAL060W	Sut1p
YAL060W	Zap1p
YAL060W	Put3p
YAL060W	Arr1p
YAL060W	Hmo1p
YAL060W	Sok2p
YAL060W	Hap4p
YAL060W	Yox1p
YAL060W	Yhp1p
YAL060W	Yrm1p
YAL060W	Yrr1p
YAL061W	Msn2p
YAL061W	Msn4p
YAL061W	Pdr1p
YAL061W	Pdr3p
YAL061W	Rgt1p
YAL061W	Cad1p
YAL061W	Rtg3p
YAL061W	Sko1p
YAL061W	Sok2p
YAL061W	Aft1p
YAL061W	Fhl1p
YAL061W	Hot1p
YAL061W	Ste12p
YAL061W	Rpn4p
YAL061W	Met4p
YAL061W	Cin5p
YAL061W	Met18p
YAL061W	Mga2p
YAL061W	Rgm1p
YAL061W	Swi5p
YAL061W	Wtm1p
YAL061W	YLR278C
YAL061W	Cst6p
YAL061W	Tup1p
YAL061W	Reb1p
YAL061W	Ino4p
YAL061W	Sin4p
YAL061W	Abf1p
YAL061W	Mcm1p
YAL061W	Rap1p
YAL061W	Bas1p
YAL061W	Gcn4p
YAL061W	Mig3p
YAL061W	Cac2p
YAL061W	Met32p
YAL061W	Ace2p
YAL061W	Ash1p
YAL061W	Spt23p
YAL061W	Yap1p
YAL061W	Leu3p
YAL061W	Tye7p
YAL061W	Yap5p
YAL061W	Arr1p
YAL061W	Hmo1p
YAL061W	Stb5p
YAL061W	Sfp1p
YAL061W	Rlm1p
YAL061W	Yrm1p
YAL061W	Yrr1p
YAL061W	Pho4p
YAL061W	Tec1p
YAL062W	Ace2p
YAL062W	Mbp1p
YAL062W	Msn2p
YAL062W	Msn4p
YAL062W	Skn7p
YAL062W	Sok2p
YAL062W	Stp1p
YAL062W	Stp2p
YAL062W	Swi5p
YAL062W	Yap1p
YAL062W	Cad1p
YAL062W	Yox1p
YAL062W	Leu3p
YAL062W	Bas1p
YAL062W	Gln3p
YAL062W	Hap4p
YAL062W	Pho2p
YAL062W	Arr1p
YAL062W	Gis1p
YAL062W	Mal33p
YAL062W	Rtg3p
YAL062W	Sfp1p
YAL062W	Ste12p
YAL062W	Aft1p
YAL062W	Gcr2p
YAL062W	Met4p
YAL062W	Ecm22p
YAL062W	Fkh2p
YAL062W	Hcm1p
YAL062W	Ixr1p
YAL062W	Rsc1p
YAL062W	Rtf1p
YAL062W	Sip4p
YAL062W	Srb2p
YAL062W	Swi6p
YAL062W	Eds1p
YAL062W	Tda9p
YAL062W	Cst6p
YAL062W	Hfi1p
YAL062W	Snf2p
YAL062W	Swi3p
YAL062W	Swi4p
YAL062W	Cdc73p
YAL062W	Hst3p
YAL062W	Rpd3p
YAL062W	Spt3p
YAL062W	Stb5p
YAL062W	Hsf1p
YAL062W	Rim101p
YAL062W	Taf14p
YAL062W	Mcm1p
YAL062W	Rap1p
YAL062W	Reb1p
YAL062W	Gcn4p
YAL062W	Arg82p
YAL062W	Met32p
YAL062W	Yap5p
YAL062W	Pdr1p
YAL062W	Cbf1p
YAL062W	Yhp1p
YAL062W	Pdr3p
YAL062W	Dal80p
YAL062W	Tec1p
YAL063C	Phd1p
YAL063C	Cin5p
YAL063C	Yox1p
YAL063C	Bas1p
YAL063C	Cad1p
YAL063C	Dal82p
YAL063C	Flo8p
YAL063C	Nrg1p
YAL063C	Pho4p
YAL063C	Rim101p
YAL063C	Skn7p
YAL063C	Sok2p
YAL063C	Yap6p
YAL063C	Aft1p
YAL063C	Fhl1p
YAL063C	Mbp1p
YAL063C	Swi5p
YAL063C	Ste12p
YAL063C	Sfp1p
YAL063C	Smp1p
YAL063C	Msn2p
YAL063C	Msn4p
YAL063C	Ecm22p
YAL063C	Sas5p
YAL063C	Hfi1p
YAL063C	Snf2p
YAL063C	Snf6p
YAL063C	Tup1p
YAL063C	Gcn4p
YAL063C	Mig3p
YAL063C	Sfl1p
YAL063C	Mss11p
YAL063C	Ace2p
YAL063C	Abf1p
YAL063C	Hsf1p
YAL063C	Tec1p
YAL063C-A	Aft1p
YAL063C-A	Bas1p
YAL063C-A	Gcn4p
YAL063C-A	Pho2p
YAL063C-A	Yap1p
YAL064C-A	Rim101p
YAL064C-A	Gts1p
YAL064C-A	Flo8p
YAL064C-A	Ino4p
YAL064C-A	Mga1p
YAL064C-A	Nrg1p
YAL064C-A	Phd1p
YAL064C-A	Rap1p
YAL064C-A	Sok2p
YAL064C-A	Swi4p
YAL064C-A	Ste12p
YAL064C-A	Ixr1p
YAL064C-A	Stb1p
YAL064C-A	Yap6p
YAL064C-A	Ecm22p
YAL064C-A	Gcr2p
YAL064C-A	Sfp1p
YAL064C-A	Tup1p
YAL064C-A	Gcr1p
YAL064C-A	Ppr1p
YAL064C-A	Spt3p
YAL064C-A	Gcn4p
YAL064C-A	Cin5p
YAL064C-A	Msn4p
YAL064C-A	Hsf1p
YAL064C-A	Pdr3p
YAL064C-A	Pdr1p
YAL064C-A	Kar4p
YAL064W	Nrg1p
YAL064W	Dal82p
YAL064W	Flo8p
YAL064W	Ino4p
YAL064W	Ixr1p
YAL064W	Mga1p
YAL064W	Phd1p
YAL064W	Rap1p
YAL064W	Sok2p
YAL064W	Swi4p
YAL064W	Ste12p
YAL064W	Stb5p
YAL064W	Gcr2p
YAL064W	Skn7p
YAL064W	Sko1p
YAL064W	Tup1p
YAL064W	Hsf1p
YAL064W	Bas1p
YAL064W	Gcn4p
YAL064W	Msn2p
YAL064W	Ace2p
YAL064W	Yap1p
YAL064W	Msn4p
YAL064W	Yox1p
YAL064W	Cin5p
YAL064W	Yap6p
YAL064W	Sfp1p
YAL064W	Yrm1p
YAL064W	Yrr1p
YAL064W	Tec1p
YAL064W	Zap1p
YAL064W-B	Gcr2p
YAL064W-B	Set2p
YAL064W-B	Spt10p
YAL064W-B	Jhd1p
YAL064W-B	Hfi1p
YAL064W-B	Sin4p
YAL064W-B	Tup1p
YAL064W-B	Gcr1p
YAL064W-B	Dal80p
YAL064W-B	Sin3p
YAL064W-B	Cup9p
YAL064W-B	Isw2p
YAL064W-B	Tye7p
YAL064W-B	Gcn4p
YAL064W-B	Yrm1p
YAL064W-B	Yrr1p
YAL065C	Rim101p
YAL065C	Gts1p
YAL065C	Pdr3p
YAL065C	Pdr1p
YAL065C	Smp1p
YAL065C	Gcr2p
YAL065C	Hap3p
YAL065C	Rsc1p
YAL065C	Set2p
YAL065C	Spt10p
YAL065C	Hfi1p
YAL065C	Sin4p
YAL065C	Tup1p
YAL065C	Hsf1p
YAL065C	Ndt80p
YAL065C	Opi1p
YAL065C	Sin3p
YAL065C	Cin5p
YAL065C	Tye7p
YAL065C	Bas1p
YAL065C	Gcn4p
YAL065C	Mss11p
YAL065C	Sfp1p
YAL065C	Hac1p
YAL065C	Yrm1p
YAL065C	Yrr1p
YAL065C	Tec1p
YAL065C	Ste12p
YAL067C	Rim101p
YAL067C	Sum1p
YAL067C	Gts1p
YAL067C	Cst6p
YAL067C	Hap4p
YAL067C	Hms1p
YAL067C	Hsf1p
YAL067C	Met31p
YAL067C	Rap1p
YAL067C	Yap1p
YAL067C	Met4p
YAL067C	Oaf1p
YAL067C	Gln3p
YAL067C	Msn4p
YAL067C	Rsc2p
YAL067C	Hfi1p
YAL067C	Snf5p
YAL067C	Snf6p
YAL067C	Swi3p
YAL067C	Gcr2p
YAL067C	Ace2p
YAL067C	Swi5p
YAL067C	Cin5p
YAL067C	Gal4p
YAL067C	Isw1p
YAL067C	Isw2p
YAL067C	Tye7p
YAL067C	Zds1p
YAL067C	Bas1p
YAL067C	Gcn4p
YAL067C	Pho2p
YAL067C	Met32p
YAL067C	Yap5p
YAL067C	Msn2p
YAL067C	Xbp1p
YAL067C	Met28p
YAL067C	Sfp1p
YAL067C	Yox1p
YAL067C	Yhp1p
YAL067C	Pdr1p
YAL067C	Pdr3p
YAL067C	Yrm1p
YAL067C	Yrr1p
YAL067C	Kar4p
YAL067C	Ste12p
YAL067C	Tec1p
YAL067W-A	Bas1p
YAL067W-A	Gcn4p
YAL067W-A	Rap1p
YAL068C	Rim101p
YAL068C	Upc2p
YAL068C	Gts1p
YAL068C	Ecm22p
YAL068C	Gat4p
YAL068C	Hms1p
YAL068C	Rfx1p
YAL068C	Rox1p
YAL068C	Sfp1p
YAL068C	Gcr2p
YAL068C	Smp1p
YAL068C	Rap1p
YAL068C	Cac2p
YAL068C	Mot3p
YAL068C	Msi1p
YAL068C	Rlf2p
YAL068C	Spt10p
YAL068C	Stb1p
YAL068C	Ume6p
YAL068C	Hfi1p
YAL068C	Spt20p
[truncated: 177,782 more rows]
